# Supplementary material for: Real-time monitoring of secretory protein traffic for investigating trafficking regulators of ACE2 in living cells
Source: J Biol Chem. 2025 Aug 12;301(9):110593. doi: 10.1016/j.jbc.2025.110593 (PMC12446517; doi:10.1016/j.jbc.2025.110593)
Supplement: Peptide data of mass spectral proteomics 1 [file mmc1.xlsx]

## Sheet: YS-1116_Report_peptide-Report-s
PG.ProteinAccessions	PG.Genes	PG.Organisms	PG.ProteinDescriptions	PG.FastaFiles	PG.Qvalue	PEP.StrippedSequence	PEP.IsProteotypic	PEP.PeptidePosition	PEP.IsProteinGroupSpecific	EG.PrecursorId	[1] 0min.PEP.Quantity	[2] 10min.PEP.Quantity	[3] 15min.PEP.Quantity	[4] 20min.PEP.Quantity	[5] 25min.PEP.Quantity	[6] 30min.PEP.Quantity	[7] 35min.PEP.Quantity	[8] 40min.PEP.Quantity	[9] 45min.PEP.Quantity	[10] 5min.PEP.Quantity	[11] vector.PEP.Quantity	[1] 0min.EG.Qvalue	[2] 10min.EG.Qvalue	[3] 15min.EG.Qvalue	[4] 20min.EG.Qvalue	[5] 25min.EG.Qvalue	[6] 30min.EG.Qvalue	[7] 35min.EG.Qvalue	[8] 40min.EG.Qvalue	[9] 45min.EG.Qvalue	[10] 5min.EG.Qvalue	[11] vector.EG.Qvalue
A0A075B6H7;A0A0C4DH55;A0A0C4DH90;P01624	IGKV3-7;IGKV3D-7;IGKV3OR2-268;IGKV3-15	Homo sapiens	Probable non-functional immunoglobulin kappa variable 3-7;Immunoglobulin kappa variable 3D-7;Immunoglobulin kappa variable 3/OR2-268 (non-functional) (Fragment);Immunoglobulin kappa variable 3-15	homo_sapiens_UP000005640_9606_2022	0.005827757392618174	LLIYGASTR	FALSE	67;70;67;66	TRUE	_LLIYGASTR_.2	505668	268436	80930.1	200965	498823	796317	259724	215389	588918	1.23863e+06	1	0.00011438787273380788	5.180756441488051E-07	0.0004679113019975033	2.7074599016609785E-05	1.823062364991298E-05	0.00016703777825577507	0.0003807197489188871	5.231863524151668E-05	0.00028343134547214926	2.9328570705680923E-05	3.609863867900047E-05
A0A075B6K2	IGLV3-12	Homo sapiens	Immunoglobulin lambda variable 3-12	homo_sapiens_UP000005640_9606_2022	0.00024021138601969732	AVHWYQQK	TRUE	50	TRUE	_AVHWYQQK_.2	194171	NaN	NaN	50242.4	NaN	249420	NaN	199759	NaN	199269	NaN	1.068868767444806E-05	Filtered	Filtered	Filtered	Filtered	0.00020313804283877238	Filtered	0.000546073998250428	Filtered	2.1765088202979222E-08	Filtered
A0A075B6K2	IGLV3-12	Homo sapiens	Immunoglobulin lambda variable 3-12	homo_sapiens_UP000005640_9606_2022	0.00024021138601969732	AVHWYQQK	TRUE	50	TRUE	_AVHWYQQK_.1	194171	NaN	NaN	50242.4	NaN	249420	NaN	199759	NaN	199269	NaN	4.30604472928482E-05	Filtered	Filtered	1.457422139552538E-08	Filtered	0.0027494887837538297	Filtered	6.233031724379121E-18	Filtered	Filtered	Filtered
A0A075B6R9	IGKV2D-24	Homo sapiens	Probable non-functional immunoglobulin kappa variable 2D-24	homo_sapiens_UP000005640_9606_2022	0	LLIYKVSNR	TRUE	71	TRUE	_LLIYKVSNR_.2	771297	6362611	7136987	4921990	5.71308e+06	5.17535e+06	6005093	2.78047e+06	4850795	3.57889e+06	6009876	1.919006748388348E-05	3.618677549489752E-07	0.00013587274410129712	1.1047435876833283E-08	3.5199317298295263E-09	2.995059295739031E-05	1.764141306515138E-06	1.3045139985256029E-05	2.701417517581558E-07	0.00028884574168006093	1.7095408935958279E-07
A0A075B6R9	IGKV2D-24	Homo sapiens	Probable non-functional immunoglobulin kappa variable 2D-24	homo_sapiens_UP000005640_9606_2022	0	LLIYKVSNR	TRUE	71	TRUE	_LLIYKVSNR_.3	771297	6362611	7136987	4921990	5.71308e+06	5.17535e+06	6005093	2.78047e+06	4850795	3.57889e+06	6009876	3.9287700433726954E-05	3.8709577359842413E-11	2.5944737043340372E-05	2.1525504749911526E-09	8.819151581943846E-11	0.00013602357749724396	0.0002459830888791298	0.0006211226961191015	5.300816394693533E-06	0.0036247655694629675	9.800464814952955E-15
A0A075B6R9	IGKV2D-24	Homo sapiens	Probable non-functional immunoglobulin kappa variable 2D-24	homo_sapiens_UP000005640_9606_2022	0	VSNRFSGVPDR	TRUE	76	TRUE	_VSNRFSGVPDR_.3	1.16382e+06	1.466e+06	3.12837e+06	2524664	4.48235e+06	3.97999e+06	4498505	2.67162e+06	2.06584e+06	2458389	1.09591e+06	0.00018170101977739098	9.618847823674558E-08	0.0005420510463128921	3.554756760291894E-08	8.466311477355345E-05	3.181492786323025E-05	0.0003728110332076541	8.119488699821907E-06	5.769845823383486E-05	1.2246903449490647E-05	1.732099473626475E-07
A0A075B6R9	IGKV2D-24	Homo sapiens	Probable non-functional immunoglobulin kappa variable 2D-24	homo_sapiens_UP000005640_9606_2022	0	VSNRFSGVPDR	TRUE	76	TRUE	_VSNRFSGVPDR_.2	1.16382e+06	1.466e+06	3.12837e+06	2524664	4.48235e+06	3.97999e+06	4498505	2.67162e+06	2.06584e+06	2458389	1.09591e+06	2.953676273578276E-05	1.654992915292612E-08	0.0001542832861050093	8.228323289658286E-07	1.5425737909361753E-05	3.218223690261211E-05	7.930893563220309E-07	4.5066357288259585E-20	7.135503295643076E-08	5.889677222005808E-07	1.0354656208527543E-13
A0A075B6S2;A2NJV5	IGKV2D-29;IGKV2-29	Homo sapiens	Immunoglobulin kappa variable 2D-29;Immunoglobulin kappa variable 2-29	homo_sapiens_UP000005640_9606_2022	0	FSGVPDR	FALSE	80;80	FALSE	_FSGVPDR_.2	6326380544	8800703488	7781391360	7706375168	8287364096	8430064128	7331582976	6458391040	7310998016	6025794560	9109135360	2.536043841426168E-05	4.972297025186078E-06	0.0003973715095547872	2.573939737062552E-05	1.5257601329506263E-05	2.8959979446785627E-05	0.0005934744578003689	1.6182825788133867E-07	0.00010042364052891917	3.3336869756195104E-06	0.0001876620945376291
A0A075B6S2;A2NJV5	IGKV2D-29;IGKV2-29	Homo sapiens	Immunoglobulin kappa variable 2D-29;Immunoglobulin kappa variable 2-29	homo_sapiens_UP000005640_9606_2022	0	FSGVPDR	FALSE	80;80	FALSE	_FSGVPDR_.1	6326380544	8800703488	7781391360	7706375168	8287364096	8430064128	7331582976	6458391040	7310998016	6025794560	9109135360	6.360273416846477E-05	7.008922034317503E-06	0.0003798046750182216	7.115644220081741E-05	5.122260285824411E-05	2.8518822240137102E-05	5.9258010061693335E-06	3.40575938300941E-05	0.00011039426917417132	0.00019468090464276624	1.0122579667158585E-05
A0A075B6S2;A2NJV5	IGKV2D-29;IGKV2-29	Homo sapiens	Immunoglobulin kappa variable 2D-29;Immunoglobulin kappa variable 2-29	homo_sapiens_UP000005640_9606_2022	0	FSGVPDRFSGSGSGTDFTLKISR	FALSE	80;80	FALSE	_FSGVPDRFSGSGSGTDFTLKISR_.4	143142	224920	286135	342316	329117	392634	234507	207469	114821	198389	152305	3.162279100533514E-05	2.360292764644162E-07	3.5641484100515506E-05	7.764726096406998E-09	3.4024071609652223E-12	2.8223679341585624E-05	0.0004265322149966778	0.0040490363366939	7.611305356883511E-10	0.0008440603204086471	0.002341650631000302
A0A075B6S2;A2NJV5	IGKV2D-29;IGKV2-29	Homo sapiens	Immunoglobulin kappa variable 2D-29;Immunoglobulin kappa variable 2-29	homo_sapiens_UP000005640_9606_2022	0	FSGVPDRFSGSGSGTDFTLKISR	FALSE	80;80	FALSE	_FSGVPDRFSGSGSGTDFTLKISR_.3	143142	224920	286135	342316	329117	392634	234507	207469	114821	198389	152305	0.0001138904327057707	0.0005560827156788992	1.708936434474969E-05	3.913845634484101E-05	2.6115589259276723E-07	2.8333785753371424E-05	2.0681162241135244E-05	1.9192975342878622E-22	0.002649420340211623	0.00018379801967901205	5.4939868233226915E-05
A0A075B6S2;A2NJV5	IGKV2D-29;IGKV2-29	Homo sapiens	Immunoglobulin kappa variable 2D-29;Immunoglobulin kappa variable 2-29	homo_sapiens_UP000005640_9606_2022	0	FSGVPDRFSGSGSGTDFTLK	FALSE	80;80	FALSE	_FSGVPDRFSGSGSGTDFTLK_.3	6558462464	5369928192	5067739136	5821798912	5651708928	4839655936	7660041216	6859315712	5818119680	8276546560	4445974528	1.6968923415315287E-06	2.430353072982471E-10	0.0004415469435037642	3.6051155062159433E-09	7.947275361240606E-10	3.0132249784592077E-05	1.1232277020745463E-12	9.391784362595266E-10	6.23423729555399E-09	2.7112066892592572E-14	1.1866646780862361E-14
A0A075B6S2;A2NJV5	IGKV2D-29;IGKV2-29	Homo sapiens	Immunoglobulin kappa variable 2D-29;Immunoglobulin kappa variable 2-29	homo_sapiens_UP000005640_9606_2022	0	FSGVPDRFSGSGSGTDFTLK	FALSE	80;80	FALSE	_FSGVPDRFSGSGSGTDFTLK_.2	6558462464	5369928192	5067739136	5821798912	5651708928	4839655936	7660041216	6859315712	5818119680	8276546560	4445974528	4.884382549802627E-07	3.815500370566234E-09	1.092134446537586E-05	2.148833635758063E-12	4.139508240739935E-15	2.5421284663010922E-05	7.526349801649574E-12	4.548829013024745E-17	3.543125550044613E-06	4.986643082849338E-13	2.6135110835524062E-06
A0A075B6S2;A2NJV5	IGKV2D-29;IGKV2-29	Homo sapiens	Immunoglobulin kappa variable 2D-29;Immunoglobulin kappa variable 2-29	homo_sapiens_UP000005640_9606_2022	0	FSGVPDRFSGSGSGTDFTLK	FALSE	80;80	FALSE	_FSGVPDRFSGSGSGTDFTLK_.4	6558462464	5369928192	5067739136	5821798912	5651708928	4839655936	7660041216	6859315712	5818119680	8276546560	4445974528	Filtered	Filtered	Filtered	Filtered	Filtered	0.009689869424292365	Filtered	Filtered	Filtered	Filtered	Filtered
A0A075B6S2;A2NJV5	IGKV2D-29;IGKV2-29	Homo sapiens	Immunoglobulin kappa variable 2D-29;Immunoglobulin kappa variable 2-29	homo_sapiens_UP000005640_9606_2022	0	FSGSGSGTDFTLKISR	FALSE	87;87	FALSE	_FSGSGSGTDFTLKISR_.3	891548	1.0438e+06	986363	451772	853282	900930	1.74201e+06	990204	577166	1.03743e+06	876074	7.218027985576743E-06	0.004966275178805929	6.7463621080673E-05	Filtered	3.931584874672658E-05	2.5137784354938895E-05	3.301857716975766E-15	0.0005886970461924037	0.001479915502302082	6.30077263021033E-06	3.1471912879545586E-16
A0A075B6S2;A2NJV5	IGKV2D-29;IGKV2-29	Homo sapiens	Immunoglobulin kappa variable 2D-29;Immunoglobulin kappa variable 2-29	homo_sapiens_UP000005640_9606_2022	0	FSGSGSGTDFTLKISR	FALSE	87;87	FALSE	_FSGSGSGTDFTLKISR_.2	891548	1.0438e+06	986363	451772	853282	900930	1.74201e+06	990204	577166	1.03743e+06	876074	Filtered	1.0287678193885037E-12	Filtered	1.9217814917141862E-08	0.008761229964982348	0.002429939099235355	Filtered	3.1019201321104145E-12	1.8900785147849326E-05	0.0024080501828398155	Filtered
A0A075B6S2;A2NJV5	IGKV2D-29;IGKV2-29	Homo sapiens	Immunoglobulin kappa variable 2D-29;Immunoglobulin kappa variable 2-29	homo_sapiens_UP000005640_9606_2022	0	FSGSGSGTDFTLK	FALSE	87;87	FALSE	_FSGSGSGTDFTLK_.2	63325992	127419840	36568820	46172748	44517788	62557632	109475672	16337835	29619856	107132240	38904044	1.5394724163668042E-05	0.0007685951240680774	0.0005878160807676557	0.00017612833925664204	4.779473714162665E-07	0.00010276957554619593	0.00023540429711336149	4.472350084773304E-05	0.00018478146676195165	0.00031965959549192776	0.001148694183606834
A0A075B6S2;A2NJV5	IGKV2D-29;IGKV2-29	Homo sapiens	Immunoglobulin kappa variable 2D-29;Immunoglobulin kappa variable 2-29	homo_sapiens_UP000005640_9606_2022	0	SSQSLLHSDGK	FALSE	45;45	TRUE	_SSQSLLHSDGK_.2	NaN	12137.1513671875	1	29166.294921875	NaN	NaN	1	NaN	NaN	NaN	NaN	Filtered	2.4859282604359326E-12	2.2092098946610993E-07	0.0037082531122320126	Filtered	Filtered	0.0016548910346345289	Filtered	Filtered	Filtered	Filtered
A0A075B6S5;A0A0C4DH67;A0A0C4DH69	IGKV1-27;IGKV1-8;IGKV1-9	Homo sapiens	Immunoglobulin kappa variable 1-27;Immunoglobulin kappa variable 1-8;Immunoglobulin kappa variable 1-9	homo_sapiens_UP000005640_9606_2022	0	LLIYAASTLQSGVPSR	FALSE	68;66;68	TRUE	_LLIYAASTLQSGVPSR_.2	166916	136468	NaN	179753	183595	153609	1	244039	112205	113547	197435	3.6777755198405185E-05	6.061232471877416E-07	Filtered	2.0791667870105673E-05	0.0005809578586012297	0.000559462480954051	0.0040892775143051095	4.658445564590193E-05	1.0283009126750318E-05	2.522305035628316E-14	0.00019302662590976632
A0A087WSY6	IGKV3D-15	Homo sapiens	Immunoglobulin kappa variable 3D-15	homo_sapiens_UP000005640_9606_2022	0.0035072336694432268	LLIYGASIR	TRUE	66	TRUE	_LLIYGASIR_.2	25300.6	NaN	NaN	16082.3388671875	NaN	51402.9	56509.5	NaN	36626.5	663166	97577.8	0.00010429667457527967	Filtered	Filtered	0.0012582735704361196	Filtered	2.761616304844207E-05	1.5978554870569906E-05	Filtered	5.928880693408482E-05	0.0005492211199627638	0.002671797902352237
A0A087WVF3;A0A087WXS9;A0A087X179;A0A087X1G2;A6NDS4;A6NER0;B9A6J9;P0C7X1;Q6DHY5;Q6IPX1;Q8IZP1	TBC1D3D;TBC1D3I;TBC1D3E;TBC1D3K;TBC1D3B;TBC1D3F;TBC1D3L;TBC1D3H;TBC1D3G;TBC1D3C;TBC1D3	Homo sapiens	TBC1 domain family member 3D;TBC1 domain family member 3I;TBC1 domain family member 3E;TBC1 domain family member 3K;TBC1 domain family member 3B;TBC1 domain family member 3F;TBC1 domain family member 3L;TBC1 domain family member 3H;TBC1 domain family member 3G;TBC1 domain family member 3C;TBC1 domain family member 3	homo_sapiens_UP000005640_9606_2022	0.0024509803921568627	DVVEVAGSWWAQER	FALSE	2;2;2;2;2;2;2;2;2;2;2	TRUE	_DVVEVAGSWWAQER_.2	39292.7	NaN	NaN	NaN	NaN	NaN	269978	NaN	NaN	NaN	NaN	0.0022423124890199437	Filtered	Filtered	Filtered	Filtered	Filtered	1.2370726137060226E-06	Filtered	Filtered	Filtered	Filtered
A0A0A0MRZ8;P04433	IGKV3D-11;IGKV3-11	Homo sapiens	Immunoglobulin kappa variable 3D-11;Immunoglobulin kappa variable 3-11	homo_sapiens_UP000005640_9606_2022	0	LLIYDASNR	FALSE	66;66	TRUE	_LLIYDASNR_.2	NaN	250410	151890	1	148420	211677	1	1	1	1	NaN	Filtered	1.9380512836206965E-19	0.00028867804330699363	5.441606839314756E-09	2.1024861022484207E-10	2.7268316522988484E-05	0.0003514579456363778	4.205094975415292E-09	3.110294312806606E-05	5.943434614314002E-09	Filtered
A0A0A0MS14	IGHV1-45	Homo sapiens	Immunoglobulin heavy variable 1-45	homo_sapiens_UP000005640_9606_2022	0	SEDTAMYYCAR	TRUE	107	TRUE	_SEDTAM[Oxidation (M)]YYC[Carbamidomethyl (C)]AR_.2	1	NaN	1	1	1	1	37720.9	1	1	1	1	1.044037182139814E-07	Filtered	0.00016438320934583135	2.0460480177091612E-16	5.247626689877334E-15	0.0006553175789444277	6.194575312742713E-13	1.3464518191315712E-19	1.5353325483270348E-05	3.086029129943857E-18	1.0512066235951924E-13
A0A0A0MS15	IGHV3-49	Homo sapiens	Immunoglobulin heavy variable 3-49	homo_sapiens_UP000005640_9606_2022	0	GLEWVGFIR	TRUE	63	TRUE	_GLEWVGFIR_.2	NaN	23923.330078125	29255	9857.27	16161.3017578125	1	10509.9	8325.95	12902.2	20243.7	NaN	Filtered	6.520741360950397E-17	2.8931316446113682E-05	1.501013887028014E-11	0.0001380579015107231	0.0005757182364612091	1.3516751236677006E-06	6.355310900350952E-19	0.00016349168990364686	9.012984540996619E-07	Filtered
A0A0B4J1U7	IGHV6-1	Homo sapiens	Immunoglobulin heavy variable 6-1	homo_sapiens_UP000005640_9606_2022	0.00024021138601969732	GLEWLGR	TRUE	66	TRUE	_GLEWLGR_.2	363795	503793	533396	460011	533740	804226	785167	720743	422389	937327	662806	0.0002410943319008662	1.996740299708132E-06	0.0005096828611993167	3.396035997743347E-05	1.2282702679748326E-10	2.9317767261842064E-05	0.0006469121657338706	1.1021428045435336E-11	0.000130032007245025	1.9630295657056068E-05	8.521440365123571E-05
A0A0B4J1V0;A0A0B4J1V6;A0A0B4J1Y9	IGHV3-15;IGHV3-73;IGHV3-72	Homo sapiens	Immunoglobulin heavy variable 3-15;Immunoglobulin heavy variable 3-73;Immunoglobulin heavy variable 3-72	homo_sapiens_UP000005640_9606_2022	0.0006991377301328362	GLEWVGR	FALSE	63;63;63	TRUE	_GLEWVGR_.2	1	219053	113184	72854.9	105772	117114	NaN	380752	399993	277174	NaN	0.0014340348571618459	0.00011472084951676466	0.00043606000711952925	8.21460109631557E-06	2.8192009682200066E-05	2.7291283115826932E-05	Filtered	8.61414028014491E-09	5.009354633318306E-07	0.0001345185957567792	Filtered
A0A0B4J2D5;P0DPI2	GATD3B;GATD3	Homo sapiens	Putative glutamine amidotransferase-like class 1 domain-containing protein 3B, mitochondrial;Glutamine amidotransferase-like class 1 domain-containing protein 3, mitochondrial	homo_sapiens_UP000005640_9606_2022	0	EVVEAHVDQK	FALSE	224;224	TRUE	_EVVEAHVDQK_.2	257521	NaN	124166	133672	188525	179504	118711	170331	286735	1.62646e+06	136633	2.2872601130942296E-06	Filtered	5.112137059595424E-05	9.828949435273055E-17	5.417487776171086E-10	0.0009024730701098905	0.0002862770400560878	1.0604001770989618E-25	9.18559139766852E-08	0.0002365891693267348	2.778805237968079E-06
A0A0B4J2D5;P0DPI2	GATD3B;GATD3	Homo sapiens	Putative glutamine amidotransferase-like class 1 domain-containing protein 3B, mitochondrial;Glutamine amidotransferase-like class 1 domain-containing protein 3, mitochondrial	homo_sapiens_UP000005640_9606_2022	0	ITDLANLSAANHDAAIFPGGFGAAK	FALSE	117;117	TRUE	_ITDLANLSAANHDAAIFPGGFGAAK_.3	424718	NaN	NaN	105191	126444	115875	137869	228379	199014	192872	139351	3.32189596700327E-05	Filtered	Filtered	0.008461299306307901	0.0005746699174607577	0.0016958627898751811	0.00041988798487666815	5.306149778909981E-14	1.2672481469743044E-06	0.00016124860142510857	0.004845816605445273
A0A0B4J2D9;P0DP09	IGKV1D-13;IGKV1-13	Homo sapiens	Immunoglobulin kappa variable 1D-13;Immunoglobulin kappa variable 1-13	homo_sapiens_UP000005640_9606_2022	0.00047904191616766467	LLIYDASSLESGVPSR	FALSE	68;68	TRUE	_LLIYDASSLESGVPSR_.2	53506.4	1	1	69116.9	1	88060.3	1	205328	114220	38848.8	42141.8	0.00025541431525267214	2.406095939348539E-07	0.00020002166522663242	2.9768070247432295E-08	4.624475787447226E-05	2.8042398966015868E-05	1.7995008371776635E-09	1.658112305004323E-16	2.6387839240528695E-05	0.0001536301298252031	0.00027685203587191027
A0A0B4J2E5;Q15269	LOC102724159;PWP2	Homo sapiens	Utp12 domain-containing protein;Periodic tryptophan protein 2 homolog	homo_sapiens_UP000005640_9606_2022	0.0009282896263634254	LVQEALEAVPR	FALSE	774;774	TRUE	_LVQEALEAVPR_.2	40437.5	57652.7	48461.2	38398.3	53960.6	88980.5	118461	69540.8	57720.9	15177.8115234375	26915.080078125	3.7569077501787895E-06	0.0007194235717654419	0.0005025481960057442	4.751910161531757E-06	4.845004055898886E-07	2.7625676921008407E-05	0.0019567989543453133	0.00039342435675029285	1.9277677900682595E-05	0.0011784157760625575	8.465982357364334E-06
A0A0B4J2E5;Q15269	LOC102724159;PWP2	Homo sapiens	Utp12 domain-containing protein;Periodic tryptophan protein 2 homolog	homo_sapiens_UP000005640_9606_2022	0.0009282896263634254	SDTLPLATR	FALSE	47;47	TRUE	_SDTLPLATR_.2	65574.6	30030.3	44799.5	NaN	NaN	45928.3	NaN	NaN	NaN	NaN	NaN	0.0003157261261121444	0.0060399864556378	0.0045672798238162865	Filtered	Filtered	0.0003879574849091315	Filtered	Filtered	Filtered	Filtered	Filtered
A0A0B4J2F0	PIGBOS1	Homo sapiens	Protein PIGBOS1	homo_sapiens_UP000005640_9606_2022	0	MQLVQESEEK	TRUE	43	TRUE	_M[Oxidation (M)]QLVQESEEK_.2	37074.2	NaN	40484.3	9906.75	38149.9	72.01429748535156	NaN	NaN	6525.6806640625	22189.5	NaN	0.004014809792164489	Filtered	0.0022074370363877297	4.480560337503191E-17	4.5437428821636485E-15	0.0002141585818385403	Filtered	Filtered	0.00025426027927620787	5.618092761929062E-16	Filtered
A0A0C4DH25	IGKV3D-20	Homo sapiens	Immunoglobulin kappa variable 3D-20	homo_sapiens_UP000005640_9606_2022	0	LLIYDASSR	TRUE	67	TRUE	_LLIYDASSR_.2	NaN	1	1	93242.5	1	1	1	1	1	1	NaN	Filtered	5.2633015800012276E-08	3.3789821288163973E-05	2.3856887255168746E-12	4.742287296864958E-05	0.0002708197647152541	0.0003203912474569932	3.2623977633150775E-13	2.6679663517867536E-06	5.032133534737168E-18	Filtered
A0A0C4DH68	IGKV2-24	Homo sapiens	Immunoglobulin kappa variable 2-24	homo_sapiens_UP000005640_9606_2022	0	ISNRFSGVPDR	TRUE	76	TRUE	_ISNRFSGVPDR_.3	830238	628189	515326	539451	507520	914402	294713	800919	581384	442580	632191	1.6708993900105385E-05	8.228670377201829E-05	0.00015200346204837181	1.8270921740995094E-05	1.2404432273058442E-07	2.9348759239548694E-05	4.2718313131223174E-05	6.501360828085566E-22	5.49877252395305E-05	4.5588557101308284E-08	0.00014026597597544202
A0A0J9YX35	IGHV3-64D	Homo sapiens	Immunoglobulin heavy variable 3-64D	homo_sapiens_UP000005640_9606_2022	0	NTLYLQMSSLR	TRUE	96	TRUE	_NTLYLQM[Oxidation (M)]SSLR_.2	NaN	NaN	143899	238720	NaN	NaN	97606.1	1	NaN	NaN	NaN	Filtered	Filtered	0.00012915872912647183	3.738507808076733E-13	Filtered	Filtered	3.5863790673402795E-08	2.249252265028368E-06	Filtered	Filtered	Filtered
A0A3Q1LSF0	iglike	Bos taurus	Ig-like domain-containing protein	contaminants2021	0	YGVGWYQQVPGSGLR	TRUE	52	TRUE	_YGVGWYQQVPGSGLR_.2	416676	951742	596317	1.13328e+06	738094	606441	1.38706e+06	775462	956666	825114	303982	1.349156985888319E-05	4.8926917677092954E-08	0.0002468406313276395	2.398200818151333E-08	1.3987473074173908E-13	2.5137784354938895E-05	3.097023624171571E-10	1.856312340937409E-16	3.4284412483034346E-09	1.2142439533707729E-13	1.154926792982195E-08
A0A3Q1M3L6	iglike	Bos taurus	Uncharacterized protein	contaminants2021	0	VHNEGLPAPIVR	TRUE	171	TRUE	_VHNEGLPAPIVR_.2	34434056	48226064	47736408	70891872	36595224	34214336	39523816	47255804	49738880	58296756	24971890	6.8572910508141265E-06	1.6706076304208408E-10	0.00020166620503490702	2.4782529719996443E-10	0.0001346624469297842	2.9270256182411387E-05	1.045352359407434E-07	1.984105258217812E-16	3.677335049686543E-05	3.715403339557659E-07	2.0640981388359683E-08
A0A3Q1M3L6	iglike	Bos taurus	Uncharacterized protein	contaminants2021	0	VHNEGLPAPIVR	TRUE	171	TRUE	_VHNEGLPAPIVR_.3	34434056	48226064	47736408	70891872	36595224	34214336	39523816	47255804	49738880	58296756	24971890	7.848834201679033E-05	2.1960505005387125E-08	0.0001650141646782114	4.125386558252421E-10	6.138342227507746E-05	0.00021878970542856148	0.00013433634606891	3.88930346711726E-11	5.4815225251375745E-06	4.74822805465144E-13	1.9765209137172148E-07
A0A3Q1M3L6	iglike	Bos taurus	Uncharacterized protein	contaminants2021	0	IQHQDWTGGK	TRUE	156	TRUE	_IQHQDWTGGK_.2	21043154	27243790	31557406	41917096	23003712	30440782	26816184	32528794	35116096	28825104	20542826	3.2817265791587064E-05	4.755637451437143E-05	0.000128182649135501	8.351044257413167E-07	3.3957642784790484E-09	3.149136697625969E-05	3.9598728947003646E-05	0.0002821843569295791	7.954105639872362E-07	0.00039214733891589066	0.00043558906300960297
A0A3Q1M3L6	iglike	Bos taurus	Uncharacterized protein	contaminants2021	0	IQHQDWTGGK	TRUE	156	TRUE	_IQHQDWTGGK_.3	21043154	27243790	31557406	41917096	23003712	30440782	26816184	32528794	35116096	28825104	20542826	0.0003310174336927054	2.994915554769877E-11	7.866151994482328E-05	4.663502514894312E-10	4.017591488792441E-06	0.00015334814449510152	0.0005103693198787173	0.0003917667610260745	8.274887882043816E-05	0.0006173457843900765	0.00018961950647611447
A0A3Q1M3L6	iglike	Bos taurus	Uncharacterized protein	contaminants2021	0	IQHQDWTGGK	TRUE	156	TRUE	_IQHQDWTGGK_.1	21043154	27243790	31557406	41917096	23003712	30440782	26816184	32528794	35116096	28825104	20542826	0.0001642649573422652	2.9922766953422276E-09	1.9752030226138964E-05	6.70404424678594E-09	1.0185954032678802E-07	2.9951010778120616E-05	0.00040535469355953264	9.70682781205299E-06	8.671800968079349E-05	0.00020552955627838732	0.0002673421419660665
A0A3Q1M3L6	iglike	Bos taurus	Uncharacterized protein	contaminants2021	0	YGTTPPQLDADSSYFLYSK	TRUE	241	TRUE	_YGTTPPQLDADSSYFLYSK_.2	5480233	6861317	7.31771e+06	11096620	4.41058e+06	5.29339e+06	6.25698e+06	7760474	6.44575e+06	7577634	3205127	6.511048876703165E-05	8.258780061812968E-06	0.00034866794206571384	1.8669070886883853E-07	7.28470037129707E-05	2.944067922868001E-05	0.0004518311711270727	0.00036149463271337244	4.556634343912401E-05	3.759966289411297E-05	4.346794650839995E-05
A0A3Q1M3L6	iglike	Bos taurus	Uncharacterized protein	contaminants2021	0	FSWFVDDVEVNTATTKPR	TRUE	123	TRUE	_FSWFVDDVEVNTATTKPR_.3	2.22906e+06	3133006	5.11708e+06	1563246	2788643	3.95134e+06	2.24791e+06	3567945	1.82687e+06	5145079	1.52789e+06	7.262860165369345E-06	1.1273391851854807E-07	8.722583414302172E-06	6.424522579438452E-12	2.454092269117151E-16	2.7836750277396122E-05	1.9249027052047032E-07	5.596568134860101E-09	4.2557442592292285E-09	1.0411134763568963E-09	1.7264865915759223E-11
A0A3Q1M3L6	iglike	Bos taurus	Uncharacterized protein	contaminants2021	0	FSWFVDDVEVNTATTKPR	TRUE	123	TRUE	_FSWFVDDVEVNTATTKPR_.2	2.22906e+06	3133006	5.11708e+06	1563246	2788643	3.95134e+06	2.24791e+06	3567945	1.82687e+06	5145079	1.52789e+06	3.220146613027433E-05	1.1850988112619375E-07	7.286364625111409E-05	2.610550425360005E-07	1.0310989274684905E-14	2.840692309045594E-05	6.21178319349754E-08	1.914816518201536E-14	3.730945062329767E-07	2.5704376454578694E-08	6.869343231909045E-05
A0A3Q1M3L6	iglike	Bos taurus	Uncharacterized protein	contaminants2021	0	GPAREPQVYVLAPPQEELSK	TRUE	189	TRUE	_GPAREPQVYVLAPPQEELSK_.3	1.2859e+06	1.39623e+06	1.54623e+06	1.88032e+06	1436351	1.49647e+06	1.6254e+06	1.95338e+06	1.46624e+06	1.21559e+06	547156	2.655350616519701E-05	2.1106367908613482E-07	5.4322420225184964E-05	7.232526323999136E-11	1.9335758042912731E-07	3.0586528901539124E-05	0.00020900490509945238	4.186846995316427E-07	1.666253905714506E-05	1.5098645659974592E-05	8.280426721291263E-14
A0A3Q1M3L6	iglike	Bos taurus	Uncharacterized protein	contaminants2021	0	GPAREPQVYVLAPPQEELSK	TRUE	189	TRUE	_GPAREPQVYVLAPPQEELSK_.2	1.2859e+06	1.39623e+06	1.54623e+06	1.88032e+06	1436351	1.49647e+06	1.6254e+06	1.95338e+06	1.46624e+06	1.21559e+06	547156	3.783281759950454E-05	1.4720343088899927E-07	0.0001371822874608481	8.19816964926978E-07	7.673192824533803E-06	3.457718834227976E-05	0.0001931513648467406	4.214601621697263E-13	1.2470614535108601E-05	3.1476402877094477E-07	3.740970781197661E-06
A0A3Q1M3L6	iglike	Bos taurus	Uncharacterized protein	contaminants2021	0	FSWFVDDVEVNTATTK	TRUE	123	TRUE	_FSWFVDDVEVNTATTK_.2	1.28167e+06	1.7919e+06	1643282	1.98668e+06	1.39764e+06	1.35631e+06	2.02176e+06	1.89255e+06	2.02655e+06	1.6602e+06	1259013	2.0186656698215187E-06	7.206984111829059E-08	4.280377408412897E-05	1.7722397704017363E-11	2.921462136300332E-10	2.5137784354938895E-05	3.212246112882765E-12	4.691678900528899E-20	2.3122952064321408E-08	2.036725564619097E-14	1.6615826084389741E-09
A0A3Q1M3L6	iglike	Bos taurus	Uncharacterized protein	contaminants2021	0	EPQVYVLAPPQEELSK	TRUE	193	TRUE	_EPQVYVLAPPQEELSK_.2	4890929	9682137	4691679	7101741	8.12893e+06	3303887	5.9322e+06	7.42262e+06	6.36066e+06	6.48917e+06	5.82205e+06	9.352336797504573E-06	2.635339334088309E-08	0.000381614087328755	3.182478410500008E-12	5.409429870831907E-10	2.5137784354938895E-05	2.3928048073070905E-06	0.00023170749273901454	1.2020269054787661E-11	7.451902646955604E-05	0.0003771995036703947
A0A3Q1M3L6	iglike	Bos taurus	Uncharacterized protein	contaminants2021	0	EPQVYVLAPPQEELSK	TRUE	193	TRUE	_EPQVYVLAPPQEELSK_.3	4890929	9682137	4691679	7101741	8.12893e+06	3303887	5.9322e+06	7.42262e+06	6.36066e+06	6.48917e+06	5.82205e+06	0.0005489584378989875	Filtered	0.00031850583764718633	4.999109747168293E-05	Filtered	2.805059392426949E-05	0.0005519288859134888	0.0004679882590850473	0.005475965599484594	0.00026421368838794567	Filtered
A0A3Q1M3L6	iglike	Bos taurus	Uncharacterized protein	contaminants2021	0	NSWQEGDTYTCVVMHEALHNHYTQK	TRUE	265	TRUE	_NSWQEGDTYTC[Carbamidomethyl (C)]VVM[Oxidation (M)]HEALHNHYTQK_.4	113083	131075	134059	94790.4	112477	52937.9	52752.6	82204.2	202671	258261	83557	0.00013344488038712082	2.520813624365977E-09	2.475182669032802E-05	0.0009413640484730024	0.00047183031450066847	2.6970310830823822E-05	0.0005270027712868624	8.367231825167208E-05	0.0005693668737497411	5.968788943115746E-09	0.00013124214713009316
A0A3Q1M3L6	iglike	Bos taurus	Uncharacterized protein	contaminants2021	0	NSWQEGDTYTCVVMHEALHNHYTQK	TRUE	265	TRUE	_NSWQEGDTYTC[Carbamidomethyl (C)]VVMHEALHNHYTQK_.4	113083	131075	134059	94790.4	112477	52937.9	52752.6	82204.2	202671	258261	83557	4.293011362833902E-07	1.1139681183498237E-16	8.718736078048579E-05	3.0605475837687594E-15	2.167156267781612E-08	2.617060914950393E-05	2.0693059557757072E-05	5.645808046725295E-15	3.0499235637052636E-06	6.438032412120947E-07	0.00757038968523687
A0A3Q1M3L6	iglike	Bos taurus	Uncharacterized protein	contaminants2021	0	NSWQEGDTYTCVVMHEALHNHYTQK	TRUE	265	TRUE	_NSWQEGDTYTC[Carbamidomethyl (C)]VVM[Oxidation (M)]HEALHNHYTQK_.3	113083	131075	134059	94790.4	112477	52937.9	52752.6	82204.2	202671	258261	83557	3.142995069103148E-05	0.0003463321105528356	0.0002555399732035385	0.0001235514057597535	8.733341560524164E-05	0.00014839348832107187	Filtered	7.662981144632819E-12	0.00018947645212671402	0.00019666413186835243	3.2468338148801096E-05
A0A3Q1M3L6	iglike	Bos taurus	Uncharacterized protein	contaminants2021	0	NSWQEGDTYTCVVMHEALHNHYTQK	TRUE	265	TRUE	_NSWQEGDTYTC[Carbamidomethyl (C)]VVMHEALHNHYTQK_.3	113083	131075	134059	94790.4	112477	52937.9	52752.6	82204.2	202671	258261	83557	2.473504875756482E-05	0.00548126880062843	Filtered	0.001293702713007604	0.0008541272132789107	0.002162190567372255	0.00029750724473077104	0.0023962739042614	0.0001781763142286602	0.00020318747458505736	0.0008392014536512418
A0A3Q1MJB2	FBLN1	Bos taurus	Fibulin-1	contaminants2021	0	EFTRPEEIIFLR	FALSE	611	FALSE	_EFTRPEEIIFLR_.3	48966.1	42524.6	1	1	1	1	1	1	1	1	NaN	6.839058796037281E-06	2.069435062234084E-12	9.026720787243084E-05	1.2642969280628113E-11	2.694324556857559E-07	2.5245793854179495E-05	1.537633958983346E-11	2.3914750300922024E-19	9.859636102582591E-06	7.968027346503549E-12	Filtered
A0A3Q1MJB2	FBLN1	Bos taurus	Fibulin-1	contaminants2021	0	AGYYFDGISR	TRUE	389	TRUE	_AGYYFDGISR_.2	5488.4970703125	1	1	14734.044921875	1	NaN	63768.1	1	1	1	1	0.00024583341417909807	8.436734973001945E-10	0.00014895625700923535	2.272532789242338E-19	6.388043074870004E-11	Filtered	3.50805752881422E-05	9.681203329181327E-12	2.91247389631057E-07	2.709197791009728E-10	0.0004080085912720377
A0A3Q1NGH3	pregnancy_zone	Bos taurus	Uncharacterized protein	contaminants2021	0	TVSWAVTPK	TRUE	831	TRUE	_TVSWAVTPK_.2	1	1	1	1	1	3368.250732421875	1	1	1	1	1	0.00018976670059104575	5.9963289511414835E-06	0.0002464090150169489	1.6510773467842504E-07	2.029533406465211E-05	0.0018460576944295593	0.00020735614177798585	3.728381071135334E-05	0.00023503354610483393	2.985953205090788E-08	0.0001207185688354061
A0A3Q1NGH3	pregnancy_zone	Bos taurus	Uncharacterized protein	contaminants2021	0	TVSWAVTPK	TRUE	831	TRUE	_TVSWAVTPK_.1	1	1	1	1	1	3368.250732421875	1	1	1	1	1	2.8482080945667388E-06	1.0942260128143601E-11	0.00012058070786431027	0.0001877731340304963	9.099868897827882E-10	6.175492054746289E-05	2.0190842577143227E-05	4.125419312372907E-12	3.8227112646427456E-05	1.1425149611449737E-10	1.1964516963183105E-11
A0A3Q1NGH3	pregnancy_zone	Bos taurus	Uncharacterized protein	contaminants2021	0	VPDTITEWK	TRUE	734	TRUE	_VPDTITEWK_.2	79758	224013	169808	46688.6	186752	145411	354662	73798	198173	60514.7	171748	5.792439653721939E-06	1.792930593841208E-07	6.995228304195645E-05	Filtered	2.778058796100771E-15	7.692044125926992E-05	0.0002405866545500629	6.640818180535858E-20	4.027366844254482E-06	2.375593321174191E-08	1.150433949767521E-05
A0A3Q1NGH3	pregnancy_zone	Bos taurus	Uncharacterized protein	contaminants2021	0	VPDTITEWK	TRUE	734	TRUE	_VPDTITEWK_.1	79758	224013	169808	46688.6	186752	145411	354662	73798	198173	60514.7	171748	2.2511729158616206E-05	7.763557391448116E-09	0.0005062923181141468	0.009177275742769574	6.096637252964521E-14	Filtered	Filtered	8.380473820443444E-35	2.0428235860168828E-08	0.0003776198218446607	5.315795614352278E-05
A0A3Q1NGH3	pregnancy_zone	Bos taurus	Uncharacterized protein	contaminants2021	0	LPSNVVEGSAR	TRUE	911	TRUE	_LPSNVVEGSAR_.2	159976	NaN	NaN	NaN	130887	NaN	89266.5	186293	NaN	180130	NaN	0.003856640484148682	Filtered	Filtered	Filtered	0.00379099719301627	Filtered	0.000863344044144617	1.7750353249706113E-28	Filtered	0.0003077015182460102	Filtered
A0A3Q1NGH3	pregnancy_zone	Bos taurus	Uncharacterized protein	contaminants2021	0	IEHSFEVDEYVLPK	TRUE	215	TRUE	_IEHSFEVDEYVLPK_.3	NaN	NaN	142391	1	NaN	NaN	NaN	1	1	NaN	NaN	Filtered	Filtered	0.0006628394109091721	0.00027422592433528524	Filtered	Filtered	Filtered	0.002709428086182279	2.7410781403306575E-07	Filtered	Filtered
A0A804HLA8;P63218	GNG5P2;GNG5	Homo sapiens	Guanine nucleotide-binding protein subunit gamma;Guanine nucleotide-binding protein G(I)/G(S)/G(O) subunit gamma-5	homo_sapiens_UP000005640_9606_2022	0	VSQAAADLK	FALSE	28;28	TRUE	_VSQAAADLK_.2	119936	40166.6	92972.1	63635.1	65563.9	105145	26472.4	78469.1	121607	110942	55386.1	7.2602295091381966E-06	9.276689238101202E-12	3.95565910575081E-05	3.102786028998741E-07	1.189060626693296E-06	2.6593583212017496E-05	0.0008279589943618032	1.3475629613110615E-07	1.3908025252758438E-07	0.00012635896558932982	0.00038382925343969444
A0A804HLA8;P63218	GNG5P2;GNG5	Homo sapiens	Guanine nucleotide-binding protein subunit gamma;Guanine nucleotide-binding protein G(I)/G(S)/G(O) subunit gamma-5	homo_sapiens_UP000005640_9606_2022	0	VSQAAADLK	FALSE	28;28	TRUE	_VSQAAADLK_.1	119936	40166.6	92972.1	63635.1	65563.9	105145	26472.4	78469.1	121607	110942	55386.1	1.9007862177184538E-05	7.112176953163389E-05	6.524667758578714E-07	0.00019662616611646112	9.9541789601772E-05	2.5137784354938895E-05	2.062093363875436E-07	2.612957527695433E-29	1.7463776772672158E-12	7.987894475904201E-06	Filtered
A0A8I5KW96;P27144	AK4P3;AK4	Homo sapiens	Adenylate kinase 4 pseudogene 3;Adenylate kinase 4, mitochondrial	homo_sapiens_UP000005640_9606_2022	0	WIHPPSGR	FALSE	127;127	TRUE	_WIHPPSGR_.2	320331	324026	15101.146484375	28894.3	12903	254824	30442.6	477736	22100.212890625	74716.2	417871	3.0040479072837858E-05	6.662706924355692E-07	6.667280978243069E-05	7.133635390345447E-05	7.175742229739495E-05	2.5421422396860307E-05	0.001723521095434181	1.4605642510475395E-05	2.893797371292758E-07	2.7929367887859577E-10	0.0005658197955083567
A0A8I5KW96;P27144	AK4P3;AK4	Homo sapiens	Adenylate kinase 4 pseudogene 3;Adenylate kinase 4, mitochondrial	homo_sapiens_UP000005640_9606_2022	0	AVILGPPGSGK	FALSE	8;8	TRUE	_AVILGPPGSGK_.2	140171	29526.8	26953.3	1	29809.2	22117.6	69075.1	63565.8	73278.8	68992.7	24173.298828125	1.0931178037022723E-06	3.336849280591882E-18	2.3444667078023583E-07	3.551512249142387E-12	1.3116170894249667E-10	0.0022790894394255825	6.130553325743332E-11	2.633483727993626E-08	3.4650432077907504E-08	2.118712140129585E-06	1.4472964407653441E-09
A0A8I5KW96;P27144	AK4P3;AK4	Homo sapiens	Adenylate kinase 4 pseudogene 3;Adenylate kinase 4, mitochondrial	homo_sapiens_UP000005640_9606_2022	0	GQHWLLDGFPR	FALSE	82;82	TRUE	_GQHWLLDGFPR_.3	1	1	NaN	1	1	1	1	1	1	1	1	1.6864128488690413E-06	7.429027835554068E-05	Filtered	0.0017570512601431968	0.0019078211857724364	0.0017374180283163392	0.000293219282872797	1.0880479651117766E-16	2.2510256240702213E-05	0.00014719681706844604	0.008641745998693407
A0A8I5KW96;P27144	AK4P3;AK4	Homo sapiens	Adenylate kinase 4 pseudogene 3;Adenylate kinase 4, mitochondrial	homo_sapiens_UP000005640_9606_2022	0	GVLHQFSGTETNK	FALSE	189;189	TRUE	_GVLHQFSGTETNK_.2	78478.8	128329	125383	103829	125670	69799.6	87642.4	150677	95739.3	46807.3	91313.7	0.0016230442123118367	4.915127024504601E-10	1.8776123601655804E-05	1.8658327459706554E-06	7.601718828208113E-06	Filtered	2.5961389415160832E-24	2.665480212342061E-19	1.3598198238561182E-07	Filtered	1.8046127308596434E-06
A0A8I5KW96;P27144	AK4P3;AK4	Homo sapiens	Adenylate kinase 4 pseudogene 3;Adenylate kinase 4, mitochondrial	homo_sapiens_UP000005640_9606_2022	0	GVLHQFSGTETNK	FALSE	189;189	TRUE	_GVLHQFSGTETNK_.3	78478.8	128329	125383	103829	125670	69799.6	87642.4	150677	95739.3	46807.3	91313.7	4.2777947244596137E-05	Filtered	Filtered	Filtered	Filtered	0.002422898706301882	0.001925365178936884	Filtered	0.0012377443168144603	0.0003094043246578562	Filtered
A0A8I5KW96;P27144	AK4P3;AK4	Homo sapiens	Adenylate kinase 4 pseudogene 3;Adenylate kinase 4, mitochondrial	homo_sapiens_UP000005640_9606_2022	0	IWPYVYTLFSNK	FALSE	202;202	TRUE	_IWPYVYTLFSNK_.2	1	23785.732421875	NaN	1	51313.7	NaN	NaN	51795.6	91285	21582.392578125	NaN	0.007544825561180854	0.006185810877204621	Filtered	0.0019165117547158962	0.0001554130785351087	Filtered	Filtered	0.0059384181204561745	0.00019573292432400381	0.0008589880689791103	Filtered
A0A8I5KW96;P27144	AK4P3;AK4	Homo sapiens	Adenylate kinase 4 pseudogene 3;Adenylate kinase 4, mitochondrial	homo_sapiens_UP000005640_9606_2022	0	SLLVPDHVITR	FALSE	61;61	TRUE	_SLLVPDHVITR_.2	278892	491107	498927	426303	116096	385858	NaN	411886	473126	383830	306881	Filtered	3.416829764913161E-08	0.0004984026216122958	4.6492313389084625E-07	Filtered	0.0001695621024163993	Filtered	1.1245277972685729E-06	3.7197466158278994E-07	0.00020400927109038506	5.541288281884472E-07
A0A8I5KW96;P27144	AK4P3;AK4	Homo sapiens	Adenylate kinase 4 pseudogene 3;Adenylate kinase 4, mitochondrial	homo_sapiens_UP000005640_9606_2022	0	SLLVPDHVITR	FALSE	61;61	TRUE	_SLLVPDHVITR_.3	278892	491107	498927	426303	116096	385858	NaN	411886	473126	383830	306881	1.4900143342814515E-06	Filtered	Filtered	Filtered	9.865326405051898E-05	Filtered	Filtered	Filtered	Filtered	6.663398776505056E-05	Filtered
A0AVF1	TTC26	Homo sapiens	Intraflagellar transport protein 56	homo_sapiens_UP000005640_9606_2022	0	LNLVIYYLR	TRUE	289	TRUE	_LNLVIYYLR_.2	17147.1	9930.6298828125	1	15635.6611328125	26677.8	1	22347.2	15830.6435546875	20300.2	23941.556640625	15536.3	2.640185008026653E-08	1.6911562863979095E-16	8.404368543016122E-05	3.3440440465456503E-23	1.5284130869689264E-18	2.5940075600160947E-05	1.2257280255724946E-11	1.3633720096608054E-31	4.2220261068956624E-07	4.0011360314216966E-07	1.1427011054930401E-18
A0AVF1	TTC26	Homo sapiens	Intraflagellar transport protein 56	homo_sapiens_UP000005640_9606_2022	0	LLFHLAHK	TRUE	126	TRUE	_LLFHLAHK_.2	NaN	1	43160.3	1	1	NaN	1	NaN	28534.8	NaN	1	Filtered	6.3762646680442654E-09	0.0013496805558630338	0.00017924084223346927	0.003779422004530473	Filtered	0.00017494165263982778	Filtered	0.0006052468029856927	Filtered	3.136181394334134E-11
A0AVT1	UBA6	Homo sapiens	Ubiquitin-like modifier-activating enzyme 6	homo_sapiens_UP000005640_9606_2022	0	DGSLFWQSPK	TRUE	730	TRUE	_DGSLFWQSPK_.2	1	1	1	1	1	1	1	1	1	1	1	3.522898301469728E-08	7.433049851820914E-05	0.0014207662133876814	0.007326442139133675	2.2664329291042442E-08	2.8848807377549818E-05	5.477281510238722E-09	0.00022933454281155342	2.442433568370648E-08	3.709229724233648E-05	0.0003688280682571718
A0AVT1	UBA6	Homo sapiens	Ubiquitin-like modifier-activating enzyme 6	homo_sapiens_UP000005640_9606_2022	0	VVQTDETAR	TRUE	801	TRUE	_VVQTDETAR_.2	NaN	1	6567.4248046875	1	1	NaN	5604.6240234375	33071	NaN	NaN	9940.4970703125	Filtered	6.231078409979457E-05	8.330093745934657E-05	0.0027195182337693856	0.00017218883554193765	Filtered	0.005840488077905668	0.00434577214624622	Filtered	Filtered	6.77647057999486E-05
A0AVT1	UBA6	Homo sapiens	Ubiquitin-like modifier-activating enzyme 6	homo_sapiens_UP000005640_9606_2022	0	AVTIHDTEK	TRUE	87	TRUE	_AVTIHDTEK_.2	NaN	52663.4	NaN	40165.4	53210.4	30076.423828125	NaN	1	NaN	NaN	100624	Filtered	1.1347388137685981E-06	Filtered	1.073538158202415E-16	3.2778002191834922E-09	2.5137784354938895E-05	Filtered	0.005275400484224292	Filtered	Filtered	0.0044190488168464595
A0AVT1	UBA6	Homo sapiens	Ubiquitin-like modifier-activating enzyme 6	homo_sapiens_UP000005640_9606_2022	0	SFPAAIEHTIQWAR	TRUE	629	TRUE	_SFPAAIEHTIQWAR_.3	NaN	NaN	NaN	NaN	NaN	15149.8017578125	NaN	10780.083984375	NaN	NaN	NaN	Filtered	Filtered	Filtered	Filtered	Filtered	3.3344310573282964E-05	Filtered	5.626047457741187E-32	Filtered	Filtered	Filtered
A0AVT1	UBA6	Homo sapiens	Ubiquitin-like modifier-activating enzyme 6	homo_sapiens_UP000005640_9606_2022	0	KPDHVPISSEDER	TRUE	810	TRUE	_KPDHVPISSEDER_.3	NaN	1	NaN	NaN	NaN	NaN	NaN	NaN	NaN	3846.544677734375	NaN	Filtered	0.005267563391608108	Filtered	Filtered	Filtered	Filtered	Filtered	Filtered	Filtered	2.416184056846798E-08	Filtered
A0FGR8	ESYT2	Homo sapiens	Extended synaptotagmin-2	homo_sapiens_UP000005640_9606_2022	0	AQPPEAGPQGLHDLGR	TRUE	720	TRUE	_AQPPEAGPQGLHDLGR_.3	27496.576171875	39034.5	56121.4	64166.9	105779	87561.3	123445	30152.783203125	28196.7	341325	1	0.00036178711509184824	4.541572383480278E-15	9.711808024746282E-05	2.9663339930801133E-13	8.017881536948432E-14	0.00010447751266560407	0.0003113320631485794	3.873518676094078E-09	6.160152104221714E-06	2.9161814131389416E-10	4.565401295505434E-12
A0FGR8	ESYT2	Homo sapiens	Extended synaptotagmin-2	homo_sapiens_UP000005640_9606_2022	0	TLDVAVK	TRUE	869	TRUE	_TLDVAVK_.1	46094.7	34706.6	85072.2	119287	47795.4	49454.9	77441.2	53495.9	86724.1	36872.9	47699.8	0.00038068781756822595	1.680324708939122E-05	0.00010251908670791362	7.69383260265704E-16	3.886175238320909E-18	2.5137784354938895E-05	0.0003534193679619905	3.91026570986376E-12	1.0524504671834417E-08	5.029267710080508E-20	0.00010839988372332071
A0FGR8	ESYT2	Homo sapiens	Extended synaptotagmin-2	homo_sapiens_UP000005640_9606_2022	0	IHFIEAQDLQGK	TRUE	389	TRUE	_IHFIEAQDLQGK_.2	88908.7	140200	57700	74723.5	4793.84	94675.1	91277.9	128901	203699	72071.3	194182	3.677055981004801E-06	0.0009438559284531123	4.523166183304822E-06	0.0018236110581118902	0.004781054534995703	0.0014083261856023502	0.0006701684993098751	2.358858368748541E-24	0.0007316640020533419	0.0007659112736078861	0.00018053971618459526
A0FGR8	ESYT2	Homo sapiens	Extended synaptotagmin-2	homo_sapiens_UP000005640_9606_2022	0	IHFIEAQDLQGK	TRUE	389	TRUE	_IHFIEAQDLQGK_.3	88908.7	140200	57700	74723.5	4793.84	94675.1	91277.9	128901	203699	72071.3	194182	5.036287511398419E-05	Filtered	0.0003884615738445993	5.5661056935050154E-05	1.1666376849580452E-06	0.0015731790743398282	7.36479909745227E-10	3.753169296005979E-27	Filtered	0.0001655025763556771	Filtered
A0FGR8	ESYT2	Homo sapiens	Extended synaptotagmin-2	homo_sapiens_UP000005640_9606_2022	0	ALALLEDEER	TRUE	163	TRUE	_ALALLEDEER_.2	1	16101.4677734375	1	1	1	1	1	1	1	NaN	1	1.6106347424411626E-06	2.6109892701638156E-08	0.004193263284021274	4.081335315172516E-10	7.335975530036968E-07	2.5137784354938895E-05	0.00491106569913862	0.0009568204190566428	1.928637746778847E-05	Filtered	0.0037945799219564307
A0FGR8	ESYT2	Homo sapiens	Extended synaptotagmin-2	homo_sapiens_UP000005640_9606_2022	0	VPLSQLLTSEDMTVSQR	TRUE	618	TRUE	_VPLSQLLTSEDM[Oxidation (M)]TVSQR_.2	7143.39599609375	11646.8154296875	1	20916.455078125	8915.26	NaN	10621.9	NaN	1	1	NaN	0.0033953783658842	0.002158093379554538	0.0023365967057346923	1.3935921043460967E-08	1.2521065563961529E-08	Filtered	0.00027698023248272526	Filtered	0.0022519879556328936	0.0020248311629075975	Filtered
A0FGR8	ESYT2	Homo sapiens	Extended synaptotagmin-2	homo_sapiens_UP000005640_9606_2022	0	TNEPVWEENFTFFIHNPK	TRUE	579	TRUE	_TNEPVWEENFTFFIHNPK_.3	NaN	182189	NaN	163801	156560	NaN	NaN	NaN	114165	141939	NaN	Filtered	0.0016461030666379967	Filtered	5.022200113466269E-05	5.27298181943691E-07	Filtered	Filtered	Filtered	4.60516006950389E-05	0.002107616153756588	Filtered
A0JNW5	UHRF1BP1L	Homo sapiens	UHRF1-binding protein 1-like	homo_sapiens_UP000005640_9606_2022	0	SDDGSFHIR	TRUE	1352	TRUE	_SDDGSFHIR_.2	12808.1	NaN	NaN	NaN	NaN	19912.3	27956.330078125	1	33940.6	1	NaN	2.2587875932037053E-05	Filtered	Filtered	Filtered	Filtered	2.9966266345209875E-05	8.226604631966395E-05	2.2263519555299387E-27	8.078069518795478E-06	4.071910822474002E-07	Filtered
A0MZ66	SHTN1	Homo sapiens	Shootin-1	homo_sapiens_UP000005640_9606_2022	0	ILAIELENLK	TRUE	160	TRUE	_ILAIELENLK_.2	1	1	1	1	1	1	1	1	1	1	1	0.0003195010995074395	0.0040630714639982414	0.002562231916589672	0.00016205113416915254	0.0014741849222276793	0.0030394344737743563	0.0026503625122994874	4.383681559352584E-05	3.69481366139016E-09	0.0002615610868398708	0.0003089157480221882
A0MZ66	SHTN1	Homo sapiens	Shootin-1	homo_sapiens_UP000005640_9606_2022	0	KLEEFQK	TRUE	51	TRUE	_KLEEFQK_.2	1	1	17692.3	NaN	NaN	NaN	NaN	NaN	40883.1	32273.7	64890.5	0.0009322315401757515	0.003933464672317422	0.0015983980676874316	Filtered	Filtered	Filtered	Filtered	Filtered	0.007566017424027921	1.3180496049451978E-05	0.0016577315409006868
A0MZ66	SHTN1	Homo sapiens	Shootin-1	homo_sapiens_UP000005640_9606_2022	0	LTQQLEEER	TRUE	272	TRUE	_LTQQLEEER_.2	NaN	1	NaN	NaN	1	NaN	1	NaN	NaN	1	1	Filtered	3.536765689377368E-11	Filtered	Filtered	0.0007629727881663783	Filtered	7.92331566024288E-14	Filtered	Filtered	0.007317063332911321	3.4467875361856344E-18
A0PJW6	TMEM223	Homo sapiens	Transmembrane protein 223	homo_sapiens_UP000005640_9606_2022	0	LFDNTVGAYR	TRUE	191	TRUE	_LFDNTVGAYR_.2	21177.705078125	1	20404.708984375	1	1	9933.6103515625	45012.4	22376.7	24638.7	30103.5	1	4.3151428396967E-06	3.4671996651826004E-16	0.0004267137716527176	2.1777258406821674E-17	6.668935527166796E-06	0.001377576334481283	3.478334745308118E-06	7.652230572083035E-07	0.00013768710054361705	1.7593794764981223E-10	0.00014472506741716542
A1L020;Q5U5Q3;Q6ZN04;Q86XN8	MEX3A;MEX3C;MEX3B;MEX3D	Homo sapiens	RNA-binding protein MEX3A;RNA-binding E3 ubiquitin-protein ligase MEX3C;RNA-binding protein MEX3B;RNA-binding protein MEX3D	homo_sapiens_UP000005640_9606_2022	0.0015826362197603437	VVGLVVGPK	FALSE	234;337;171;284	TRUE	_VVGLVVGPK_.2	48576	NaN	17583.244140625	1	1	NaN	1	1	NaN	1	1	3.060884305978377E-05	Filtered	0.0017069482905864462	6.138062099415233E-06	0.0015848110780984292	Filtered	0.003877255032988708	0.00034907429644303825	Filtered	1.2349390413622768E-07	0.0033397015812260712
A1L0T0	ILVBL	Homo sapiens	2-hydroxyacyl-CoA lyase 2	homo_sapiens_UP000005640_9606_2022	0	DGHPVVVNILIGR	TRUE	610	TRUE	_DGHPVVVNILIGR_.2	34644.9	41553.3	111135	61956	46214.4	19869.4	40432.1	24853.8	46934.8	30973.7	67797.9	9.042788034896455E-07	1.6969316911815138E-08	4.087248059946859E-05	9.135358006261947E-11	1.498765370286148E-07	0.0003322381097439883	1.8956352153605172E-05	8.523580899621274E-23	0.00012667440485826547	3.955900703577934E-11	1.9171397802611915E-13
A1L0T0	ILVBL	Homo sapiens	2-hydroxyacyl-CoA lyase 2	homo_sapiens_UP000005640_9606_2022	0	DGHPVVVNILIGR	TRUE	610	TRUE	_DGHPVVVNILIGR_.3	34644.9	41553.3	111135	61956	46214.4	19869.4	40432.1	24853.8	46934.8	30973.7	67797.9	0.0006449949555088392	3.228009648517478E-11	3.579267353568451E-07	3.968650696670741E-10	1.734534571106541E-10	3.062943049753725E-05	0.0003788374579928048	1.8512458945538604E-16	6.324803372084932E-05	5.193658545577678E-07	Filtered
A1L0T0	ILVBL	Homo sapiens	2-hydroxyacyl-CoA lyase 2	homo_sapiens_UP000005640_9606_2022	0	NHPLHIR	TRUE	328	TRUE	_NHPLHIR_.2	NaN	60119.1	71107	60123.7	94834.4	NaN	NaN	NaN	NaN	NaN	20365.8	Filtered	0.00029497685675477044	0.000173774744577043	0.0007697249065005545	0.0015037706695925697	Filtered	Filtered	Filtered	Filtered	Filtered	0.002036054895810019
A1L0T0	ILVBL	Homo sapiens	2-hydroxyacyl-CoA lyase 2	homo_sapiens_UP000005640_9606_2022	0	ENEDQVVK	TRUE	592	TRUE	_ENEDQVVK_.2	NaN	17837.369140625	10045.9013671875	1	12507.3232421875	NaN	NaN	NaN	NaN	NaN	NaN	Filtered	0.000161048280238372	0.0002593195759798972	0.0008032942482590533	6.193681938913723E-16	Filtered	Filtered	Filtered	Filtered	Filtered	Filtered
A1X283;Q5TCZ1	SH3PXD2B;SH3PXD2A	Homo sapiens	SH3 and PX domain-containing protein 2B;SH3 and PX domain-containing protein 2A	homo_sapiens_UP000005640_9606_2022	0.00024021138601969732	IIPFLPGK	FALSE	72;71	TRUE	_IIPFLPGK_.2	1	NaN	1	1	NaN	NaN	NaN	1	1	18237.1	1	3.4285185982774433E-06	Filtered	0.0008404794179676932	0.0028588588481818734	Filtered	Filtered	Filtered	0.0005219446137087028	0.0025291128110113206	1.5375198535198564E-09	0.00010810992587495197
A1XBS5	CIBAR1	Homo sapiens	CBY1-interacting BAR domain-containing protein 1	homo_sapiens_UP000005640_9606_2022	0.002876742642177473	HVISQAETELQR	TRUE	142	TRUE	_HVISQAETELQR_.2	NaN	12748.0673828125	14241.4	1	NaN	NaN	NaN	NaN	NaN	NaN	11761.2	Filtered	1.495134463964633E-07	8.198579741736221E-05	0.0012725431260345805	Filtered	Filtered	Filtered	Filtered	Filtered	Filtered	0.0004565051850702161
A2I7N3	SERPINA3-7	Bos taurus	Serpin A3-7	contaminants2021	0	DILSQLGIK	TRUE	322	TRUE	_DILSQLGIK_.2	23364.404296875	67553.9	30466.9	20462.451171875	25637	1	31358.166015625	28570.626953125	36975.2	28056.6	1	1.556975562643215E-05	4.457398191736672E-16	0.00014757919401076048	2.8192106247001113E-06	5.8186018009325604E-09	2.645563144139269E-05	0.00041617673009025017	0.0002493885726295096	1.0469272042754392E-07	0.00026732848236995106	3.104156053909121E-05
A2I7N3	SERPINA3-7	Bos taurus	Serpin A3-7	contaminants2021	0	LAVSHVIHK	TRUE	348	TRUE	_LAVSHVIHK_.2	NaN	45956.2	NaN	89330	NaN	NaN	NaN	1	136498	NaN	10201.626953125	Filtered	0.0006279654202404627	Filtered	0.0026511229165947117	Filtered	Filtered	Filtered	0.005481786453601446	1.3365876580171414E-06	Filtered	0.0016093590310316739
A2RRP1	NBAS	Homo sapiens	NBAS subunit of NRZ tethering complex	homo_sapiens_UP000005640_9606_2022	0	GTDLEALLAIGK	TRUE	609	TRUE	_GTDLEALLAIGK_.2	9904.59	14040.748046875	6335.91	38313.2	16426.333984375	17651.541015625	5766.26611328125	5365.0517578125	12463.150390625	16729.193359375	1	1.418583884220283E-05	2.3859697436660547E-12	0.00023686022645954554	6.478174750352547E-14	3.4837943457291164E-11	2.5491544070348826E-05	1.8186804219233844E-07	0.001760571314322937	4.27471594126853E-05	0.00027156055509548516	1.058376803446307E-10
A2RRP1	NBAS	Homo sapiens	NBAS subunit of NRZ tethering complex	homo_sapiens_UP000005640_9606_2022	0	LLGLAELLR	TRUE	1262	TRUE	_LLGLAELLR_.2	1	1	1	1	1	1	1	1	1	1	1	9.83163065903576E-05	5.049688807141023E-05	0.00017823670964488858	1.1134446792358548E-06	2.2946222170489376E-05	2.7548546444654155E-05	0.0002683848365821733	1.1270018739448543E-09	8.861106185736249E-05	3.0045187693767674E-06	0.0011755514387936407
A2RRP1	NBAS	Homo sapiens	NBAS subunit of NRZ tethering complex	homo_sapiens_UP000005640_9606_2022	0	TDPEAFHQHMVK	TRUE	1734	TRUE	_TDPEAFHQHM[Oxidation (M)]VK_.3	25585.466796875	46586.7	NaN	1	1	19331.037109375	20339.8	7196.6962890625	19722.642578125	25956.5	1	0.003164325682756746	2.787069693197095E-13	Filtered	9.701090662040763E-11	5.556423842874123E-06	2.807881226261257E-05	0.0052808784881660685	0.0002591279222063795	7.501609200391266E-08	1.0311998452163643E-06	0.002546632854748315
A2RRP1	NBAS	Homo sapiens	NBAS subunit of NRZ tethering complex	homo_sapiens_UP000005640_9606_2022	0	LHDMVDQLEQILSVSELLEK	TRUE	1033	TRUE	_LHDM[Oxidation (M)]VDQLEQILSVSELLEK_.3	14026.1474609375	7589.44384765625	15310.7646484375	15359.126953125	20021.6	9351.8564453125	10292.4814453125	9340.56	7542.43798828125	NaN	1	0.00017688871174303277	0.007511777990517154	8.862688289402599E-06	7.563701683783847E-12	0.00012801219002663353	3.959920050045234E-05	0.00011463982156923557	2.739754391926003E-06	0.0006105930683758723	Filtered	1.5965738505923316E-09
A2RRP1	NBAS	Homo sapiens	NBAS subunit of NRZ tethering complex	homo_sapiens_UP000005640_9606_2022	0	ELLQYGLK	TRUE	601	TRUE	_ELLQYGLK_.2	19701.7	1	1	4427.01	1	1	1	63664.7	1	NaN	1	3.8508807348258576E-07	1.4469285834395503E-09	0.00015244022807083077	0.00240306974766216	0.00011274855093120284	2.5245844778153375E-05	0.0040366132631049455	1.979872436768461E-19	3.980086998077746E-06	Filtered	0.00029283544098930174
A2RRP1	NBAS	Homo sapiens	NBAS subunit of NRZ tethering complex	homo_sapiens_UP000005640_9606_2022	0	LFWTGDPHLIK	TRUE	1854	TRUE	_LFWTGDPHLIK_.3	1	22203.712890625	1	NaN	1	1	25800.541015625	1	1	1	1	6.340813088339062E-08	5.815571074670987E-05	0.007210818594368021	Filtered	0.0005542717235859125	0.0035824570317165546	0.00028604204759285915	0.0018931375614764864	5.897927776234862E-06	9.189572797594562E-05	0.005473569730348946
A2RTX5	TARS3	Homo sapiens	Threonine--tRNA ligase 2, cytoplasmic	homo_sapiens_UP000005640_9606_2022	0	IYGISFPDNK	TRUE	376	TRUE	_IYGISFPDNK_.2	1	1	1	1	1	NaN	NaN	1	NaN	1	1	0.00020780682240713425	0.0010094882069393248	0.009728238947460012	1.287553182690993E-05	0.004094449653720513	Filtered	Filtered	0.000953910396414659	Filtered	0.007068563938958947	9.614656848119808E-05
A2RTX5	TARS3	Homo sapiens	Threonine--tRNA ligase 2, cytoplasmic	homo_sapiens_UP000005640_9606_2022	0	FADFGVLHR	TRUE	513	TRUE	_FADFGVLHR_.2	54961.6	149046	34390.3	78005.2	27178.798828125	NaN	143230	NaN	NaN	1	NaN	2.146218876078472E-06	7.396331681345727E-15	1.7696590168202192E-05	1.571862696901598E-07	3.935755509547851E-08	Filtered	1.732124121606006E-14	Filtered	Filtered	0.002925415403250096	Filtered
A2RTX5	TARS3	Homo sapiens	Threonine--tRNA ligase 2, cytoplasmic	homo_sapiens_UP000005640_9606_2022	0	EILLEMFK	TRUE	303	TRUE	_EILLEMFK_.2	1	NaN	NaN	NaN	NaN	NaN	1	1	1	1	NaN	0.0002464343519560972	Filtered	Filtered	Filtered	Filtered	Filtered	7.948960480409425E-08	0.0011230433965695105	2.4047092914368638E-05	3.783562674483347E-15	Filtered
A3KMH1	VWA8	Homo sapiens	von Willebrand factor A domain-containing protein 8	homo_sapiens_UP000005640_9606_2022	0	LVLLDGIHR	TRUE	510	TRUE	_LVLLDGIHR_.2	99162.1	20236.365234375	26734.8	76346.5	44890.5	63583.2	1	134534	76245	1	1	3.5403276123672942E-06	2.5176585346186953E-13	9.61913575099404E-05	1.4778776108948665E-10	1.019453894988168E-11	2.5205016591256553E-05	0.0001513698522161709	6.8490636978922814E-15	9.61341730100069E-07	2.605421295703059E-07	1.285694274833548E-15
A3KMH1	VWA8	Homo sapiens	von Willebrand factor A domain-containing protein 8	homo_sapiens_UP000005640_9606_2022	0	VIALGLPVPR	TRUE	238	TRUE	_VIALGLPVPR_.2	1	1	1	1	1	1	1	1	1	1	1	2.8173591989758784E-05	0.00016197116981489173	0.00010877180623378705	7.76715725508157E-06	4.170775782223439E-06	5.905344770625082E-05	1.354168180542236E-05	0.0013902483218065252	0.00018257157054524999	0.0001430134658110837	0.0005552291344481691
A3KMH1	VWA8	Homo sapiens	von Willebrand factor A domain-containing protein 8	homo_sapiens_UP000005640_9606_2022	0	HAIQWLYPYSILLGHEGK	TRUE	335	TRUE	_HAIQWLYPYSILLGHEGK_.3	25608.177734375	84276.2	24782.7	26560.3	NaN	64536.2	21963.2	24174.7	42178	18372.2	49062.4	0.006362897891329151	1.5301065143674928E-13	9.272071463489842E-07	7.6715892237691E-08	Filtered	2.5137784354938895E-05	1.645387335157278E-08	8.767135701131932E-33	6.855130429332482E-10	8.194155966681733E-10	3.675208302891483E-17
A3KMH1	VWA8	Homo sapiens	von Willebrand factor A domain-containing protein 8	homo_sapiens_UP000005640_9606_2022	0	EYIQLHR	TRUE	803	TRUE	_EYIQLHR_.2	23388.5	NaN	NaN	NaN	28493.857421875	36335.4	41741.4	36643.7	34814.5	55009.1	NaN	2.3921080430183635E-05	Filtered	Filtered	Filtered	0.003797579670423659	2.93023625915509E-05	1.9528472293473692E-05	0.0008118403970882528	1.1206474278219256E-05	1.7005883070579694E-05	Filtered
A3KMH1	VWA8	Homo sapiens	von Willebrand factor A domain-containing protein 8	homo_sapiens_UP000005640_9606_2022	0	ENVVVIHPDFR	TRUE	888	TRUE	_ENVVVIHPDFR_.3	60.45165252685547	NaN	47546	NaN	27887.2	1	NaN	43050.8	NaN	1	25595.3	0.00011969018643643166	Filtered	0.001748605099735234	Filtered	3.279812217081938E-05	2.5246197805489275E-05	Filtered	0.00023388783348744774	Filtered	1.971193844130545E-06	4.32703243061016E-08
A3KMH1	VWA8	Homo sapiens	von Willebrand factor A domain-containing protein 8	homo_sapiens_UP000005640_9606_2022	0	LWETGLER	TRUE	1510	TRUE	_LWETGLER_.2	1	NaN	1	1	1	1	NaN	NaN	1	NaN	NaN	0.00020692041960085867	Filtered	0.0008012160902562544	0.005924171288053124	0.0003812211736565476	0.0006311604736631229	Filtered	Filtered	0.0073821754525259945	Filtered	Filtered
A4D1E9	GTPBP10	Homo sapiens	GTP-binding protein 10	homo_sapiens_UP000005640_9606_2022	0	DFLHLFEK	TRUE	301	TRUE	_DFLHLFEK_.2	164639	245039	221762	231068	207675	255283	177713	235656	307999	328544	307325	4.5270075392777145E-06	1.0459848138193575E-06	0.0001736019323447409	9.392135776481604E-12	7.546829134474152E-07	2.783016652176742E-05	1.2630489906642043E-11	3.1272727498531897E-10	6.828191530559048E-07	4.914069855205429E-11	7.054796073853643E-06
A4D1E9	GTPBP10	Homo sapiens	GTP-binding protein 10	homo_sapiens_UP000005640_9606_2022	0	IMYSDFKQISVADLPGLIEGAHMNK	TRUE	190	TRUE	_IM[Oxidation (M)]YSDFKQISVADLPGLIEGAHMNK_.4	68802.2	29338.271484375	30621.583984375	39622.4	68624.3	37198.3	113056	93252.5	80873.6	17395.572265625	86698.1	0.00023730086318577348	0.0009326427194689877	0.00010682197288965416	0.00011733473597644652	2.5572209663538845E-05	0.00023218496220874218	2.673535246787683E-06	0.0004913671189616479	2.8284268429303096E-05	0.00629514848235074	0.0009025964032060011
A4D1E9	GTPBP10	Homo sapiens	GTP-binding protein 10	homo_sapiens_UP000005640_9606_2022	0	LLTNFLPLK	TRUE	127	TRUE	_LLTNFLPLK_.2	49439	47481.7	1	11636.919921875	70404.7	38589	91685.1	43858.3	52579.9	41686.2	75236.4	1.4347058150261245E-05	2.374885642728928E-10	2.724548627778141E-05	3.921643830438575E-20	4.848150536023783E-11	2.5137784354938895E-05	4.133836106292934E-07	1.0503941444182321E-17	3.394609112868747E-08	3.462638964927208E-12	0.0001659448509402571
A4D1E9	GTPBP10	Homo sapiens	GTP-binding protein 10	homo_sapiens_UP000005640_9606_2022	0	TVEFQHIIPISAVTGEGIEELK	TRUE	315	TRUE	_TVEFQHIIPISAVTGEGIEELK_.3	60742.1	NaN	107631	97992.5	31730.791015625	81376	87512.7	120423	71006.6	61644.6	127385	0.0014436007442413558	Filtered	0.009175149875306142	1.9628414043339075E-06	8.092069442146586E-06	0.0008894697087774089	0.0004923003030495765	4.071166945596615E-15	5.2887587151378075E-06	1.8420555447736304E-07	4.4188421382319554E-08
A4D1E9	GTPBP10	Homo sapiens	GTP-binding protein 10	homo_sapiens_UP000005640_9606_2022	0	FHELMSQLQNPK	TRUE	289	TRUE	_FHELM[Oxidation (M)]SQLQNPK_.2	59606.2	29460	45333.4	46010.8	51149.7	28084.7	54967.2	137020	NaN	45999.5	45578.9	3.4347245033810195E-06	1.9255585098319154E-05	0.00012215993240175703	2.2854371284762377E-05	0.0024754246407867075	0.00017886961946264458	6.0113215775381936E-05	0.003455216118492036	Filtered	0.00044457757948709094	4.8260099718912095E-11
A4D1E9	GTPBP10	Homo sapiens	GTP-binding protein 10	homo_sapiens_UP000005640_9606_2022	0	PAIADYAFTTLKPELGK	TRUE	173	TRUE	_PAIADYAFTTLKPELGK_.3	12283.5	44183.4	12015.9	1	11870.3603515625	31815.353515625	NaN	21176.783203125	1	1	28766.240234375	1.6963207232978296E-05	5.058826672063818E-07	0.0004973668069536605	0.0010214137728248064	0.0019679708017921785	2.624030743226951E-05	Filtered	0.00012697300637564156	9.720315436159193E-07	0.003316889479005805	1.2447325900690583E-13
A4D1E9	GTPBP10	Homo sapiens	GTP-binding protein 10	homo_sapiens_UP000005640_9606_2022	0	ILVAQGGLGGK	TRUE	116	TRUE	_ILVAQGGLGGK_.2	22170.7	71444.3	1	40879.9	NaN	NaN	36421.3	96323.6	20452.1	1	34378.9	0.00959917051666919	7.294119821672397E-10	0.0005436920515037544	5.227627834813957E-18	Filtered	Filtered	2.5893865445878517E-05	6.36733847908933E-13	2.638418645470926E-05	4.289498753808448E-05	3.104086524540802E-06
A4D1E9	GTPBP10	Homo sapiens	GTP-binding protein 10	homo_sapiens_UP000005640_9606_2022	0	SLDEQANQENDALHKK	TRUE	342	TRUE	_SLDEQANQENDALHKK_.3	45303.2	29401.048828125	56550.9	40184.5	21259.8	49842.7	60417.3	44607.7	NaN	NaN	NaN	0.0004344598817705715	1.8304800162922735E-09	0.0005287946520514924	2.026450143288958E-05	0.00010266983699101197	0.00014564220552862865	8.631406331560778E-05	3.645570528245757E-07	Filtered	Filtered	Filtered
A4D1E9	GTPBP10	Homo sapiens	GTP-binding protein 10	homo_sapiens_UP000005640_9606_2022	0	LIADVGLVGFPNAGK	TRUE	147	TRUE	_LIADVGLVGFPNAGK_.2	32766.6	33074.2	NaN	33119	26542.9	22833.037109375	NaN	16536.837890625	13395.8251953125	85349.7	NaN	1.2297227551697518E-08	0.002373378543935934	Filtered	0.0002926629098518067	0.00018992450821088007	2.6969134795676105E-05	Filtered	6.436726939568983E-13	0.007380227825630347	3.748701154572989E-07	Filtered
A4D1E9	GTPBP10	Homo sapiens	GTP-binding protein 10	homo_sapiens_UP000005640_9606_2022	0	MDLPDAQDK	TRUE	280	TRUE	_M[Oxidation (M)]DLPDAQDK_.2	NaN	35801.8	34082.3	36679.9	32913.7	NaN	NaN	NaN	78857.8	47682	32439.251953125	Filtered	0.00030380412239778746	0.00018169171358194063	0.00036472641052848144	4.3313801835315745E-05	Filtered	Filtered	Filtered	0.0001376912249835034	0.000922988916235302	0.0009065308056011329
A4D1E9	GTPBP10	Homo sapiens	GTP-binding protein 10	homo_sapiens_UP000005640_9606_2022	0	SLDEQANQENDALHK	TRUE	342	TRUE	_SLDEQANQENDALHK_.2	NaN	NaN	NaN	1	1	1	20493.2	NaN	1	1	NaN	Filtered	Filtered	Filtered	0.0009051788222645951	8.413054209079663E-06	0.0022119941664559962	8.72699356176581E-24	Filtered	0.009049209789344067	0.0042563390047549825	Filtered
A4D1P6	WDR91	Homo sapiens	WD repeat-containing protein 91	homo_sapiens_UP000005640_9606_2022	0	VGFLSSLLPQSK	TRUE	259	TRUE	_VGFLSSLLPQSK_.2	1	17122.498046875	337.67938232421875	21772.841796875	1	NaN	1	1	1	14696.6220703125	1	8.012874683492814E-07	7.17386464302288E-15	8.237260819825346E-05	4.094810044807946E-06	8.800195276220003E-05	Filtered	5.189137282428877E-05	6.1402856133096485E-34	9.809796005720959E-05	6.629314306756725E-07	1.123673945014205E-07
A4D1U4	DENND11	Homo sapiens	DENN domain-containing protein 11	homo_sapiens_UP000005640_9606_2022	0.0006991377301328362	THHDHLQPLLK	TRUE	342	TRUE	_THHDHLQPLLK_.2	NaN	NaN	NaN	NaN	NaN	NaN	NaN	17426.728515625	NaN	9046.6376953125	NaN	Filtered	Filtered	Filtered	Filtered	Filtered	Filtered	Filtered	1.0077486500747034E-16	Filtered	9.623663025407315E-07	Filtered
A5PLN9	TRAPPC13	Homo sapiens	Trafficking protein particle complex subunit 13	homo_sapiens_UP000005640_9606_2022	0.00024021138601969732	MAPGYGDVR	TRUE	299	TRUE	_M[Oxidation (M)]APGYGDVR_.2	11684.7	69760.4	NaN	NaN	NaN	18833.205078125	NaN	23172.3	33133.9	10510.1	94041.9	1.3798504596365716E-06	8.999659256530764E-05	Filtered	Filtered	Filtered	0.003815157116476807	Filtered	0.0005481914343001112	0.00011003170272819745	0.00017091835951784607	0.00014538958162772447
A5PLN9	TRAPPC13	Homo sapiens	Trafficking protein particle complex subunit 13	homo_sapiens_UP000005640_9606_2022	0.00024021138601969732	AYLQPMDTR	TRUE	241	TRUE	_AYLQPM[Oxidation (M)]DTR_.2	12478.021484375	NaN	NaN	NaN	11832.4423828125	NaN	NaN	9935.2900390625	8098.74267578125	7326.3916015625	4981.97	0.00040125722814724125	Filtered	Filtered	Filtered	6.506863547175342E-06	Filtered	Filtered	1.3134931128169077E-15	0.0004299403986095715	0.0058869318823318835	0.000600584031597311
A5YKK6	CNOT1	Homo sapiens	CCR4-NOT transcription complex subunit 1	homo_sapiens_UP000005640_9606_2022	0	SPVTFLSDLR	TRUE	2188	TRUE	_SPVTFLSDLR_.2	33796.1	200409	129680	70535.5	263727	1	53439.2	1	132804	76335.7	104822	2.2933108624424558E-05	8.540496212105013E-07	2.961549916730042E-05	5.40779607709286E-23	2.3236629192615806E-13	2.7806975445176602E-05	8.35600494140854E-08	1.5427984504019018E-18	2.6433804420137885E-05	3.957693496601394E-12	1.5868994773968888E-09
A5YKK6	CNOT1	Homo sapiens	CCR4-NOT transcription complex subunit 1	homo_sapiens_UP000005640_9606_2022	0	DAIAALGLLQK	TRUE	1654	TRUE	_DAIAALGLLQK_.2	57763.4	75656.4	70876.8	93032.4	79683.5	81823.6	71596.8	74004.8	67415.3	74127.4	105204	2.449882981654727E-05	4.163126003047313E-13	0.00015504034142273726	5.990934576885422E-13	9.088219435066914E-13	2.52460233152771E-05	0.00036561157578782774	4.026002438770974E-23	1.2119232059023073E-07	2.828122243585725E-06	8.721445486419233E-08
A5YKK6	CNOT1	Homo sapiens	CCR4-NOT transcription complex subunit 1	homo_sapiens_UP000005640_9606_2022	0	GAFGVGQEQIDAFLK	TRUE	194	TRUE	_GAFGVGQEQIDAFLK_.2	43448.8	1	64869.1	96980.1	17025.490234375	65518.7	48637.4	57698.7	136932	311335	1	2.3345808346910663E-05	0.0001031346991421481	0.00014164498084213732	4.381448195791412E-06	1.802260691337917E-09	0.001730684957497296	0.0005794280857402667	1.1447744131303743E-06	0.0011373538826223346	3.672774988549728E-06	6.337263097760828E-10
A5YKK6	CNOT1	Homo sapiens	CCR4-NOT transcription complex subunit 1	homo_sapiens_UP000005640_9606_2022	0	LPDPFTPNLK	TRUE	2142	TRUE	_LPDPFTPNLK_.2	1	36393.2	77830.8	44132.5	102104	53379.7	97555.1	106976	147986	77597.8	32681	7.675760185335712E-06	2.240261675771481E-12	0.00017628512035546955	3.392873012708897E-17	9.121916725244196E-17	2.5203281317186013E-05	1.3182948447735367E-07	2.6633049430009476E-46	7.083780910190459E-11	7.511961534808475E-05	2.823887183368712E-07
A5YKK6	CNOT1	Homo sapiens	CCR4-NOT transcription complex subunit 1	homo_sapiens_UP000005640_9606_2022	0	ILDVAQDLK	TRUE	560	TRUE	_ILDVAQDLK_.2	47572	52243.6	46071.8	66221.5	107326	170855	50425.7	73812.1	1	1	89647.4	4.0574586375434775E-05	1.3581495929030708E-08	4.213763427118576E-05	1.1504165602071791E-05	1.803102915650722E-11	2.76865763137437E-05	0.00012256623293668327	4.3440594169803036E-11	0.00010771255987682454	6.4730448848152384E-09	7.716992660080593E-10
A5YKK6	CNOT1	Homo sapiens	CCR4-NOT transcription complex subunit 1	homo_sapiens_UP000005640_9606_2022	0	SLDLIESLLR	TRUE	450	TRUE	_SLDLIESLLR_.2	23886.6	37532.7	46947.8	66113.6	46473.4	45760.5	45066.3	62780.3	60760.5	37595.3	86896.4	2.2600528846585953E-05	2.934561164012815E-10	4.6193736389773435E-05	9.4154393230155E-11	7.030924491167812E-21	2.738378242601709E-05	1.955239105646548E-15	8.262727270748677E-21	1.784227881631128E-14	2.9524519148695855E-09	4.049107531791019E-23
A5YKK6	CNOT1	Homo sapiens	CCR4-NOT transcription complex subunit 1	homo_sapiens_UP000005640_9606_2022	0	MVLNETYR	TRUE	1164	TRUE	_M[Oxidation (M)]VLNETYR_.2	26088.771484375	53755.1	42487.3	44414.7	46652.9	26167.177734375	17488.1	21545.4	24669.865234375	11042.201171875	15152.9599609375	2.6858197549845934E-05	5.50380563865292E-06	0.00010081483306319959	0.0007737923646225192	8.807157865084541E-13	2.5245730328583948E-05	0.0001730927719317249	1.0864364171370935E-05	4.191509794699868E-05	0.000283254227076127	5.048045050117731E-05
A5YKK6	CNOT1	Homo sapiens	CCR4-NOT transcription complex subunit 1	homo_sapiens_UP000005640_9606_2022	0	GLGMEVFPVDLIYRPWK	TRUE	384	TRUE	_GLGM[Oxidation (M)]EVFPVDLIYRPWK_.3	1	13847.447265625	13298.4091796875	13327.2158203125	1	38726.6	1	19388.861328125	8596.5048828125	12577.4	1	0.00014069779567080275	2.0068996565841227E-07	1.0254499351937356E-06	2.3100294946890807E-09	5.896799485236234E-16	2.5137784354938895E-05	0.00034962109840520303	2.32022775952285E-30	0.0015598380186747855	2.801489690063461E-13	6.781504614961875E-11
A5YKK6	CNOT1	Homo sapiens	CCR4-NOT transcription complex subunit 1	homo_sapiens_UP000005640_9606_2022	0	NLILSAFPR	TRUE	2130	TRUE	_NLILSAFPR_.2	1	1	8685.6416015625	1	1	1	1	1	25624.349609375	1	19760.673828125	0.0001348883962651507	2.289136940839177E-07	1.2253373203490812E-05	6.330725672123476E-11	1.2806263097312195E-10	2.906655696632069E-05	0.00033303036433638187	0.00013413052817722176	8.177486567478247E-05	0.00012982238143966073	0.00017167804402089091
A5YKK6	CNOT1	Homo sapiens	CCR4-NOT transcription complex subunit 1	homo_sapiens_UP000005640_9606_2022	0	SNYEAMIDR	TRUE	1815	TRUE	_SNYEAM[Oxidation (M)]IDR_.2	1	1	1	1	1	1	1	1	26225.3	1	1	8.144247891214249E-07	3.9360638470591615E-07	4.24463135992967E-06	6.32191027586867E-20	8.995440512150057E-10	2.524604191045159E-05	1.0856697851132784E-06	1.171705165323325E-16	1.9617968278659993E-11	8.651625608806059E-10	9.83586392674459E-05
A5YKK6	CNOT1	Homo sapiens	CCR4-NOT transcription complex subunit 1	homo_sapiens_UP000005640_9606_2022	0	ELNPSLNFK	TRUE	347	TRUE	_ELNPSLNFK_.2	NaN	216105	22263.466796875	1508139	125786	149733	1.66822e+06	1.37444e+06	402262	1.17433e+06	48135.4	Filtered	1.1794832128300026E-07	9.883187917872478E-05	2.1844124133387182E-07	4.984615271834608E-09	2.5479962549566624E-05	0.0003734035762173289	0.00026863787144747485	5.798624537456584E-05	0.0004225199796529572	0.0006259639061663141
A5YKK6	CNOT1	Homo sapiens	CCR4-NOT transcription complex subunit 1	homo_sapiens_UP000005640_9606_2022	0	SLLEVVVLSR	TRUE	1641	TRUE	_SLLEVVVLSR_.2	12517.8	1	19193.7	64066.1	50148.6	1	1	33265.2	26118	NaN	10846.3291015625	0.0019587361751159027	1.3052567874401024E-11	6.223723384214402E-05	7.998502214059958E-14	1.7831931436959622E-06	0.005256144577188558	0.00032721698967594506	2.8200269370340702E-12	0.0002831563914566881	Filtered	1.4556485292021873E-09
A5YKK6	CNOT1	Homo sapiens	CCR4-NOT transcription complex subunit 1	homo_sapiens_UP000005640_9606_2022	0	NLDEQLSAPK	TRUE	1311	TRUE	_NLDEQLSAPK_.2	1	NaN	50716.9	23682.7	30905.826171875	6511.50927734375	7079.2412109375	6060.3505859375	8417.3095703125	1	4752.65	1.973381927587724E-05	Filtered	0.00037634690167776496	2.6138262335710883E-05	8.938940637315917E-12	0.00415860733142881	0.0016902402861127528	5.329215132290695E-12	7.368147435795468E-05	9.279852335541381E-06	2.626976501268761E-08
A5YKK6	CNOT1	Homo sapiens	CCR4-NOT transcription complex subunit 1	homo_sapiens_UP000005640_9606_2022	0	LAEVGQYEQVK	TRUE	460	TRUE	_LAEVGQYEQVK_.2	20412.1	1	1	53856.2	1	NaN	1	1	1	1	1	1.906150303865191E-08	4.0273090592217426E-13	6.528051554712972E-11	1.9144909106107673E-22	3.67297049165095E-12	Filtered	0.0003862618931383973	7.203530924206495E-25	5.051152038327637E-10	7.254185350443483E-08	1.1284139033310842E-07
A5YKK6	CNOT1	Homo sapiens	CCR4-NOT transcription complex subunit 1	homo_sapiens_UP000005640_9606_2022	0	LATEFELR	TRUE	1523	TRUE	_LATEFELR_.2	733007	48636.5	NaN	83131.6	30005.142578125	951468	729352	833045	117979	149254	NaN	8.408895153759163E-05	4.986883746036724E-08	Filtered	5.6239053480674846E-05	7.786282385842671E-07	0.0016613979185341652	0.00026093911031104314	2.375941604567442E-19	8.201760580015118E-06	2.0086934473315313E-08	Filtered
A5YKK6	CNOT1	Homo sapiens	CCR4-NOT transcription complex subunit 1	homo_sapiens_UP000005640_9606_2022	0	VSIEPNFHSLYSNFLDTLK	TRUE	1139	TRUE	_VSIEPNFHSLYSNFLDTLK_.3	22322.6	13462.3	1	21182.4	NaN	NaN	1	1	1	1	19129	2.735523684338571E-05	8.574604678995014E-05	0.006400096061425784	7.621431355215691E-06	Filtered	Filtered	0.00630306672704405	0.003315980931944612	0.00016903724562076434	0.0007284338803222763	0.0004170050717743737
A5YKK6	CNOT1	Homo sapiens	CCR4-NOT transcription complex subunit 1	homo_sapiens_UP000005640_9606_2022	0	EVTAAQVAR	TRUE	284	TRUE	_EVTAAQVAR_.2	30030.427734375	NaN	NaN	NaN	NaN	216267	298632	29400.3	290134	43090.2	NaN	1.023566505004008E-05	Filtered	Filtered	Filtered	Filtered	2.7300174170557076E-05	1.2181759219637704E-05	1.229915393672703E-19	4.782491947840313E-09	1.9561697071942182E-10	Filtered
A5YKK6	CNOT1	Homo sapiens	CCR4-NOT transcription complex subunit 1	homo_sapiens_UP000005640_9606_2022	0	NLGHWLGMITLAK	TRUE	1194	TRUE	_NLGHWLGMITLAK_.3	30681.517578125	NaN	NaN	2797.343994140625	26334.4	22152.537109375	44121.4	31758.310546875	35416.9	17916.595703125	14372.943359375	1.8681409606140833E-06	Filtered	Filtered	0.0001780038956849449	Filtered	0.0007096089566682201	9.442527980413084E-07	7.020589533740971E-10	3.213155123326138E-05	1.2768036028560864E-06	1.3584372115989446E-07
A5YKK6	CNOT1	Homo sapiens	CCR4-NOT transcription complex subunit 1	homo_sapiens_UP000005640_9606_2022	0	NLGHWLGMITLAK	TRUE	1194	TRUE	_NLGHWLGMITLAK_.2	30681.517578125	NaN	NaN	2797.343994140625	26334.4	22152.537109375	44121.4	31758.310546875	35416.9	17916.595703125	14372.943359375	4.017650283928934E-07	Filtered	Filtered	Filtered	0.006976525959604658	Filtered	Filtered	Filtered	Filtered	0.00035045127153514875	0.0020729407355323886
A5YKK6	CNOT1	Homo sapiens	CCR4-NOT transcription complex subunit 1	homo_sapiens_UP000005640_9606_2022	0	LATEFELRK	TRUE	1523	TRUE	_LATEFELRK_.2	45941	NaN	NaN	NaN	67170.1	48345.3	30296.4	NaN	47237.8	1	NaN	3.79061604193173E-06	Filtered	Filtered	Filtered	0.005826135448987725	0.007068835124957277	0.000431029516945842	Filtered	6.40724509609532E-05	0.005078145894595965	Filtered
A5YKK6	CNOT1	Homo sapiens	CCR4-NOT transcription complex subunit 1	homo_sapiens_UP000005640_9606_2022	0	SVAHVTEADLFHTIETLMR	TRUE	1775	TRUE	_SVAHVTEADLFHTIETLMR_.3	19526.572265625	1	NaN	NaN	1	8185.0107421875	7956.96240234375	NaN	4478.12	NaN	NaN	0.0042529038000868125	0.0010973704166184022	Filtered	Filtered	1.5684719745805411E-09	2.608363656109115E-05	1.621287308161635E-05	Filtered	1.3320147193007503E-06	Filtered	Filtered
A5YKK6	CNOT1	Homo sapiens	CCR4-NOT transcription complex subunit 1	homo_sapiens_UP000005640_9606_2022	0	EVTYELDHPGFQIR	TRUE	356	TRUE	_EVTYELDHPGFQIR_.3	NaN	NaN	33979.7	1	NaN	NaN	NaN	40157.3	91734.4	48855.4	NaN	Filtered	Filtered	0.003034670378010595	0.002356979262164134	Filtered	Filtered	Filtered	1.746598392660038E-17	3.3265123098382487E-06	0.00014519082897243576	Filtered
A5YKK6	CNOT1	Homo sapiens	CCR4-NOT transcription complex subunit 1	homo_sapiens_UP000005640_9606_2022	0	GQQELLYVVPFVAK	TRUE	1228	TRUE	_GQQELLYVVPFVAK_.2	NaN	38235.5	NaN	1	1	1	NaN	NaN	NaN	NaN	57799.5	Filtered	0.0008973958924382571	Filtered	0.0005272331643388698	8.862871251379272E-05	0.005545369317313307	Filtered	Filtered	Filtered	Filtered	2.446538244826412E-09
A5YKK6	CNOT1	Homo sapiens	CCR4-NOT transcription complex subunit 1	homo_sapiens_UP000005640_9606_2022	0	SLLLEAYVK	TRUE	1219	TRUE	_SLLLEAYVK_.2	1	1	NaN	NaN	NaN	20495.080078125	60493.3	NaN	NaN	NaN	1	1.76622651632672E-05	0.0007862086546320729	Filtered	Filtered	Filtered	8.441378151600841E-05	0.0017665789478978286	Filtered	Filtered	Filtered	1.2605579914428213E-13
A5YKK6	CNOT1	Homo sapiens	CCR4-NOT transcription complex subunit 1	homo_sapiens_UP000005640_9606_2022	0	THSGLTDGIPLQSISAPGSGIWSDGK	TRUE	300	TRUE	_THSGLTDGIPLQSISAPGSGIWSDGK_.3	57220.2	NaN	NaN	83755.9	NaN	NaN	NaN	99841.3	NaN	NaN	46368.7	0.0004520399085236219	Filtered	Filtered	6.656873646169766E-05	Filtered	Filtered	Filtered	0.0010693662143411765	Filtered	Filtered	1.9920260289132303E-10
A5YKK6	CNOT1	Homo sapiens	CCR4-NOT transcription complex subunit 1	homo_sapiens_UP000005640_9606_2022	0	AAANFSDR	TRUE	1182	TRUE	_AAANFSDR_.2	NaN	NaN	22070.419921875	NaN	NaN	NaN	NaN	1	NaN	NaN	NaN	Filtered	Filtered	0.0026916923801028956	Filtered	Filtered	Filtered	Filtered	0.004341196493182897	Filtered	Filtered	Filtered
A6NDR6;A8K0S8;O00470;O14770;Q99687	MEIS3P1;MEIS3P2;MEIS1;MEIS2;MEIS3	Homo sapiens	Putative homeobox protein Meis3-like 1;Putative homeobox protein Meis3-like 2;Homeobox protein Meis1;Homeobox protein Meis2;Homeobox protein Meis3	homo_sapiens_UP000005640_9606_2022	0	FHLLELEK	FALSE	58;142;154;156;142	TRUE	_FHLLELEK_.2	1	19902.017578125	27891.6	26258.1	8157.79	6130.17041015625	1	17498.947265625	8944.2	39468.6	1	0.00011582156686117237	1.2712594097818144E-05	0.0008141647457923641	1.3527443508891156E-15	1.6180568301129098E-07	2.5137784354938895E-05	2.968507638694179E-05	0.00022812648750409126	0.00019448915036978607	3.561669884238453E-05	0.0006488858484764046
A6NDU8	RIMOC1	Homo sapiens	RAB7A-interacting MON1-CCZ1 complex subunit 1	homo_sapiens_UP000005640_9606_2022	0	RVEELGDLAQAHIQQLSEAAGEDDHFLIR	TRUE	11	TRUE	_RVEELGDLAQAHIQQLSEAAGEDDHFLIR_.4	323926	420035	412166	308222	345797	316625	301742	278869	278661	258125	265333	3.4189040888700617E-06	2.064610075910264E-11	0.00012851289784148292	3.983196087117463E-17	1.0163490634157263E-20	3.031161642691583E-05	9.894499197593714E-05	6.52915196409938E-05	5.3622182012708876E-08	2.882403891662957E-06	8.538701283988714E-11
A6NDU8	RIMOC1	Homo sapiens	RAB7A-interacting MON1-CCZ1 complex subunit 1	homo_sapiens_UP000005640_9606_2022	0	RVEELGDLAQAHIQQLSEAAGEDDHFLIR	TRUE	11	TRUE	_RVEELGDLAQAHIQQLSEAAGEDDHFLIR_.5	323926	420035	412166	308222	345797	316625	301742	278869	278661	258125	265333	2.760632424703552E-09	4.753846343932716E-05	0.00011962377709101888	0.0016659883562027103	1.9964167782083753E-05	2.8223808747849727E-05	2.726698052435884E-05	2.291286754208887E-32	2.3401025927222903E-06	2.4701908593022726E-09	2.6300570724718953E-07
A6NDU8	RIMOC1	Homo sapiens	RAB7A-interacting MON1-CCZ1 complex subunit 1	homo_sapiens_UP000005640_9606_2022	0	ELISFLSEPEILVK	TRUE	98	TRUE	_ELISFLSEPEILVK_.2	6853.07	33598.7	25991.443359375	16618.716796875	47715.7	1	13770.1787109375	7514.77	21972.5	NaN	16811.654296875	3.4749185495268475E-06	5.5502818136815984E-11	3.974169370567056E-05	5.530225271856831E-10	6.147941126949206E-10	2.5891283693570432E-05	7.440403478444373E-07	0.0015938744478443715	3.8179151165376105E-07	Filtered	0.00014249885998016758
A6NDU8	RIMOC1	Homo sapiens	RAB7A-interacting MON1-CCZ1 complex subunit 1	homo_sapiens_UP000005640_9606_2022	0	EQEWNTTNAK	TRUE	274	TRUE	_EQEWNTTNAK_.2	NaN	49123.1	NaN	NaN	80005.1	NaN	NaN	81399.3	88886.5	18141.958984375	61792.2	Filtered	0.009738504544548767	Filtered	Filtered	2.373127533855144E-12	Filtered	Filtered	0.0003020406292262612	0.0005415423442420585	1.145108377225048E-08	0.0002230619909861104
A6NED2	RCCD1	Homo sapiens	RCC1 domain-containing protein 1	homo_sapiens_UP000005640_9606_2022	0.0006991377301328362	NLAEDGETVAR	TRUE	248	TRUE	_NLAEDGETVAR_.2	16601.068359375	8214.91	NaN	1	NaN	NaN	1	8998.28	5058.58544921875	NaN	NaN	2.2517923818382077E-06	2.0316310414865297E-05	Filtered	1.7116991161737602E-07	Filtered	Filtered	0.0005634626861096095	0.002593537928125456	9.387987420576809E-05	Filtered	Filtered
A6NFI3	ZNF316	Homo sapiens	Zinc finger protein 316	homo_sapiens_UP000005640_9606_2022	0	SYLVTHQRTHTGERPYPCSHCGR	TRUE	442	TRUE	_SYLVTHQRTHTGERPYPC[Carbamidomethyl (C)]SHC[Carbamidomethyl (C)]GR_.4	367395	223209	288842	NaN	392044	530289	582656	329710	351045	447843	153004	0.008567366915874956	0.0011162127929201311	8.902642221938588E-05	Filtered	5.662115645332906E-08	0.0018821937967753995	0.0005594389161989728	0.0029574596849923623	2.805494880272949E-05	0.0003847421055206283	0.0007866913508192133
A6NFI3	ZNF316	Homo sapiens	Zinc finger protein 316	homo_sapiens_UP000005640_9606_2022	0	SWLHPDSFPILGLPDFR	TRUE	606	TRUE	_SWLHPDSFPILGLPDFR_.3	4859.02685546875	14477.470703125	15788.322265625	12109.8	9969.55	10776.4	19287	3505.023681640625	4522.94	6035.6591796875	NaN	9.853944590873424E-06	9.972628452156106E-21	6.345170168884303E-05	3.2462291291384575E-17	8.359897497270081E-05	2.7206160530574575E-05	2.0320333211148212E-07	4.463668640850339E-18	1.964627345698307E-07	2.629005999892173E-15	Filtered
A6NHR9	SMCHD1	Homo sapiens	Structural maintenance of chromosomes flexible hinge domain-containing protein 1	homo_sapiens_UP000005640_9606_2022	0	LLLIDWPELK	TRUE	1257	TRUE	_LLLIDWPELK_.2	217608	139599	88893.3	232055	103618	123505	183101	135414	140235	71491.5	204101	1.137083673754597E-05	2.32870650395098E-08	0.0001280510861653641	1.2643649133199623E-08	1.1225058005655507E-08	2.5137784354938895E-05	1.2586450573494405E-07	6.9178639229626555E-19	2.1903537187929857E-08	8.208876616373072E-13	4.065919445219303E-12
A6NHR9	SMCHD1	Homo sapiens	Structural maintenance of chromosomes flexible hinge domain-containing protein 1	homo_sapiens_UP000005640_9606_2022	0	FSFGLLDLPFR	TRUE	826	TRUE	_FSFGLLDLPFR_.2	161654	92231.5	128506	103775	154446	151682	114958	68994.5	154869	102270	232729	9.851686612647028E-09	3.362373512572583E-12	0.00031746136692477653	1.840898685095852E-07	1.251675135704076E-08	2.5480590026287692E-05	9.758619787047684E-22	7.2940178529243585E-19	5.811993301084618E-10	3.274523983560286E-12	2.2513670668723016E-17
A6NHR9	SMCHD1	Homo sapiens	Structural maintenance of chromosomes flexible hinge domain-containing protein 1	homo_sapiens_UP000005640_9606_2022	0	ERIDFLPHYDTLVK	TRUE	113	TRUE	_ERIDFLPHYDTLVK_.3	115341	64349.7	67213.4	76021.4	82060.8	158215	125084	197820	152715	32650.607421875	353956	4.0800025058496636E-07	7.571865810729661E-11	1.1021648724734328E-06	9.76735039723283E-08	1.881977372634341E-12	2.649607457986618E-05	1.796661220596949E-14	8.716210494127394E-05	5.384082416277335E-09	1.0983418467236223E-09	5.761030609036641E-16
A6NHR9	SMCHD1	Homo sapiens	Structural maintenance of chromosomes flexible hinge domain-containing protein 1	homo_sapiens_UP000005640_9606_2022	0	DQLSQSIVMYK	TRUE	1631	TRUE	_DQLSQSIVM[Oxidation (M)]YK_.2	83169.2	55348.5	41811	111929	114269	95806.8	116605	120445	82565.1	1	310769	6.442107402404408E-07	1.4349173883176775E-07	3.5583962952420273E-06	7.0492527638309294E-06	1.4669988629965432E-06	2.8786599969561457E-05	2.5436006708908583E-09	3.76446788806966E-12	1.6800764760541513E-05	0.0001370036075981991	2.6771150063265314E-07
A6NHR9	SMCHD1	Homo sapiens	Structural maintenance of chromosomes flexible hinge domain-containing protein 1	homo_sapiens_UP000005640_9606_2022	0	SIIEGPIIK	TRUE	1350	TRUE	_SIIEGPIIK_.2	216773	68735	45655.4	35261.7	113275	14972.9169921875	51790.9	93708.3	94913.4	168575	185463	2.5410526655421653E-06	5.993381682131824E-10	0.00013710435586461822	1.0208738777845062E-14	2.4510266399643645E-10	2.5137784354938895E-05	1.2861145902121566E-05	8.038764624335726E-20	2.1100695114936834E-06	1.0613705955932485E-05	5.375813590271914E-20
A6NHR9	SMCHD1	Homo sapiens	Structural maintenance of chromosomes flexible hinge domain-containing protein 1	homo_sapiens_UP000005640_9606_2022	0	TLPLFYGSIVR	TRUE	620	TRUE	_TLPLFYGSIVR_.2	117071	54762.6	1	98741.8	1	59474.9	88776.8	81708.4	91173.4	67878.8	153157	6.798045148141015E-06	8.971848863452206E-05	0.0008097737437810571	7.540714095444208E-09	2.0451446452916883E-06	2.9323288724252958E-05	1.9874627621112542E-06	5.605605100302292E-10	2.627112741395465E-08	0.00024095312310366623	8.150037937997998E-08
A6NHR9	SMCHD1	Homo sapiens	Structural maintenance of chromosomes flexible hinge domain-containing protein 1	homo_sapiens_UP000005640_9606_2022	0	ANLGVFSVFAPR	TRUE	1325	TRUE	_ANLGVFSVFAPR_.2	53859.5	96096.6	1	186394	72860.2	1	88366	1	1	75264.6	78963.7	4.340528551046438E-06	5.6355457052951855E-12	1.663422664467807E-05	0.00026279131996812297	2.9058429396132684E-11	2.5246252707645935E-05	1.1910481058483353E-07	2.5432530252711864E-24	5.7586006103503646E-08	0.00020657908186775677	7.213526062199807E-06
A6NHR9	SMCHD1	Homo sapiens	Structural maintenance of chromosomes flexible hinge domain-containing protein 1	homo_sapiens_UP000005640_9606_2022	0	LQIFSVEGQK	TRUE	1039	TRUE	_LQIFSVEGQK_.2	105235	8071.48583984375	31289.544921875	21307.154296875	124469	25395.388671875	18772.4	24293.431640625	23780	27347.4	92733.9	8.531760696787616E-07	2.7807340760788893E-05	2.9466550756235725E-05	1.850219061807926E-21	9.887956608082914E-09	2.7125678987371606E-05	8.492897907118761E-10	3.6780051668373387E-31	2.6877876300618246E-09	1.8909627731140994E-10	2.1453920588745253E-07
A6NHR9	SMCHD1	Homo sapiens	Structural maintenance of chromosomes flexible hinge domain-containing protein 1	homo_sapiens_UP000005640_9606_2022	0	EFSDFIR	TRUE	1240	TRUE	_EFSDFIR_.2	109073	27770.4	17831.677734375	1	1	39957.6	53335.7	1	41296.8	97259.9	55325.9	2.5884220950186893E-05	8.797103385741946E-06	0.00014757754878180635	3.6051155062159433E-09	5.977291662101239E-06	2.76256223216619E-05	0.00030064935483554083	2.774333483744209E-10	1.7777921100714242E-05	3.831989908522319E-05	9.825790586489961E-12
A6NHR9	SMCHD1	Homo sapiens	Structural maintenance of chromosomes flexible hinge domain-containing protein 1	homo_sapiens_UP000005640_9606_2022	0	IDFLPHYDTLVK	TRUE	115	TRUE	_IDFLPHYDTLVK_.2	37770.3	21372.2	1	26231.3	1	30316.244140625	17076.294921875	1	17931.279296875	1	51647.9	0.00019535840712456902	1.2934197200024906E-06	0.00016053318068698222	1.8210061472104879E-13	1.8942005926515464E-09	2.524561105789362E-05	1.629897292866306E-05	0.00012188087508301983	0.00012555025913955271	0.00016597114708323792	2.529611909941377E-10
A6NHR9	SMCHD1	Homo sapiens	Structural maintenance of chromosomes flexible hinge domain-containing protein 1	homo_sapiens_UP000005640_9606_2022	0	IDFLPHYDTLVK	TRUE	115	TRUE	_IDFLPHYDTLVK_.3	37770.3	21372.2	1	26231.3	1	30316.244140625	17076.294921875	1	17931.279296875	1	51647.9	7.472315095546201E-07	9.313630461030896E-18	0.0001867274929415358	1.9048307171842973E-09	6.325591442211041E-05	2.5673441461458514E-05	2.4252029906440865E-07	2.1802665832757886E-11	4.243876327320012E-05	3.650326346120757E-11	1.4338455451417687E-11
A6NHR9	SMCHD1	Homo sapiens	Structural maintenance of chromosomes flexible hinge domain-containing protein 1	homo_sapiens_UP000005640_9606_2022	0	FIPGPPGNK	TRUE	1224	TRUE	_FIPGPPGNK_.2	52204	20686.1	14425.9	24320.6	37375.3	24927.357421875	17830.3	22512.5	74733.2	22173.9	62030.4	2.1519377684224094E-05	4.13804093400785E-05	0.0030545093027469308	0.0027171317734836858	1.378165200358865E-20	2.5245997636996685E-05	0.00036767359242915765	1.6881931324869711E-15	0.00011894630152027966	0.00028594115766202016	8.702732790916876E-05
A6NHR9	SMCHD1	Homo sapiens	Structural maintenance of chromosomes flexible hinge domain-containing protein 1	homo_sapiens_UP000005640_9606_2022	0	LLFDETQGKPAVAVIDNGR	TRUE	169	TRUE	_LLFDETQGKPAVAVIDNGR_.3	1	1	1	15702.810546875	1	1	152947	59688.2	1	1	1	0.00043901268880047506	1.1597541101091163E-06	0.0029422748507830945	0.0006168054229792023	2.7154298475115273E-06	0.0024272737014909137	0.0006446697311851276	0.005257735865588002	4.298692748498296E-06	0.0005341257216966177	1.354399731319501E-08
A6NHR9	SMCHD1	Homo sapiens	Structural maintenance of chromosomes flexible hinge domain-containing protein 1	homo_sapiens_UP000005640_9606_2022	0	ISGALFTNDK	TRUE	509	TRUE	_ISGALFTNDK_.2	1	1	1	1	1	1	1	1	1	1	1	1.815860434311793E-05	5.509683960330985E-06	4.402226632190876E-06	1.0301724969107013E-06	2.4085409624737632E-09	0.0006695522630268321	0.00038355158982102475	8.064582105742414E-10	0.00018427856037108147	0.00016664259583903943	1.3982666507529322E-05
A6NHR9	SMCHD1	Homo sapiens	Structural maintenance of chromosomes flexible hinge domain-containing protein 1	homo_sapiens_UP000005640_9606_2022	0	EHLLQGLLPDVQVPTSVK	TRUE	1102	TRUE	_EHLLQGLLPDVQVPTSVK_.3	286736	233859	184478	272047	191837	257744	350295	252956	281543	258181	496504	9.917895350213268E-06	6.084208354422018E-07	8.496634914140658E-06	2.1351314639711447E-07	5.518253140965634E-13	2.527578630788028E-05	2.2378750231841208E-05	1.918231811894742E-10	1.0092207528833716E-06	5.448123361447174E-06	4.908085425773605E-07
A6NHR9	SMCHD1	Homo sapiens	Structural maintenance of chromosomes flexible hinge domain-containing protein 1	homo_sapiens_UP000005640_9606_2022	0	EHLLQGLLPDVQVPTSVK	TRUE	1102	TRUE	_EHLLQGLLPDVQVPTSVK_.2	286736	233859	184478	272047	191837	257744	350295	252956	281543	258181	496504	0.00020590293332552314	2.1550913748227664E-10	Filtered	0.0004981316986353871	5.3875446460713854E-06	0.00044052903156316744	0.0011765959960926007	6.843574818410259E-18	2.9961543285526815E-07	Filtered	4.026469965540073E-10
A6NHR9	SMCHD1	Homo sapiens	Structural maintenance of chromosomes flexible hinge domain-containing protein 1	homo_sapiens_UP000005640_9606_2022	0	AHVEGDGVVEGIIR	TRUE	415	TRUE	_AHVEGDGVVEGIIR_.3	168398	63484	63148.8	64074.6	85564.7	58837.2	93492.6	69481.9	129541	1	109107	1.3156553202015259E-05	4.749161598809968E-05	0.0003878599217654698	0.0001370978037090651	2.0102044381246376E-07	2.7824085785030555E-05	1.3146608274262037E-05	2.418868452259157E-19	1.864431993078022E-05	1.9639515064989795E-14	1.000801069809852E-19
A6NHR9	SMCHD1	Homo sapiens	Structural maintenance of chromosomes flexible hinge domain-containing protein 1	homo_sapiens_UP000005640_9606_2022	0	AHVEGDGVVEGIIR	TRUE	415	TRUE	_AHVEGDGVVEGIIR_.2	168398	63484	63148.8	64074.6	85564.7	58837.2	93492.6	69481.9	129541	1	109107	2.586962647042098E-05	0.00012644028150231632	0.00032921056265979145	9.987799932055364E-07	3.74060539978638E-13	3.3239656892720596E-05	4.103844615531137E-17	3.056950501241121E-13	1.161506986881808E-05	Filtered	0.00013790020275569002
A6NHR9	SMCHD1	Homo sapiens	Structural maintenance of chromosomes flexible hinge domain-containing protein 1	homo_sapiens_UP000005640_9606_2022	0	LYFKPIGDPVFAR	TRUE	1799	TRUE	_LYFKPIGDPVFAR_.3	107119	46712.5	105912	79362.9	79658.2	98782.7	86340	71428.1	91555.2	1	22923.232421875	1.2879715806297289E-05	1.246175461215117E-10	5.46804059480317E-06	0.0001338866316093001	3.7055319029290865E-08	0.0001518926696883349	1.5325298978216282E-06	3.798117408324156E-11	4.716247507201545E-13	7.189204548054016E-05	6.371687900667357E-09
A6NHR9	SMCHD1	Homo sapiens	Structural maintenance of chromosomes flexible hinge domain-containing protein 1	homo_sapiens_UP000005640_9606_2022	0	LYFKPIGDPVFAR	TRUE	1799	TRUE	_LYFKPIGDPVFAR_.2	107119	46712.5	105912	79362.9	79658.2	98782.7	86340	71428.1	91555.2	1	22923.232421875	2.5499117640640184E-05	6.665525823615063E-05	0.0001320858847101565	1.1336737794278821E-09	4.444983464066426E-15	0.0037499261524675943	0.00039113978586860444	0.005188998167926827	9.995671604533497E-06	Filtered	Filtered
A6NHR9	SMCHD1	Homo sapiens	Structural maintenance of chromosomes flexible hinge domain-containing protein 1	homo_sapiens_UP000005640_9606_2022	0	VQLISGPPAK	TRUE	1247	TRUE	_VQLISGPPAK_.2	152326	71482.7	1	81118.4	1	NaN	86205.1	142925	71635.9	1	180505	4.199690348956792E-06	5.1752852918292125E-12	0.00023122721350026166	2.2181195964863638E-23	1.71903083622174E-08	Filtered	2.5438952504176517E-13	2.0744730740471458E-15	2.8989552429405958E-05	0.0002566855314904295	1.1906771759218887E-07
A6NHR9	SMCHD1	Homo sapiens	Structural maintenance of chromosomes flexible hinge domain-containing protein 1	homo_sapiens_UP000005640_9606_2022	0	LTFMDLELK	TRUE	526	TRUE	_LTFM[Oxidation (M)]DLELK_.2	40908.4	1	1	13437.521484375	4848.89	5058.8544921875	10398.2275390625	108806	18148.2	1	50400.7	1.8906663826202053E-06	7.50630736193804E-10	0.00021556458967546236	1.613456574473232E-07	6.354111741610291E-13	2.6916561900931072E-05	2.756432754343842E-06	1.8090677690142116E-05	8.086648919976763E-06	0.0001262913588133337	1.1548080177679103E-10
A6NHR9	SMCHD1	Homo sapiens	Structural maintenance of chromosomes flexible hinge domain-containing protein 1	homo_sapiens_UP000005640_9606_2022	0	LTFMDLELK	TRUE	526	TRUE	_LTFMDLELK_.2	40908.4	1	1	13437.521484375	4848.89	5058.8544921875	10398.2275390625	108806	18148.2	1	50400.7	3.3308113742348477E-07	0.004323618299219426	Filtered	9.830781253572541E-14	4.726908357701554E-05	3.6041717276033554E-05	6.828945491652529E-18	7.57216174403603E-08	8.134596692900328E-08	8.128673513517947E-10	2.6754036333609177E-16
A6NHR9	SMCHD1	Homo sapiens	Structural maintenance of chromosomes flexible hinge domain-containing protein 1	homo_sapiens_UP000005640_9606_2022	0	SLNSDISYFGVGGK	TRUE	227	TRUE	_SLNSDISYFGVGGK_.2	186612	36518.7	73105.2	1	51238.9	1	102138	1	1	NaN	1	3.0058575279676678E-05	2.1123529494083304E-07	8.113704356682916E-05	8.884128588920312E-14	1.8192051475832807E-07	3.888074466224832E-05	1.902878830722254E-08	0.0006827979491303309	0.00015058250657133096	Filtered	1.6141254706073235E-12
A6NHR9	SMCHD1	Homo sapiens	Structural maintenance of chromosomes flexible hinge domain-containing protein 1	homo_sapiens_UP000005640_9606_2022	0	KLSEQEELK	TRUE	1695	TRUE	_KLSEQEELK_.2	1	1	38431.4	83872.5	19108.119140625	1	38113.6	24652.427734375	15197.5869140625	NaN	79343.1	0.0022924579958096074	0.0007384344825066198	0.00010248629880292643	2.442854121271966E-10	0.00021682212982285354	2.5278821106638287E-05	7.668253724654393E-11	3.0347419965366587E-06	0.00021016884350574832	Filtered	1.5047825747898093E-05
A6NHR9	SMCHD1	Homo sapiens	Structural maintenance of chromosomes flexible hinge domain-containing protein 1	homo_sapiens_UP000005640_9606_2022	0	TVYLFDR	TRUE	27	TRUE	_TVYLFDR_.2	28344	1	1	1	22175	NaN	1	18593.365234375	61879	32461.994140625	65937.2	0.00011296026313852717	0.00021830101714682105	0.004572441202710089	0.0021581308330501695	0.0006201776887403608	Filtered	0.0001295017591560905	1.3356256431075578E-05	2.7470296239635263E-05	1.1416225176830366E-06	4.0210139249251245E-10
A6NHR9	SMCHD1	Homo sapiens	Structural maintenance of chromosomes flexible hinge domain-containing protein 1	homo_sapiens_UP000005640_9606_2022	0	IHNIDIPTTQQVPHIEALLK	TRUE	1674	TRUE	_IHNIDIPTTQQVPHIEALLK_.3	229995	61200.1	38840.1	94320.4	739916	420861	143471	277161	118700	339122	115288	1.7102812546088783E-05	0.001282385554150471	0.00013839609162333516	3.2306900738764274E-10	2.2550315347138895E-09	3.317048807235039E-05	1.7869934527391925E-05	3.5282675384011497E-09	1.9841578346699366E-09	0.0017613405819783539	3.7574271120616234E-08
A6NHR9	SMCHD1	Homo sapiens	Structural maintenance of chromosomes flexible hinge domain-containing protein 1	homo_sapiens_UP000005640_9606_2022	0	IHNIDIPTTQQVPHIEALLK	TRUE	1674	TRUE	_IHNIDIPTTQQVPHIEALLK_.4	229995	61200.1	38840.1	94320.4	739916	420861	143471	277161	118700	339122	115288	6.809549250677042E-05	1.1425944253706742E-09	0.0003185017703836212	6.30198996636135E-23	Filtered	2.5137784354938895E-05	4.791551317916819E-09	3.882590050689101E-08	0.0010741337344832428	Filtered	6.27443076002073E-10
A6NHR9	SMCHD1	Homo sapiens	Structural maintenance of chromosomes flexible hinge domain-containing protein 1	homo_sapiens_UP000005640_9606_2022	0	IHNIDIPTTQQVPHIEALLK	TRUE	1674	TRUE	_IHNIDIPTTQQVPHIEALLK_.2	229995	61200.1	38840.1	94320.4	739916	420861	143471	277161	118700	339122	115288	0.008438036083107026	9.99454964049743E-05	0.00047921513881623955	7.048361058060316E-05	Filtered	Filtered	0.0007539376074036002	Filtered	0.0012459538656547475	Filtered	5.591522003540317E-16
A6NHR9	SMCHD1	Homo sapiens	Structural maintenance of chromosomes flexible hinge domain-containing protein 1	homo_sapiens_UP000005640_9606_2022	0	GMVFGAPVPK	TRUE	1888	TRUE	_GM[Oxidation (M)]VFGAPVPK_.2	24251.185546875	14054.1162109375	31396.814453125	20.336767196655273	810072	199198	282090	340919	27336.955078125	318309	321947	2.575916841420469E-05	0.00048047084481592326	0.0014681761362747227	3.666878499025989E-07	0.001033581538602956	0.0036121735245192967	0.0013753082638479045	0.006797731803956115	0.001041145858666062	0.005633636499108479	2.4913042802603865E-05
A6NHR9	SMCHD1	Homo sapiens	Structural maintenance of chromosomes flexible hinge domain-containing protein 1	homo_sapiens_UP000005640_9606_2022	0	GMVFGAPVPK	TRUE	1888	TRUE	_GMVFGAPVPK_.2	24251.185546875	14054.1162109375	31396.814453125	20.336767196655273	810072	199198	282090	340919	27336.955078125	318309	321947	Filtered	Filtered	Filtered	0.0011234432306935346	Filtered	0.00048364476738210717	0.0008193917690620068	6.238783381187075E-27	4.053097974486526E-08	0.0021830390646003467	0.0025967706056296727
A6NHR9	SMCHD1	Homo sapiens	Structural maintenance of chromosomes flexible hinge domain-containing protein 1	homo_sapiens_UP000005640_9606_2022	0	EIISHISQHGGK	TRUE	760	TRUE	_EIISHISQHGGK_.2	158493	111863	128514	144412	96692.7	98703.9	167242	159145	147099	82789.8	118780	2.049141073504111E-06	8.98788969827048E-05	0.0011389967169126906	1.0892558218425753E-06	Filtered	0.0067364418478116795	0.0034916630787893456	0.0003819133585773118	0.0012169424396787122	0.000799286099990618	0.0026139796997019576
A6NHR9	SMCHD1	Homo sapiens	Structural maintenance of chromosomes flexible hinge domain-containing protein 1	homo_sapiens_UP000005640_9606_2022	0	EIISHISQHGGK	TRUE	760	TRUE	_EIISHISQHGGK_.3	158493	111863	128514	144412	96692.7	98703.9	167242	159145	147099	82789.8	118780	0.005151928427553738	Filtered	Filtered	Filtered	0.005518414338568439	0.005292139304775789	0.0036803607870103893	Filtered	0.0001098435753285901	0.009724347240659993	9.971000115188023E-07
A6NHR9	SMCHD1	Homo sapiens	Structural maintenance of chromosomes flexible hinge domain-containing protein 1	homo_sapiens_UP000005640_9606_2022	0	TTFQENTQSISVR	TRUE	1208	TRUE	_TTFQENTQSISVR_.2	114315	NaN	NaN	76405.5	115063	63196.2	27133.705078125	150901	1	123943	NaN	0.0001306800148542002	Filtered	Filtered	1.5452381098958852E-14	8.796716335253623E-05	0.0019631534953092698	1.6926871093236706E-07	3.325028325711084E-11	5.5555044091395004E-05	1.0281734186775698E-08	Filtered
A6NHR9	SMCHD1	Homo sapiens	Structural maintenance of chromosomes flexible hinge domain-containing protein 1	homo_sapiens_UP000005640_9606_2022	0	TLEPYILPFMFYNDVKK	TRUE	1603	TRUE	_TLEPYILPFMFYNDVKK_.3	22931.5	1	1	12945.587890625	1170.7200927734375	13320.822265625	11811.2	8045.12	20717.962890625	18229.384765625	16825.3	5.794208337129189E-06	8.07142968076853E-13	Filtered	2.341847132844604E-07	1.1207852188618571E-05	2.7662628604752337E-05	1.3308750229632077E-14	6.227660350074549E-23	3.690157465284238E-05	9.812107753138789E-06	9.481937012882869E-11
A6NHR9	SMCHD1	Homo sapiens	Structural maintenance of chromosomes flexible hinge domain-containing protein 1	homo_sapiens_UP000005640_9606_2022	0	TLEPYILPFMFYNDVKK	TRUE	1603	TRUE	_TLEPYILPFM[Oxidation (M)]FYNDVKK_.3	22931.5	1	1	12945.587890625	1170.7200927734375	13320.822265625	11811.2	8045.12	20717.962890625	18229.384765625	16825.3	0.0007231266961147173	Filtered	0.004082519596208252	Filtered	0.002553533143166064	0.0021848050654490877	0.008709226174290343	0.00044012360136685416	Filtered	Filtered	7.876501329226478E-07
A6NHR9	SMCHD1	Homo sapiens	Structural maintenance of chromosomes flexible hinge domain-containing protein 1	homo_sapiens_UP000005640_9606_2022	0	EFALWLK	TRUE	558	TRUE	_EFALWLK_.2	1	13206.3525390625	NaN	NaN	37512.3	1	1	1	1	1	NaN	4.2255365377313116E-05	0.0016155713320433382	Filtered	Filtered	0.0002364123140033732	0.0037435628285489033	0.0011630953373779503	2.331445214673363E-09	0.002149115373843525	2.1258463057703402E-07	Filtered
A6NHR9	SMCHD1	Homo sapiens	Structural maintenance of chromosomes flexible hinge domain-containing protein 1	homo_sapiens_UP000005640_9606_2022	0	ILNGQEQR	TRUE	545	TRUE	_ILNGQEQR_.2	NaN	68168.1	131069	85660.2	126514	84601.7	77598.7	NaN	NaN	NaN	135287	Filtered	1.4406587515291025E-12	0.0001321503648827278	4.057401616726251E-09	4.542910456339115E-09	3.5536932928135304E-05	0.0003761764240585412	Filtered	Filtered	Filtered	1.623169424108617E-11
A6NHR9	SMCHD1	Homo sapiens	Structural maintenance of chromosomes flexible hinge domain-containing protein 1	homo_sapiens_UP000005640_9606_2022	0	QQVLPLDSIYKK	TRUE	1771	TRUE	_QQVLPLDSIYKK_.3	94260	1	3293.57958984375	NaN	1	16837.9	NaN	116263	NaN	NaN	15613.2	1.0227120505375996E-06	4.666627669600624E-06	1.5093713939500674E-05	Filtered	0.00025838340504920777	2.633869690260442E-05	Filtered	1.965416012018893E-05	Filtered	Filtered	2.1515941424617668E-18
A6NHR9	SMCHD1	Homo sapiens	Structural maintenance of chromosomes flexible hinge domain-containing protein 1	homo_sapiens_UP000005640_9606_2022	0	GEHTLQVK	TRUE	1337	TRUE	_GEHTLQVK_.2	NaN	367341	301506	389882	320211	300444	NaN	NaN	NaN	NaN	464606	Filtered	1.1676916569146047E-05	0.0004553706696438462	0.000632292623728118	5.778693765546698E-07	0.0004144916926226835	Filtered	Filtered	Filtered	Filtered	2.425911686803401E-05
A6NHR9	SMCHD1	Homo sapiens	Structural maintenance of chromosomes flexible hinge domain-containing protein 1	homo_sapiens_UP000005640_9606_2022	0	DSTEYFIVFEPR	TRUE	1585	TRUE	_DSTEYFIVFEPR_.2	27585.513671875	45706.7	NaN	NaN	25272.8	NaN	NaN	144394	63274.6	NaN	120057	0.00024209659355085085	0.0004420298042084238	Filtered	Filtered	1.500000919054675E-07	Filtered	Filtered	3.9609240108294477E-10	1.2944272471924586E-07	Filtered	4.9391732117114326E-17
A6NHR9	SMCHD1	Homo sapiens	Structural maintenance of chromosomes flexible hinge domain-containing protein 1	homo_sapiens_UP000005640_9606_2022	0	QQQMAALTK	TRUE	1620	TRUE	_QQQM[Oxidation (M)]AALTK_.2	NaN	55868	48934.9	71574.6	70179.4	35590	NaN	NaN	NaN	NaN	93521.9	Filtered	2.1850813132039553E-11	9.193973256015181E-05	3.52459829526939E-07	2.3611855950938333E-12	0.00045743752677001535	Filtered	Filtered	Filtered	Filtered	2.502273262736394E-05
A6NHR9	SMCHD1	Homo sapiens	Structural maintenance of chromosomes flexible hinge domain-containing protein 1	homo_sapiens_UP000005640_9606_2022	0	YVEDEMAR	TRUE	681	TRUE	_YVEDEM[Oxidation (M)]AR_.2	NaN	39866.5	24191.119140625	31835.9	17778.8	26300.388671875	NaN	NaN	NaN	NaN	93133.9	Filtered	9.779772836487949E-05	0.0001406337268779452	0.00031602858280463137	0.00011345404570352784	0.0005858753006477624	Filtered	Filtered	Filtered	Filtered	0.0007967001560884267
A6NHR9	SMCHD1	Homo sapiens	Structural maintenance of chromosomes flexible hinge domain-containing protein 1	homo_sapiens_UP000005640_9606_2022	0	LLPSSHVAR	TRUE	1030	TRUE	_LLPSSHVAR_.2	107051	47288.8	NaN	NaN	NaN	30634.408203125	NaN	NaN	NaN	16522.4	53793.2	0.004667819899646974	0.0005446288799375163	Filtered	Filtered	Filtered	0.007785408641217604	Filtered	Filtered	Filtered	0.00033778688360044994	1.6217047328647554E-07
A6NHR9	SMCHD1	Homo sapiens	Structural maintenance of chromosomes flexible hinge domain-containing protein 1	homo_sapiens_UP000005640_9606_2022	0	IYDETQGR	TRUE	1763	TRUE	_IYDETQGR_.2	NaN	1	NaN	46425.3	NaN	NaN	52799.6	NaN	6933.65	NaN	113718	Filtered	0.005426184305145601	Filtered	0.00027489254526907593	Filtered	Filtered	0.004678253505781841	Filtered	8.423543379835577E-05	Filtered	0.0007523058287698815
A6NHR9	SMCHD1	Homo sapiens	Structural maintenance of chromosomes flexible hinge domain-containing protein 1	homo_sapiens_UP000005640_9606_2022	0	PAVAVIDNGR	TRUE	178	TRUE	_PAVAVIDNGR_.2	156317	NaN	NaN	NaN	NaN	NaN	NaN	NaN	NaN	181647	33830.9	0.00017042693046534586	Filtered	Filtered	Filtered	Filtered	Filtered	Filtered	Filtered	Filtered	0.008227945876594072	0.0005323001400038252
A6NHR9	SMCHD1	Homo sapiens	Structural maintenance of chromosomes flexible hinge domain-containing protein 1	homo_sapiens_UP000005640_9606_2022	0	FGGLQNK	TRUE	1873	TRUE	_FGGLQNK_.1	NaN	NaN	NaN	NaN	NaN	NaN	NaN	38234.4	79336.6	NaN	NaN	Filtered	Filtered	Filtered	Filtered	Filtered	Filtered	Filtered	3.669916756694204E-07	0.007382247339930388	Filtered	Filtered
A6NI28	ARHGAP42	Homo sapiens	Rho GTPase-activating protein 42	homo_sapiens_UP000005640_9606_2022	0	LLIAVEEER	TRUE	93	TRUE	_LLIAVEEER_.2	1	6513.16552734375	11534.849609375	23316.9	33358.2	17331.525390625	76210.4	13475.6181640625	NaN	1	42752.4	2.6152117930050002E-05	7.443335290101976E-09	0.0022974702675041176	8.992627462060681E-14	7.517084452911533E-11	0.00015219779452899454	0.0029616803337531067	9.208901472055222E-32	Filtered	6.926310267838468E-05	9.105239149864757E-18
A6NI28	ARHGAP42	Homo sapiens	Rho GTPase-activating protein 42	homo_sapiens_UP000005640_9606_2022	0	DGSLLIGALR	TRUE	42	TRUE	_DGSLLIGALR_.2	2415.71044921875	NaN	1	1	1	10702.9	NaN	19409.6	1	1	1	1.89390900501743E-06	Filtered	2.4384265782742185E-07	4.703392312657393E-16	1.5808214184328716E-11	2.7687325851756423E-05	Filtered	1.7908957917848192E-41	4.1390629467479776E-05	1.575987237483202E-05	2.5605773912815485E-07
A6NI28	ARHGAP42	Homo sapiens	Rho GTPase-activating protein 42	homo_sapiens_UP000005640_9606_2022	0	KEPYGLSGLK	TRUE	722	TRUE	_KEPYGLSGLK_.2	NaN	162803	525216	NaN	NaN	NaN	NaN	NaN	NaN	NaN	79115	Filtered	0.0029305064873938387	0.003964518118178696	Filtered	Filtered	Filtered	Filtered	Filtered	Filtered	Filtered	0.009862434366837616
A6NIE6;Q9NYV6	RRN3P2;RRN3	Homo sapiens	Putative RRN3-like protein RRN3P2;RNA polymerase I-specific transcription initiation factor RRN3	homo_sapiens_UP000005640_9606_2022	0.0020174848688634837	AAPLLHTR	FALSE	2;2	TRUE	_[Acetyl (Protein N-term)]AAPLLHTR_.2	1	NaN	1	1	1	1	NaN	NaN	1	1	NaN	2.3903344142643525E-05	Filtered	8.203947668263853E-05	7.278725220317208E-06	3.117451725134381E-07	5.043887814861802E-05	Filtered	Filtered	0.002188164140238051	4.013596408106945E-07	Filtered
A6NIH7;Q13432	UNC119B;UNC119	Homo sapiens	Protein unc-119 homolog B;Protein unc-119 homolog A	homo_sapiens_UP000005640_9606_2022	0	YQFTPAFLR	FALSE	142;131	TRUE	_YQFTPAFLR_.2	1	NaN	1	1	NaN	NaN	1	1	1	1	NaN	3.396879058289059E-07	Filtered	0.0013368574510909366	4.2520066371289235E-05	Filtered	Filtered	0.0005453147735755248	6.018747556503782E-09	3.4788944662993635E-08	1.1799468466635958E-09	Filtered
A6NIK2	LRRC10B	Homo sapiens	Leucine-rich repeat-containing protein 10B	homo_sapiens_UP000005640_9606_2022	0.0011515430677107323	ALPAELPR	TRUE	150	TRUE	_ALPAELPR_.2	664647	877816	749328	1.2092e+06	1.06692e+06	612423	1.10645e+06	562605	1.07314e+06	1.20109e+06	857166	3.12647967181057E-05	5.286605860257531E-09	0.0011573303956784716	3.6495549806085596E-10	3.910132100125379E-06	0.00018370377363977953	0.0007006110974206696	0.000357181021515913	1.973074418610506E-05	0.00010282862053182209	0.0005838804403983792
A6NJ78	METTL15	Homo sapiens	12S rRNA N4-methylcytidine (m4C) methyltransferase	homo_sapiens_UP000005640_9606_2022	0	EQTDQTQAQELHR	TRUE	47	TRUE	_EQTDQTQAQELHR_.2	1	82740.9	95563.1	39740.5	28964.5	1	36868.7	98386.5	74194.9	17191.5	1	4.791825711306403E-05	5.567152919631548E-11	2.8797504911549645E-05	2.476210416568311E-16	5.0006229516743984E-05	2.7909028645199524E-05	1.4000638153290266E-06	0.006410037887817559	2.3731831704098567E-05	1.3719774605214395E-05	6.90334907326007E-14
A6NJ78	METTL15	Homo sapiens	12S rRNA N4-methylcytidine (m4C) methyltransferase	homo_sapiens_UP000005640_9606_2022	0	IASAIVQAR	TRUE	235	TRUE	_IASAIVQAR_.2	NaN	38687.5	1	20194.8	21454	31152.326171875	46665	32693.4	1	59129.6	11484.7275390625	Filtered	8.474389977404549E-12	0.00016652625288775087	8.505256635609316E-08	0.0009198465434447702	2.5137784354938895E-05	0.0003766731835791789	6.501788582545529E-08	0.00010394363497107331	9.418057325503185E-05	0.0001563530096495101
A6NJ78	METTL15	Homo sapiens	12S rRNA N4-methylcytidine (m4C) methyltransferase	homo_sapiens_UP000005640_9606_2022	0	DGPLDMR	TRUE	189	TRUE	_DGPLDM[Oxidation (M)]R_.2	NaN	41163.7	NaN	28571.9	22857.6	33871.9	26199.8	47269.8	NaN	45866.9	NaN	Filtered	0.006988245760072376	Filtered	0.003911318011289444	0.003677680369288081	0.001757684701540128	0.005697226345869811	9.860479258451086E-07	Filtered	0.003945223195867145	Filtered
A6NJ78	METTL15	Homo sapiens	12S rRNA N4-methylcytidine (m4C) methyltransferase	homo_sapiens_UP000005640_9606_2022	0	TSQLGSDHENTEEVSMRR	TRUE	353	TRUE	_TSQLGSDHENTEEVSM[Oxidation (M)]RR_.4	19345.7	40317.6	NaN	17343.5	18261.935546875	NaN	8073.4853515625	7837.7412109375	20075.4	NaN	NaN	0.0009100194005468212	9.381033125466549E-05	Filtered	0.00037281071259009815	0.00045679847351027197	Filtered	0.003000820317397572	0.003152304675216264	0.0004267481274401521	Filtered	Filtered
A6NKD9	CCDC85C	Homo sapiens	Coiled-coil domain-containing protein 85C	homo_sapiens_UP000005640_9606_2022	0	LLAQQAGSGEFR	TRUE	286	TRUE	_LLAQQAGSGEFR_.2	1	1	1	1	1	1	35543	1	1	1	1	0.0010909205949550967	6.414918566625354E-11	1.2567644499572802E-05	1.3700451438434936E-06	1.4015927874377741E-07	2.7757188527621583E-05	3.0205165587735044E-09	1.8290302358034786E-14	0.00013481965920602543	0.0007222676185118008	7.713907422697707E-15
A6NKD9	CCDC85C	Homo sapiens	Coiled-coil domain-containing protein 85C	homo_sapiens_UP000005640_9606_2022	0	HAAGAVWHEVAR	TRUE	111	TRUE	_HAAGAVWHEVAR_.2	29664.1	24494.595703125	29098.2	28155.087890625	1	30943.3	19419.1	NaN	15022.416015625	21303.884765625	15052.9150390625	4.085097916494764E-06	0.0018192376049478436	0.00014724489678339823	1.6785230621261555E-05	0.00010362139787027364	4.1705992254650964E-05	8.26155872869396E-07	Filtered	4.692446247396315E-09	2.365314222731933E-05	4.1592136329979665E-05
A6NKD9	CCDC85C	Homo sapiens	Coiled-coil domain-containing protein 85C	homo_sapiens_UP000005640_9606_2022	0	SLDDLSAPPHHR	TRUE	246	TRUE	_SLDDLSAPPHHR_.3	7371.5888671875	NaN	7901.3837890625	5325.3857421875	NaN	9884.1591796875	16052.716796875	13102.888671875	17305	21866.3	3162.079833984375	3.480670961302739E-05	Filtered	0.002054676121088702	0.0009826862202725625	Filtered	0.006326565667304949	0.0003734760858484453	4.590924020832417E-05	3.725317025641408E-07	0.0014272138891444997	0.005857537436839435
A6NKD9	CCDC85C	Homo sapiens	Coiled-coil domain-containing protein 85C	homo_sapiens_UP000005640_9606_2022	0	LQDDNQELR	TRUE	77	TRUE	_LQDDNQELR_.2	32187.388671875	NaN	33431.4	27868.501953125	19743.216796875	16019	NaN	NaN	NaN	NaN	21673.794921875	7.088088504658843E-06	Filtered	0.0003216549478117886	0.0007783421818545119	5.497703880968377E-07	2.8568889968822326E-05	Filtered	Filtered	Filtered	Filtered	0.000835928591461166
A7KAX9	ARHGAP32	Homo sapiens	Rho GTPase-activating protein 32	homo_sapiens_UP000005640_9606_2022	0.0022361359570661895	LHHPLEFADK	TRUE	1224	TRUE	_LHHPLEFADK_.2	33352.7	31070.818359375	NaN	8711.1767578125	19101.1	NaN	35288.4	12090.3134765625	13242.0419921875	28501.7	16102.8076171875	0.006405395853609049	0.00046985803407939016	Filtered	1.1952023346460875E-08	0.0002561396364134828	Filtered	0.0003232476090909947	3.0301254135020262E-05	0.00018823023831158317	0.0009625779305534509	0.0022770107169670863
A7KAX9	ARHGAP32	Homo sapiens	Rho GTPase-activating protein 32	homo_sapiens_UP000005640_9606_2022	0.0022361359570661895	AESECLESGASFLDSPGYSKDK	TRUE	807	TRUE	_AESEC[Carbamidomethyl (C)]LESGASFLDSPGYSKDK_.3	107645	NaN	50503.5	NaN	152533	173740	202595	178783	NaN	173054	NaN	4.4167049759786954E-05	Filtered	0.0018140383792479668	Filtered	0.0004330227951519037	0.0005338052951490843	0.0036565109490985614	0.0006799482731803342	Filtered	0.007666596158546777	Filtered
A7MCY6	TBKBP1	Homo sapiens	TANK-binding kinase 1-binding protein 1	homo_sapiens_UP000005640_9606_2022	0	ALVETHLR	TRUE	153	TRUE	_ALVETHLR_.2	26936.9	25648	40361.8	26159.7	28961.9	57864.1	47712.8	39067.4	41740.4	42800.8	46258.2	2.890131525888918E-05	1.888137967984965E-13	0.0001681262278330307	1.9294926490142897E-07	5.994303490490364E-08	2.5431821314414158E-05	4.452514770736797E-15	2.345349962803106E-11	2.1562524001986093E-07	7.885261088779293E-07	1.0576602193495392E-13
A7MCY6	TBKBP1	Homo sapiens	TANK-binding kinase 1-binding protein 1	homo_sapiens_UP000005640_9606_2022	0	AQDLASNQSER	TRUE	269	TRUE	_AQDLASNQSER_.2	NaN	37809.5	54467.2	42153.1	63788.3	46876.6	NaN	NaN	NaN	NaN	NaN	Filtered	8.205358366490121E-08	0.0003379206884475715	0.0005996160132076045	0.00013439793799413874	0.00043266053153327526	Filtered	Filtered	Filtered	Filtered	Filtered
A8MPP1;Q92771	DDX11L8;DDX12P	Homo sapiens	Putative ATP-dependent RNA helicase DDX11-like protein 8;Putative ATP-dependent RNA helicase DDX12	homo_sapiens_UP000005640_9606_2022	0	IGIFESPTGTGK	FALSE	39;58	FALSE	_IGIFESPTGTGK_.2	861264	962564	501449	887695	825284	192740	973078	734727	34464.4	1.07508e+06	779067	0.0002893715867381063	0.001628938084467192	0.001511760734432058	0.005321681824941474	0.0026576064219013965	0.00014251103406903877	0.0036658352184288662	0.001369584591952421	0.0002687299407539292	0.0002022953942091256	0.0025123847654757517
A8MPP1;Q92771	DDX11L8;DDX12P	Homo sapiens	Putative ATP-dependent RNA helicase DDX11-like protein 8;Putative ATP-dependent RNA helicase DDX12	homo_sapiens_UP000005640_9606_2022	0	DFASIVLLDQR	FALSE	855;873	TRUE	_DFASIVLLDQR_.2	25946.3	20921.5	22742.740234375	28620.685546875	16959.7	23247	20981.3	28015	13272.498046875	21015.3	1	8.36386874425521E-06	1.4637476223235935E-10	1.5241158458756622E-08	2.8007662254684822E-15	2.1346560539245786E-10	2.5137784354938895E-05	0.00019996014760031256	1.8698263007125115E-09	0.0002192657922000119	0.00012821820800781948	7.263772769818162E-12
A8MPP1;Q92771	DDX11L8;DDX12P	Homo sapiens	Putative ATP-dependent RNA helicase DDX11-like protein 8;Putative ATP-dependent RNA helicase DDX12	homo_sapiens_UP000005640_9606_2022	0	MAYLDQTLPR	FALSE	813;831	TRUE	_M[Oxidation (M)]AYLDQTLPR_.2	1	7404.20654296875	7412.44	1	1	1	1	26876.744140625	1	14075.119140625	1	1.7645328883055596E-06	2.0711649811939347E-14	0.004893449815439376	5.269288575071606E-12	3.836912012109571E-15	2.5137784354938895E-05	1.1081430497875143E-15	6.95296536977512E-23	1.1850272064434763E-09	0.00037458213181342957	0.0016392157934266148
A8MPP1;Q92771	DDX11L8;DDX12P	Homo sapiens	Putative ATP-dependent RNA helicase DDX11-like protein 8;Putative ATP-dependent RNA helicase DDX12	homo_sapiens_UP000005640_9606_2022	0	FLLLNPAVHFAQVVK	FALSE	599;616	FALSE	_FLLLNPAVHFAQVVK_.3	NaN	1	NaN	NaN	NaN	NaN	NaN	1	NaN	NaN	NaN	Filtered	9.906029679577784E-07	Filtered	Filtered	Filtered	Filtered	Filtered	0.004225940594435246	Filtered	Filtered	Filtered
A8MQ14;Q9NYW8	ZNF850;RBAK	Homo sapiens	Zinc finger protein 850;RB-associated KRAB zinc finger protein	homo_sapiens_UP000005640_9606_2022	0	THLTLHQR	FALSE	966;358	TRUE	_THLTLHQR_.2	NaN	4324.96044921875	1	1519.86	1	1	1	NaN	NaN	NaN	NaN	Filtered	2.9142373958884042E-08	3.540077620408148E-07	2.1540286106745494E-05	0.0003789845318954696	2.9233748347971976E-05	0.003123472992698454	Filtered	Filtered	Filtered	Filtered
A8MT69	CENPX	Homo sapiens	Centromere protein X	homo_sapiens_UP000005640_9606_2022	0	VSGDALQLMVELLK	TRUE	30	TRUE	_VSGDALQLMVELLK_.2	2549.404541015625	NaN	NaN	1	NaN	1278.7681884765625	3419.569091796875	NaN	1020.7080688476562	NaN	NaN	6.079521936383114E-10	Filtered	Filtered	0.0016076395150988819	Filtered	0.0028122196551469236	1.2312492795542422E-11	Filtered	0.0014847240898893353	Filtered	Filtered
A8MVJ9;Q9NWY4	;HPF1	Homo sapiens	Putative histone PARylation factor 1-like;Histone PARylation factor 1	homo_sapiens_UP000005640_9606_2022	0	VAGQLLPLAYNLLK	FALSE	309;308	TRUE	_VAGQLLPLAYNLLK_.2	1	14440.1	1	20481.130859375	8486.9	1	1	5513.1083984375	1	1	NaN	0.00024584862908441245	0.000642117638734894	0.00011321570920472043	5.3973034112735136E-08	7.695609589807288E-09	2.9233387389453245E-05	6.19078267284238E-08	2.434339104598308E-05	0.0005079653422665569	1.6946780633940597E-14	Filtered
A8MWD9;P62308	SNRPGP15;SNRPG	Homo sapiens	Putative small nuclear ribonucleoprotein G-like protein 15;Small nuclear ribonucleoprotein G	homo_sapiens_UP000005640_9606_2022	0	GNSIIMLEALERV	FALSE	64;64	TRUE	_GNSIIM[Oxidation (M)]LEALERV_.2	1.79206e+06	817170	966134	1.22518e+06	514755	818937	1.54054e+06	2.05909e+06	877792	1.76353e+06	1.18452e+06	1.1670562184869632E-05	1.4678775642762135E-07	4.646066657631863E-06	2.9842778533201246E-06	5.5234154711813056E-05	3.1483291337462344E-05	1.5181230117695744E-11	1.112798826954052E-16	2.028789769670742E-06	6.9913957879997044E-06	2.8728010858047743E-07
A8MWD9;P62308	SNRPGP15;SNRPG	Homo sapiens	Putative small nuclear ribonucleoprotein G-like protein 15;Small nuclear ribonucleoprotein G	homo_sapiens_UP000005640_9606_2022	0	GNSIIMLEALERV	FALSE	64;64	TRUE	_GNSIIMLEALERV_.2	1.79206e+06	817170	966134	1.22518e+06	514755	818937	1.54054e+06	2.05909e+06	877792	1.76353e+06	1.18452e+06	2.3190275460862294E-05	5.07493466075579E-13	0.00012581858425013377	1.2208955288747852E-08	9.651834454313473E-05	3.960189400769104E-05	6.250506630055956E-05	8.952448269917218E-12	8.46774462054085E-05	2.4522160005484728E-12	0.0003393140817195465
A8MWD9;P62308	SNRPGP15;SNRPG	Homo sapiens	Putative small nuclear ribonucleoprotein G-like protein 15;Small nuclear ribonucleoprotein G	homo_sapiens_UP000005640_9606_2022	0	GNSIIMLEALER	FALSE	64;64	TRUE	_GNSIIMLEALER_.2	8898.8251953125	12145.537109375	7630.87	33696.8	11329.6	37414.6	17218.9	26320.783203125	26689.708984375	49633	39951.7	2.1636137926270847E-07	4.044282432287992E-07	0.00018393204449144822	4.924501554931546E-07	9.147598891974851E-05	2.627186559832167E-05	1.2568650638749972E-09	2.0448573024130626E-20	3.495524747350712E-08	2.93243705897281E-09	0.0009147827456935812
A8MWD9;P62308	SNRPGP15;SNRPG	Homo sapiens	Putative small nuclear ribonucleoprotein G-like protein 15;Small nuclear ribonucleoprotein G	homo_sapiens_UP000005640_9606_2022	0	GNSIIMLEALER	FALSE	64;64	TRUE	_GNSIIM[Oxidation (M)]LEALER_.2	8898.8251953125	12145.537109375	7630.87	33696.8	11329.6	37414.6	17218.9	26320.783203125	26689.708984375	49633	39951.7	8.660150567680616E-06	8.737552394530264E-08	8.74207530537044E-05	1.070545599614712E-07	9.174754464178392E-15	2.5318799091843748E-05	1.442750239237909E-06	0.0003878385656111924	1.2221844916184311E-05	0.008267206428152624	1.970425440915742E-07
A8MWD9;P62308	SNRPGP15;SNRPG	Homo sapiens	Putative small nuclear ribonucleoprotein G-like protein 15;Small nuclear ribonucleoprotein G	homo_sapiens_UP000005640_9606_2022	0	AHPPELK	FALSE	4;4	TRUE	_AHPPELK_.2	1.1115015745162964	5.05655e+06	4919857	3671910	3.67035e+06	3470930	4.02072e+06	1.7960383892059326	1	1	5.28831e+06	0.0004601289673177262	7.50148228092205E-07	0.0003129450283643671	6.590114393023807E-07	0.00011910319578442758	0.0010872256847492098	0.002365909952957188	0.007332844771437685	0.0009756839256301304	0.0022709018866809	6.017412782994636E-05
A8MWD9;P62308	SNRPGP15;SNRPG	Homo sapiens	Putative small nuclear ribonucleoprotein G-like protein 15;Small nuclear ribonucleoprotein G	homo_sapiens_UP000005640_9606_2022	0	AHPPELK	FALSE	4;4	TRUE	_AHPPELK_.1	1.1115015745162964	5.05655e+06	4919857	3671910	3.67035e+06	3470930	4.02072e+06	1.7960383892059326	1	1	5.28831e+06	Filtered	3.885741251087828E-07	0.0001612098541082483	1.7313860858834406E-08	2.061916083240212E-06	2.7277907940122523E-05	0.0003993657864431624	Filtered	0.007386128267901778	0.009543723137881618	0.0005605712903494962
A8MWD9;P62308	SNRPGP15;SNRPG	Homo sapiens	Putative small nuclear ribonucleoprotein G-like protein 15;Small nuclear ribonucleoprotein G	homo_sapiens_UP000005640_9606_2022	0	HVQGILR	FALSE	26;26	TRUE	_HVQGILR_.2	3.3148e+06	4649528	2.42124e+06	NaN	2516127	NaN	2919835	1.49413e+06	4.49292e+06	4.49187e+06	3.98887e+06	0.001976835321783984	9.277427969590748E-05	0.00021464117574315737	Filtered	1.2402773996806254E-05	Filtered	5.427931011409643E-05	9.177862121633536E-07	9.121396584204096E-05	7.264537403403232E-05	6.737864990167468E-05
A8TX70	COL6A5	Homo sapiens	Collagen alpha-5(VI) chain	homo_sapiens_UP000005640_9606_2022	0.003712601004586154	QFEQIKR	TRUE	457	TRUE	_QFEQIKR_.2	1	NaN	NaN	NaN	NaN	NaN	1	1	NaN	1	1	1.8206486816250663E-05	Filtered	Filtered	Filtered	Filtered	Filtered	7.081967842325611E-06	0.0029056570175868823	Filtered	0.00021579146513152922	0.0006390553005200932
B2RBV5		Homo sapiens	Putative MORF4 family-associated protein 1-like protein UPP	homo_sapiens_UP000005640_9606_2022	0	LLEIQSLLDAIK	TRUE	49	TRUE	_LLEIQSLLDAIK_.2	7608.16064453125	17670.111328125	13444.9443359375	7267.9775390625	20675.587890625	13643.427734375	24086.638671875	15599.0048828125	12009.529296875	24089.083984375	13078.158203125	8.853950082402761E-08	1.8157590367404053E-10	4.895063298317245E-06	6.929618607186673E-23	0.0004976753498764014	2.7970445189214528E-05	9.676620870875674E-05	1.2789850232103722E-18	3.199570527505084E-05	1.0974349008132049E-14	4.1509626451802425E-05
B2RTY4	MYO9A	Homo sapiens	Unconventional myosin-IXa	homo_sapiens_UP000005640_9606_2022	0.00024021138601969732	RFEDNEHTLR	TRUE	10	TRUE	_RFEDNEHTLR_.3	1	19948	1	NaN	NaN	1	1	6094.85595703125	1	NaN	NaN	0.002856173358781924	1.928671216446793E-10	0.0023046005657146934	Filtered	Filtered	2.8820178037631894E-05	0.0009309979940160516	0.0016261121919065938	0.00021493241428000134	Filtered	Filtered
B5ME19;Q99613	EIF3CL;EIF3C	Homo sapiens	Eukaryotic translation initiation factor 3 subunit C-like protein;Eukaryotic translation initiation factor 3 subunit C	homo_sapiens_UP000005640_9606_2022	0	ELLGQGLLLR	FALSE	645;644	TRUE	_ELLGQGLLLR_.2	373850	571449	732719	801397	859395	704538	867975	235029	839945	479475	707847	9.985938718873678E-05	3.505618162530927E-09	4.448921629677077E-05	1.6451933047556317E-08	4.290769358611042E-06	3.137769086492237E-05	5.5068647361560843E-05	3.647717114752849E-13	1.7996833152315907E-06	0.0004975914778910665	1.5835171976256719E-18
B5ME19;Q99613	EIF3CL;EIF3C	Homo sapiens	Eukaryotic translation initiation factor 3 subunit C-like protein;Eukaryotic translation initiation factor 3 subunit C	homo_sapiens_UP000005640_9606_2022	0	DFESHITSYK	FALSE	151;151	TRUE	_DFESHITSYK_.2	261926	397622	541731	398826	504600	399042	450339	413012	446187	213588	527750	2.4901939263974595E-05	2.0209599162043615E-08	0.00015386892000975028	4.3580317531289473E-13	1.7905399808722677E-18	2.6594064999256333E-05	0.00016783191952233958	2.1595715917319876E-08	5.6323872681127626E-06	0.00021003073458037777	7.08039439470117E-06
B5ME19;Q99613	EIF3CL;EIF3C	Homo sapiens	Eukaryotic translation initiation factor 3 subunit C-like protein;Eukaryotic translation initiation factor 3 subunit C	homo_sapiens_UP000005640_9606_2022	0	LGSLVENNER	FALSE	864;863	TRUE	_LGSLVENNER_.2	299651	163919	178475	178145	200680	198043	204882	213426	229008	190738	222673	2.730634217539217E-05	4.761432162184361E-07	0.0003996668557281791	4.7175678292506296E-07	6.4038497411755E-07	5.07955160959449E-05	0.0010127385908530653	5.293874365464982E-13	0.000251131957611907	1.0784131004490896E-05	9.024187565814465E-05
B5ME19;Q99613	EIF3CL;EIF3C	Homo sapiens	Eukaryotic translation initiation factor 3 subunit C-like protein;Eukaryotic translation initiation factor 3 subunit C	homo_sapiens_UP000005640_9606_2022	0	GGVPLVK	FALSE	307;306	TRUE	_GGVPLVK_.1	114483	143773	179142	258646	216252	73181.4	180212	97287.3	240193	73922.3	143557	9.192179878226818E-06	1.3680434662182348E-10	0.0005185368288047871	5.154262836036429E-13	4.965165126192282E-15	2.7522037663419917E-05	2.0678777596892556E-09	5.301192565655287E-05	1.6366123316307347E-08	8.656918170325011E-06	1.3919874826051309E-08
B5ME19;Q99613	EIF3CL;EIF3C	Homo sapiens	Eukaryotic translation initiation factor 3 subunit C-like protein;Eukaryotic translation initiation factor 3 subunit C	homo_sapiens_UP000005640_9606_2022	0	VWDLFPEADK	FALSE	766;765	TRUE	_VWDLFPEADK_.2	231565	179165	31410.525390625	82380.6	174638	38178.2	66923.2	67787.5	112239	44619.7	125270	6.047939550110898E-06	1.8963823192221097E-12	0.0001877139449929318	6.249678977300221E-08	4.143934870580503E-09	2.7248404012593607E-05	2.014657092797108E-06	8.483909670668208E-22	8.016472036481097E-08	4.496807139979701E-12	2.4615660376286022E-17
B5ME19;Q99613	EIF3CL;EIF3C	Homo sapiens	Eukaryotic translation initiation factor 3 subunit C-like protein;Eukaryotic translation initiation factor 3 subunit C	homo_sapiens_UP000005640_9606_2022	0	KIQEESLR	FALSE	783;782	TRUE	_KIQEESLR_.2	1	33394.2	1	40817.6	41270.7	1	89275.1	116000	28324.958984375	121983	1.0143489837646484	2.3088114547698102E-05	3.164403021190213E-08	9.89290439526015E-06	3.473104352776347E-05	0.00037095407162826755	0.00018896534972755484	0.004696337700889868	0.00139116606753571	0.0001369703264502061	0.00048436535182531205	0.000718658267479209
B5ME19;Q99613	EIF3CL;EIF3C	Homo sapiens	Eukaryotic translation initiation factor 3 subunit C-like protein;Eukaryotic translation initiation factor 3 subunit C	homo_sapiens_UP000005640_9606_2022	0	LNEILQAR	FALSE	334;333	TRUE	_LNEILQAR_.2	48726.4	1	3448.122802734375	1	33072.5	1	1	17964.595703125	1	36740.8	1	0.00013979867803600024	9.386766520077769E-06	1.160754085498228E-05	6.853942135441947E-06	5.080258139254366E-06	2.6196241091349807E-05	0.0009357574592633131	4.065087132314498E-09	8.828529032522497E-05	0.007121068571424724	0.00019961301103062538
B5ME19;Q99613	EIF3CL;EIF3C	Homo sapiens	Eukaryotic translation initiation factor 3 subunit C-like protein;Eukaryotic translation initiation factor 3 subunit C	homo_sapiens_UP000005640_9606_2022	0	QLTPPEGSSK	FALSE	523;522	TRUE	_QLTPPEGSSK_.2	96705.8	NaN	118380	55221.6	193457	76722.8	NaN	83945.4	89696.2	62919	132492	5.0202270267699566E-06	Filtered	6.550480634590411E-09	4.9618263634261806E-05	9.42875606852003E-08	2.6631367861856315E-05	Filtered	1.3389284996139294E-12	2.554345171520123E-06	1.1217629709453304E-05	2.8550830951504704E-14
B5ME19;Q99613	EIF3CL;EIF3C	Homo sapiens	Eukaryotic translation initiation factor 3 subunit C-like protein;Eukaryotic translation initiation factor 3 subunit C	homo_sapiens_UP000005640_9606_2022	0	GTEITHAVVIKK	FALSE	322;321	TRUE	_GTEITHAVVIKK_.3	32040.443359375	NaN	16190.5	19063.814453125	19002.833984375	NaN	12543.490234375	21868	18332.9	21424.6	16207.8	0.0009918219430389186	Filtered	0.000149094104669906	0.00017649242258658545	0.00014035317179173916	Filtered	0.0026433604063475086	0.006617609403608872	2.101035084959008E-07	0.0008078976998143878	0.0006791572779948393
B5ME19;Q99613	EIF3CL;EIF3C	Homo sapiens	Eukaryotic translation initiation factor 3 subunit C-like protein;Eukaryotic translation initiation factor 3 subunit C	homo_sapiens_UP000005640_9606_2022	0	FEELTNLIR	FALSE	57;57	TRUE	_FEELTNLIR_.2	1	1	1	1	1	1	NaN	12338.712890625	1	NaN	1	0.00017199886241171865	0.0003748969469144496	0.0049875885606823645	0.005971014345671359	1.0491864320235673E-05	0.00044554143145653395	Filtered	0.0002661578382030486	0.00017789282171041745	Filtered	0.0002432926481201833
B5ME19;Q99613	EIF3CL;EIF3C	Homo sapiens	Eukaryotic translation initiation factor 3 subunit C-like protein;Eukaryotic translation initiation factor 3 subunit C	homo_sapiens_UP000005640_9606_2022	0	GTEITHAVVIK	FALSE	322;321	TRUE	_GTEITHAVVIK_.1	124411	142426	1	NaN	149532	9996.01	294615	93426.8	4229.66064453125	76582.9	23375.2	5.234508679171158E-05	3.715424658536594E-05	0.008041352989951966	Filtered	0.0007911879007320844	0.0003744539060172424	Filtered	1.2673006023501663E-25	1.6666571356921656E-06	1.5513807051326208E-13	0.005450478787359689
B5ME19;Q99613	EIF3CL;EIF3C	Homo sapiens	Eukaryotic translation initiation factor 3 subunit C-like protein;Eukaryotic translation initiation factor 3 subunit C	homo_sapiens_UP000005640_9606_2022	0	GTEITHAVVIK	FALSE	322;321	TRUE	_GTEITHAVVIK_.2	124411	142426	1	NaN	149532	9996.01	294615	93426.8	4229.66064453125	76582.9	23375.2	0.0003575403111193312	5.8005105381389706E-08	Filtered	Filtered	6.722364718689776E-05	Filtered	2.537744271379675E-10	6.593779315015062E-25	0.004072529326070072	6.161615872325055E-11	0.0010743608333444055
B5ME19;Q99613	EIF3CL;EIF3C	Homo sapiens	Eukaryotic translation initiation factor 3 subunit C-like protein;Eukaryotic translation initiation factor 3 subunit C	homo_sapiens_UP000005640_9606_2022	0	IMQNTDPHSQEYVEHLK	FALSE	459;458	TRUE	_IM[Oxidation (M)]QNTDPHSQEYVEHLK_.3	156574	137657	49266.1	42590.7	125935	89001.4	67737.2	52732.1	1	43236.1	71558.6	1.6484421949374282E-05	7.647666320962807E-08	0.0005024542319575251	0.006198271178314512	0.00030320984483988997	5.045290951669275E-05	0.0007574681827991866	8.299340512726457E-10	0.0006338690239689589	5.614641532549115E-10	5.918194538235907E-05
B5ME19;Q99613	EIF3CL;EIF3C	Homo sapiens	Eukaryotic translation initiation factor 3 subunit C-like protein;Eukaryotic translation initiation factor 3 subunit C	homo_sapiens_UP000005640_9606_2022	0	IMQNTDPHSQEYVEHLK	FALSE	459;458	TRUE	_IM[Oxidation (M)]QNTDPHSQEYVEHLK_.4	156574	137657	49266.1	42590.7	125935	89001.4	67737.2	52732.1	1	43236.1	71558.6	Filtered	Filtered	0.0014206936390049694	Filtered	Filtered	0.0006809713928469001	Filtered	0.0012922529603751687	Filtered	Filtered	0.006401158222732045
B5ME19;Q99613	EIF3CL;EIF3C	Homo sapiens	Eukaryotic translation initiation factor 3 subunit C-like protein;Eukaryotic translation initiation factor 3 subunit C	homo_sapiens_UP000005640_9606_2022	0	DAHNALLDIQSSGR	FALSE	629;628	TRUE	_DAHNALLDIQSSGR_.3	30427.248046875	1	1	1	37869.7	1	1	7864.03759765625	1	16983.4	1	1.639422797168811E-05	4.907867556871689E-07	0.0015403367275039343	0.0006399071091415838	9.189443680174042E-05	2.5137784354938895E-05	0.00042565122145060604	1.616249053768263E-19	0.00010625192172181981	3.2656256546329616E-09	0.0008560026310176793
B5ME19;Q99613	EIF3CL;EIF3C	Homo sapiens	Eukaryotic translation initiation factor 3 subunit C-like protein;Eukaryotic translation initiation factor 3 subunit C	homo_sapiens_UP000005640_9606_2022	0	DAHNALLDIQSSGR	FALSE	629;628	TRUE	_DAHNALLDIQSSGR_.2	30427.248046875	1	1	1	37869.7	1	1	7864.03759765625	1	16983.4	1	2.2365297928072322E-05	Filtered	Filtered	0.007848593991966022	Filtered	0.0019556446223164886	2.4419567961975742E-11	Filtered	Filtered	Filtered	Filtered
B5ME19;Q99613	EIF3CL;EIF3C	Homo sapiens	Eukaryotic translation initiation factor 3 subunit C-like protein;Eukaryotic translation initiation factor 3 subunit C	homo_sapiens_UP000005640_9606_2022	0	MDEEFTK	FALSE	452;451	TRUE	_M[Oxidation (M)]DEEFTK_.1	1	30224.576171875	1	130890	1	72328.6	1	1	NaN	1	44515.8	0.003040321225503474	3.418667629645498E-05	0.007970604058105325	0.004730066181556788	0.0012504912271440417	0.00010467772270031851	Filtered	0.009274490118570889	Filtered	0.0041815724142665565	0.008966719427552268
B5ME19;Q99613	EIF3CL;EIF3C	Homo sapiens	Eukaryotic translation initiation factor 3 subunit C-like protein;Eukaryotic translation initiation factor 3 subunit C	homo_sapiens_UP000005640_9606_2022	0	MDEEFTK	FALSE	452;451	TRUE	_M[Oxidation (M)]DEEFTK_.2	1	30224.576171875	1	130890	1	72328.6	1	1	NaN	1	44515.8	Filtered	Filtered	Filtered	Filtered	Filtered	2.7702607234687314E-05	0.007719087200893282	Filtered	Filtered	Filtered	0.00037280419932166016
B5ME19;Q99613	EIF3CL;EIF3C	Homo sapiens	Eukaryotic translation initiation factor 3 subunit C-like protein;Eukaryotic translation initiation factor 3 subunit C	homo_sapiens_UP000005640_9606_2022	0	QGTYGGYFR	FALSE	879;878	TRUE	_QGTYGGYFR_.2	12311.1201171875	NaN	NaN	NaN	NaN	20102.1	NaN	NaN	7933.75830078125	NaN	1	1.5361384664051144E-08	Filtered	Filtered	Filtered	Filtered	2.9233483016987267E-05	Filtered	Filtered	4.080986018659913E-05	Filtered	0.008546628253524806
B5ME19;Q99613	EIF3CL;EIF3C	Homo sapiens	Eukaryotic translation initiation factor 3 subunit C-like protein;Eukaryotic translation initiation factor 3 subunit C	homo_sapiens_UP000005640_9606_2022	0	ILHTYYK	FALSE	508;507	TRUE	_ILHTYYK_.2	NaN	42554	NaN	NaN	NaN	NaN	NaN	NaN	53458.6	NaN	NaN	Filtered	0.0013092878012308444	Filtered	Filtered	Filtered	Filtered	Filtered	Filtered	0.0004294029324376784	Filtered	Filtered
B9A064	IGLL5	Homo sapiens	Immunoglobulin lambda-like polypeptide 5	homo_sapiens_UP000005640_9606_2022	0.00024021138601969732	VTVLGQPK	TRUE	105	TRUE	_VTVLGQPK_.2	3.47307e+06	3.79366e+06	3.80823e+06	5571874	3.6012e+06	2895304	5079446	4.53164e+06	5.0629e+06	5721043	2.09828e+06	0.00015246243899549685	2.167758243641538E-07	0.0002676603208633838	4.943074474062964E-07	4.7474182152224456E-05	0.00013672637687175	0.0004045522394808499	0.0002896115755997792	0.0001288313927330026	8.948721792226314E-07	8.842243902393537E-05
B9A064	IGLL5	Homo sapiens	Immunoglobulin lambda-like polypeptide 5	homo_sapiens_UP000005640_9606_2022	0.00024021138601969732	VTVLGQPK	TRUE	105	TRUE	_VTVLGQPK_.1	3.47307e+06	3.79366e+06	3.80823e+06	5571874	3.6012e+06	2895304	5079446	4.53164e+06	5.0629e+06	5721043	2.09828e+06	0.0001576026253688055	2.3748080357523555E-08	0.00019789672121495584	2.0142781961153154E-11	0.0001180039976767534	2.81729793446312E-05	0.0001992726202865283	9.712899906723475E-05	1.916604281925493E-05	5.7159317102341486E-08	0.00031647430703415626
C4AMC7;Q6VEQ5	WASH3P;WASH2P	Homo sapiens	Putative WAS protein family homolog 3;WAS protein family homolog 2	homo_sapiens_UP000005640_9606_2022	0	ATLLESIR	FALSE	361;363	TRUE	_ATLLESIR_.2	19182.259765625	29172	NaN	1	NaN	127.82978820800781	1	592.6163940429688	1	1	NaN	3.134724645640642E-05	8.495330949171418E-12	Filtered	0.0003373592207654272	Filtered	2.5642874944850965E-05	0.0009076837214142082	5.734205721007238E-11	1.0729701584872567E-06	0.00030994414783418645	Filtered
C9JLW8	MCRIP1	Homo sapiens	Mapk-regulated corepressor-interacting protein 1	homo_sapiens_UP000005640_9606_2022	0	FIYEAWQGVER	TRUE	39	TRUE	_FIYEAWQGVER_.2	372679	372508	169848	288195	147767	114480	197287	371922	308203	196512	168922	0.00012466651588706067	1.2287357510774697E-07	0.00021531007611540147	2.9021972160056434E-13	2.2070377200096266E-10	2.71147139172238E-05	0.00030831010516860343	9.326890468917624E-05	1.6561097161203204E-06	1.8068048370436688E-11	1.6430182225086645E-08
C9JLW8	MCRIP1	Homo sapiens	Mapk-regulated corepressor-interacting protein 1	homo_sapiens_UP000005640_9606_2022	0	VPNPSLK	TRUE	70	TRUE	_VPNPSLK_.2	592100	718062	NaN	NaN	14889.017578125	NaN	497956	595167	NaN	NaN	NaN	2.0320166444732222E-05	0.0019154135411588195	Filtered	Filtered	0.008573299638577054	Filtered	0.0005254277256230508	4.3635822254269E-05	Filtered	Filtered	Filtered
E1BNR0	APOB	Bos taurus	Apolipoprotein B	contaminants2021	0	VLLDQLR	FALSE	2287	FALSE	_VLLDQLR_.2	121203	237989	162344	167996	197598	88970.6	149380	130767	67416.8	63629	166660	0.0001276382930273272	5.444796614378146E-09	0.0003495612753959848	1.957845731889242E-06	2.98880537759859E-08	6.486894327726851E-05	6.328885246535718E-05	5.986001533371267E-06	0.00014408825227872325	1.6888118950964449E-09	5.381073728711773E-18
E1BNR0	APOB	Bos taurus	Apolipoprotein B	contaminants2021	0	HSIPVPLDAFYALIHR	TRUE	3175	TRUE	_HSIPVPLDAFYALIHR_.3	14399.4	18105.466796875	23761.369140625	1	19461.423828125	15132.361328125	1	16851.1	1	1	NaN	1.5428668485850276E-07	3.7039774177104677E-06	5.9018830957628054E-05	3.601841382572037E-19	4.01767121083905E-12	2.5137784354938895E-05	3.557551280751941E-17	5.113852705124829E-39	1.7620301354547443E-08	2.4549599282116914E-11	Filtered
E1BNR0	APOB	Bos taurus	Apolipoprotein B	contaminants2021	0	VIGNIGK	TRUE	488	TRUE	_VIGNIGK_.1	421653	180465	118603	1	208752	202676	9897.1611328125	NaN	468623	NaN	41021.2	0.000864919536063007	0.0036607936464371914	1.419758169114363E-08	0.0026896816853788797	0.0005695673452114099	0.008365928972087995	0.007702464270539789	Filtered	0.0030706106317394876	Filtered	0.0048730855771009
E1BNR0	APOB	Bos taurus	Apolipoprotein B	contaminants2021	0	VLVDHFGYTK	FALSE	730	FALSE	_VLVDHFGYTK_.2	NaN	37446.6	48507.8	14272.6	1	NaN	NaN	1	101603	NaN	93733.2	Filtered	0.0004675227800854762	4.4364828456436686E-08	2.644744690593536E-10	0.0036063679191987927	Filtered	Filtered	0.008387681427993197	0.0031206021922123386	Filtered	0.0044290572376329005
E1BNR0	APOB	Bos taurus	Apolipoprotein B	contaminants2021	0	SNTVAGIHTEK	TRUE	2845	TRUE	_SNTVAGIHTEK_.2	1	NaN	1	NaN	1	1	NaN	NaN	15454.8974609375	1	1	0.0007269763341485903	Filtered	0.005746385200504463	Filtered	0.007450246481598706	0.004958478314652593	Filtered	Filtered	0.0005060191293657514	3.626728766639982E-06	0.006647831277748465
E1BNR0	APOB	Bos taurus	Apolipoprotein B	contaminants2021	0	TLQELQK	TRUE	325	TRUE	_TLQELQK_.2	NaN	8822710	310847	NaN	1	NaN	2975526	NaN	6.4347e+06	7428232	NaN	Filtered	0.0015499069863443712	0.0016226974898487414	Filtered	0.00011341353978941917	Filtered	0.0003874339512586704	Filtered	0.000552695972265676	5.3279155407224066E-05	Filtered
E1BNR0	APOB	Bos taurus	Apolipoprotein B	contaminants2021	0	LHVSEQNAQR	TRUE	332	TRUE	_LHVSEQNAQR_.2	1	NaN	NaN	NaN	1	1	NaN	1	NaN	1	NaN	0.008200361310727522	Filtered	Filtered	Filtered	0.007656604644307574	0.003098167344448813	Filtered	0.009457505867651086	Filtered	1.6702645268524726E-06	Filtered
E1BNR0	APOB	Bos taurus	Apolipoprotein B	contaminants2021	0	SLHTYANILLDR	TRUE	1200	TRUE	_SLHTYANILLDR_.2	NaN	NaN	NaN	53770.8	NaN	NaN	NaN	NaN	NaN	NaN	NaN	Filtered	Filtered	Filtered	0.000613722089601773	Filtered	Filtered	Filtered	Filtered	Filtered	Filtered	Filtered
E9PAV3	NACA	Homo sapiens	Nascent polypeptide-associated complex subunit alpha, muscle-specific form	homo_sapiens_UP000005640_9606_2022	0	DIELVMSQANVSR	TRUE	2043	TRUE	_DIELVM[Oxidation (M)]SQANVSR_.2	194893	74489	125230	1	130667	1	39447.3	186362	198566	61585.8	1	1.299125559104029E-05	6.2266955859202485E-09	0.0001006786108011779	1.7623812143882317E-24	0.00013297326682600353	2.6142246252401474E-05	8.177792265125719E-16	3.11176135916519E-10	1.362681835443455E-07	3.2379685890581755E-08	0.0003099614106424593
E9PAV3	NACA	Homo sapiens	Nascent polypeptide-associated complex subunit alpha, muscle-specific form	homo_sapiens_UP000005640_9606_2022	0	NILFVITKPDVYK	FALSE	1964	FALSE	_NILFVITKPDVYK_.2	738603	211676	462201	57534.2	158557	362148	NaN	233763	966189	116261	88923.2	0.000703263081352031	2.746542120204333E-05	3.741856166271269E-06	0.0013658077998975923	4.5227589095662094E-14	0.00027041289275723927	Filtered	0.00027579143052632336	5.335763106082834E-05	0.004588344086619641	0.0003217945086763286
E9PAV3	NACA	Homo sapiens	Nascent polypeptide-associated complex subunit alpha, muscle-specific form	homo_sapiens_UP000005640_9606_2022	0	IEDLSQQAQLAAAEK	TRUE	1991	TRUE	_IEDLSQQAQLAAAEK_.2	103774	2424.13	83207.5	NaN	96730.9	31304.537109375	104483	109700	262570	202531	172324	3.357482637621245E-05	0.000153408203877859	0.00042678439646855047	Filtered	0.0001543648822740046	0.007101670187642042	0.0027289420920249084	8.028123880204207E-11	3.8761994204579E-06	4.4223875451054025E-06	0.0022843012727487397
E9PAV3	NACA	Homo sapiens	Nascent polypeptide-associated complex subunit alpha, muscle-specific form	homo_sapiens_UP000005640_9606_2022	0	EVPATPSSR	TRUE	1515	TRUE	_EVPATPSSR_.2	231228	281427	NaN	NaN	NaN	NaN	208478	226460	244748	242666	NaN	0.004848313010271986	0.000924108985285733	Filtered	Filtered	Filtered	Filtered	0.00012586177593173228	0.0009578498274955667	1.6151527031795096E-05	0.0037261531396698662	Filtered
E9PAV3	NACA	Homo sapiens	Nascent polypeptide-associated complex subunit alpha, muscle-specific form	homo_sapiens_UP000005640_9606_2022	0	SPASDTYIVFGEAK	TRUE	1977	TRUE	_SPASDTYIVFGEAK_.2	NaN	328014	NaN	172082	NaN	NaN	NaN	299847	506913	384497	NaN	Filtered	0.005128984509250443	Filtered	1.404545411575874E-06	Filtered	Filtered	Filtered	3.211500813064541E-08	3.5315588548721406E-05	2.884190852917176E-10	Filtered
E9PRG8	C11orf98	Homo sapiens	Uncharacterized protein C11orf98	homo_sapiens_UP000005640_9606_2022	0.0006991377301328362	VVGAVIDQGLITR	TRUE	36	TRUE	_VVGAVIDQGLITR_.2	NaN	1	1	1	118662	1	NaN	1	NaN	1	1	Filtered	1.1106737969197832E-06	5.353097520419941E-05	0.00428815742006819	8.751328175269855E-07	0.0005244088405037833	Filtered	0.0018331753554865916	Filtered	0.001520407712237406	5.851377663226227E-14
F1MVK1	c4a	Bos taurus	C4a anaphylatoxin	contaminants2021	0.0006991377301328362	AVDLIQK	FALSE	1037	FALSE	_AVDLIQK_.2	34163.2	34118.3	NaN	45421.4	54392.1	25431.7	32435.388671875	61743.8	68450.8	42155.9	34272.4	2.3529198972512523E-05	8.090972045687094E-05	Filtered	0.0014637253653212088	0.007335618740895816	9.508648352852315E-05	0.009692276710271045	Filtered	0.00022379996129739314	0.00028863792167391455	0.0003365625227446634
F1MVK1	c4a	Bos taurus	C4a anaphylatoxin	contaminants2021	0.0006991377301328362	AVDLIQK	FALSE	1037	FALSE	_AVDLIQK_.1	34163.2	34118.3	NaN	45421.4	54392.1	25431.7	32435.388671875	61743.8	68450.8	42155.9	34272.4	Filtered	0.00040873342938573437	Filtered	7.197451596073335E-05	1.52898830473242E-05	0.0027514814546756544	0.0006716404660003604	0.0012618768850608903	3.2726449859783652E-06	0.00027658465674781734	0.0002092489803471493
F1MVK1	c4a	Bos taurus	C4a anaphylatoxin	contaminants2021	0.0006991377301328362	LLLFSPSVVR	TRUE	23	TRUE	_LLLFSPSVVR_.2	1	1	NaN	NaN	1	1	1	1	1	11650.650390625	1	6.918378202466119E-05	0.0007897227790428489	Filtered	Filtered	0.0004017113729117071	0.003067415923833597	6.423090828477032E-08	0.00011968730936553881	0.0016637328993194269	8.303288912507706E-09	0.0004288513610431543
F1N5M2;Q3MHN5	GC	Bos taurus	Gc-globulin;Vitamin D-binding protein	contaminants2021	0	VLDQYIFELSR	FALSE	341;341	TRUE	_VLDQYIFELSR_.2	351033	242407	243842	220057	157225	47880.4	34071.9	80565.8	302570	393728	89946.5	1.6794256920691182E-05	1.8702896135490237E-10	0.00010864339715585873	8.875313442742511E-10	9.245179122637865E-06	2.707380789152871E-05	0.0001819190230953192	2.0123408104163953E-10	1.6147378534362577E-05	2.917360050555901E-11	6.445693014323984E-08
F1N5M2;Q3MHN5	GC	Bos taurus	Gc-globulin;Vitamin D-binding protein	contaminants2021	0	VPTAHLEDVLPLAEDITTILSK	FALSE	243;243	TRUE	_VPTAHLEDVLPLAEDITTILSK_.3	NaN	1	3335.19	1075.29931640625	NaN	NaN	2085.409912109375	NaN	NaN	5415.55224609375	NaN	Filtered	0.0006257647906621506	0.00046954495936112273	9.612575436182642E-07	Filtered	Filtered	0.00044483780162144117	Filtered	Filtered	2.4976789950468396E-06	Filtered
F6R4P6	SERPIND1	Bos taurus	Serpin family D member 1	contaminants2021	0	DYDLVGALR	TRUE	469	TRUE	_DYDLVGALR_.2	1	1	1	1	1	NaN	NaN	NaN	NaN	30584.455078125	NaN	0.00012618449594562205	8.299312744419491E-05	3.55944372407443E-05	0.001197575358199135	2.5461521109048484E-06	Filtered	Filtered	Filtered	Filtered	3.6222872906027985E-06	Filtered
F6R4P6	SERPIND1	Bos taurus	Serpin family D member 1	contaminants2021	0	EYYFAEVR	TRUE	309	TRUE	_EYYFAEVR_.2	26047.353515625	4556.70361328125	NaN	NaN	NaN	NaN	NaN	NaN	1	5753.74	NaN	5.135618159628713E-07	0.00047508694164284535	Filtered	Filtered	Filtered	Filtered	Filtered	Filtered	0.003255957777467912	1.9042102709323704E-06	Filtered
G3N0S9	c4	Bos taurus	Uncharacterized protein	contaminants2021	0.00024021138601969732	DQYVSPETVTVR	TRUE	100	TRUE	_DQYVSPETVTVR_.2	1	129082	1	53816.4	54739.7	NaN	74391.2	188344	75548.1	11638.6	36.86676025390625	2.313845571420131E-05	3.1786363552491986E-10	2.688679458464154E-05	2.4565673357358384E-08	7.722082905896227E-11	Filtered	0.0007331091418308686	1.8063488275165102E-05	4.908495867376789E-06	0.00035017184727701394	0.00041419860722688353
G3N188	iglike	Bos taurus	Ig-like domain-containing protein	contaminants2021	0	ALEWLGVIYSGGSTGYNPALK	TRUE	70	TRUE	_ALEWLGVIYSGGSTGYNPALK_.3	64387.7	26517.9	57309.9	40882.2	33759	1	69354.9	79608.1	69230	67850.3	NaN	0.004195437620166465	2.2291587135100806E-07	3.5294299730223877E-06	1.945349406747347E-21	1.7550087406239664E-09	2.5137784354938895E-05	0.0010864307248516798	2.712235870797647E-09	8.311182338077427E-07	0.0002118386582656201	Filtered
G3N188	iglike	Bos taurus	Ig-like domain-containing protein	contaminants2021	0	ESGPSLVK	TRUE	32	TRUE	_ESGPSLVK_.1	448884	153545	987631	1996768	1.13252e+06	772849	698152	887251	1.29037e+06	1.64263e+06	NaN	0.0001446772295035195	0.007634675302152618	0.0007550371582690318	1.147441016707089E-12	0.00014848640176206738	2.9301364336202093E-05	0.0002659167104093306	3.764927602647124E-14	1.961300295168928E-06	1.970330425379817E-09	Filtered
G3N188	iglike	Bos taurus	Ig-like domain-containing protein	contaminants2021	0	ESGPSLVK	TRUE	32	TRUE	_ESGPSLVK_.2	448884	153545	987631	1996768	1.13252e+06	772849	698152	887251	1.29037e+06	1.64263e+06	NaN	0.0027313213480632437	0.008406521900887531	Filtered	0.00015521882531247262	Filtered	Filtered	4.014517324065783E-05	Filtered	5.410502345166512E-05	1.888462900599178E-07	Filtered
iRT-Kit_WR_fusion	irt	artificial	11 tryptic iRT peptide	contaminants2021	0	YILAGVENSK	TRUE	10	TRUE	_YILAGVENSK_.1	1	1	562718	1	1	1	1	1	36095.7	1	1	2.4011230293546864E-05	1.7866042143809456E-10	6.0503937119165965E-05	1.4097730773318411E-08	5.0019332636768875E-05	2.7300417061509642E-05	2.7050221404164824E-09	8.652435571531756E-23	1.3336192351421525E-11	0.00011868303049268386	2.341077173162348E-10
iRT-Kit_WR_fusion	irt	artificial	11 tryptic iRT peptide	contaminants2021	0	GAGSSEPVTGLDAK	TRUE	44	TRUE	_GAGSSEPVTGLDAK_.2	7576489	12809166	11912464	9052778	8808588	14509383	9367929	7746019	7.95791e+06	5.74909e+06	14819681	4.951997014037524E-05	2.736877397495388E-09	0.0001213944916865937	1.1221321463075695E-07	2.132595436969362E-05	3.341403049840035E-05	4.138490915999049E-06	1.0469662890490236E-10	1.1594143730425305E-05	9.682816405184196E-05	9.208185304229464E-09
iRT-Kit_WR_fusion	irt	artificial	11 tryptic iRT peptide	contaminants2021	0	VEATFGVDESNAK	TRUE	70	TRUE	_VEATFGVDESNAK_.2	9903218	13991922	15632851	11566202	10216328	13356808	12030333	10710815	8758211	10086304	13713215	2.7814139364356727E-05	5.300108085505178E-06	8.628463599333996E-06	5.263994767738223E-07	4.906420691612539E-09	3.2518756108422796E-05	0.00011609968756522311	1.1522654041589149E-10	4.58129343638931E-06	2.094199219233088E-05	0.0001615669644061581
iRT-Kit_WR_fusion	irt	artificial	11 tryptic iRT peptide	contaminants2021	0	ADVTPADFSEWSK	TRUE	108	TRUE	_ADVTPADFSEWSK_.2	7.10578e+06	10323653	10091890	9208221	9455302	14036774	10606395	10000917	9798424	5732612	11742605	5.8001767321276304E-05	6.575922538086481E-05	0.001060067547447578	1.1232230270088894E-07	0.0005657660896705704	5.139041809762564E-05	0.0002665745852889658	0.00022942442325336242	0.0001383989625464933	0.0002423375771486669	0.0002835847368317184
iRT-Kit_WR_fusion	irt	artificial	11 tryptic iRT peptide	contaminants2021	0	GTFIIDPAAVIR	TRUE	32	TRUE	_GTFIIDPAAVIR_.2	1.72412e+06	2.80141e+06	2.69293e+06	2.8044e+06	2643211	3.48859e+06	3.40402e+06	2.34797e+06	2.55313e+06	1778765	3.97199e+06	9.295625892098086E-05	8.215547418851425E-08	0.0003146227692435951	2.908369717553139E-07	7.227627647823096E-05	3.3944058488849186E-05	2.8846112852527028E-05	4.386161714961488E-06	2.063302283983172E-05	3.679632422574804E-08	1.4129727118812387E-08
O00116	AGPS	Homo sapiens	Alkyldihydroxyacetonephosphate synthase, peroxisomal	homo_sapiens_UP000005640_9606_2022	0	ASLNPSDTPPSVVNEDFLHDLK	TRUE	148	TRUE	_ASLNPSDTPPSVVNEDFLHDLK_.3	305277	172789	99897.6	191953	141461	111494	213369	519547	220953	574416	61662.3	3.7944724889287675E-07	1.4329629608082121E-08	0.0006520706504674354	9.864571190737626E-05	2.211413002874156E-16	2.887030892917243E-05	0.0002318859727295567	9.32165634795629E-08	1.2917793090584256E-10	1.6729012088790955E-14	5.8283827296762865E-05
O00116	AGPS	Homo sapiens	Alkyldihydroxyacetonephosphate synthase, peroxisomal	homo_sapiens_UP000005640_9606_2022	0	EYVDPNNIFGNR	TRUE	644	TRUE	_EYVDPNNIFGNR_.2	1	70026.1	52560.6	50715	214464	185983	86445.1	38130.1	118465	143419	87142.1	0.0003143639726382901	3.128723416468947E-14	9.330501893722316E-10	1.785161742334772E-07	4.4722599260487094E-11	2.92151746744957E-05	0.00021110156450328006	0.0018611967050385174	4.828630736823645E-08	0.00032059913758163854	3.0232822542619913E-12
O00116	AGPS	Homo sapiens	Alkyldihydroxyacetonephosphate synthase, peroxisomal	homo_sapiens_UP000005640_9606_2022	0	NIYGNIEDLVVHIK	TRUE	324	TRUE	_NIYGNIEDLVVHIK_.3	131527	167837	189717	185403	207329	136773	171389	166907	197498	205348	155406	3.399241195826914E-10	4.726449747768101E-19	1.3898957755478053E-05	3.939440201209688E-15	2.497046591948974E-09	2.677203836968884E-05	4.485589139106255E-18	2.840448773390986E-23	3.6651234078287417E-13	1.184017038475743E-12	3.7115261577853423E-11
O00116	AGPS	Homo sapiens	Alkyldihydroxyacetonephosphate synthase, peroxisomal	homo_sapiens_UP000005640_9606_2022	0	NIYGNIEDLVVHIK	TRUE	324	TRUE	_NIYGNIEDLVVHIK_.2	131527	167837	189717	185403	207329	136773	171389	166907	197498	205348	155406	2.1538496385640975E-05	4.820557702191934E-06	0.0025913903279888907	1.829923184274132E-14	8.10260030323613E-05	Filtered	7.469955208917236E-21	2.928236929465825E-12	4.2647442764558605E-06	3.9351191242649935E-09	Filtered
O00116	AGPS	Homo sapiens	Alkyldihydroxyacetonephosphate synthase, peroxisomal	homo_sapiens_UP000005640_9606_2022	0	EEILANGGSLSHHHGVGK	TRUE	604	TRUE	_EEILANGGSLSHHHGVGK_.3	93878.6	93443.1	112974	70834	121569	161207	141043	74171.4	78827	101582	97017.8	6.752817858659911E-06	9.268516949700825E-07	0.0001302522046947699	3.0586688508583645E-14	9.332196887922915E-05	3.059052229929273E-05	1.6817615468030711E-12	3.373151430067657E-07	3.24234622965402E-05	7.978478488811243E-06	8.184294360904098E-29
O00116	AGPS	Homo sapiens	Alkyldihydroxyacetonephosphate synthase, peroxisomal	homo_sapiens_UP000005640_9606_2022	0	EEILANGGSLSHHHGVGK	TRUE	604	TRUE	_EEILANGGSLSHHHGVGK_.4	93878.6	93443.1	112974	70834	121569	161207	141043	74171.4	78827	101582	97017.8	1.7598441775794542E-05	0.000548531585461647	0.0013485731880999341	3.4424461177336934E-05	0.0012009435567821533	0.002071527771506567	0.005803812333953432	0.0006926870437251251	8.345957652401499E-05	0.0002488496375344262	0.00030448149265098414
O00116	AGPS	Homo sapiens	Alkyldihydroxyacetonephosphate synthase, peroxisomal	homo_sapiens_UP000005640_9606_2022	0	EEILANGGSLSHHHGVGK	TRUE	604	TRUE	_EEILANGGSLSHHHGVGK_.2	93878.6	93443.1	112974	70834	121569	161207	141043	74171.4	78827	101582	97017.8	0.0010280871243016658	8.864023252772535E-07	0.00044163453410778794	1.5325070649743388E-06	0.00019006695848337185	Filtered	2.592543765030695E-10	5.8287463216735056E-05	0.004976927529691492	0.000670000815472824	Filtered
O00116	AGPS	Homo sapiens	Alkyldihydroxyacetonephosphate synthase, peroxisomal	homo_sapiens_UP000005640_9606_2022	0	ETNISYSQEADDR	TRUE	170	TRUE	_ETNISYSQEADDR_.2	21367.474609375	1	NaN	1	7675.0087890625	7074.79150390625	24902.822265625	17296.4	25365.4	17886.7	9525.8349609375	4.432239779611619E-08	3.4072302146412874E-13	Filtered	3.1901687581040135E-06	1.6780551340006223E-07	2.5137784354938895E-05	1.8269175095258082E-07	1.3734791616164852E-16	1.608124167815558E-06	1.0340281224710175E-09	0.0001301398039415288
O00116	AGPS	Homo sapiens	Alkyldihydroxyacetonephosphate synthase, peroxisomal	homo_sapiens_UP000005640_9606_2022	0	QVYDIAAK	TRUE	483	TRUE	_QVYDIAAK_.2	40340.1	66792.7	53187.5	61920.4	25520.216796875	111390	38538.6	NaN	39051.5	71917.5	NaN	0.0033530001387229594	7.507248493150352E-07	7.394577267753046E-05	4.138474207845819E-09	6.16336942679503E-05	2.9469421865159568E-05	2.9190336889007165E-12	Filtered	2.7729865700820123E-05	0.0004196727193818682	Filtered
O00116	AGPS	Homo sapiens	Alkyldihydroxyacetonephosphate synthase, peroxisomal	homo_sapiens_UP000005640_9606_2022	0	GFDPNQLSVATLLFEGDREK	TRUE	457	TRUE	_GFDPNQLSVATLLFEGDREK_.3	73720.8	NaN	72117.5	83371.5	NaN	79199.7	135767	72748.7	36460.5	NaN	NaN	0.001093896270211372	Filtered	0.0006114587837614427	3.109087562448766E-16	Filtered	0.004579843020925661	0.005272816498588565	3.4391540515018076E-06	0.006799809647120509	Filtered	Filtered
O00139	KIF2A	Homo sapiens	Kinesin-like protein KIF2A	homo_sapiens_UP000005640_9606_2022	0	LQQQELR	TRUE	175	TRUE	_LQQQELR_.2	108092	130760	39151.1	128614	124732	69048.4	115783	104548	114990	178289	299881	1.776856107953401E-05	4.511141073650777E-09	3.158376727553443E-05	1.1916295806281338E-05	2.5173432998967652E-05	2.5421250036463738E-05	0.0003859977879156726	5.1110935712521893E-14	1.5075268035668028E-06	1.764056992955973E-05	2.6486216996016974E-05
O00139	KIF2A	Homo sapiens	Kinesin-like protein KIF2A	homo_sapiens_UP000005640_9606_2022	0	FSLIDLAGNER	TRUE	453	TRUE	_FSLIDLAGNER_.2	164125	84816.2	126051	106428	137603	75782.1	184680	81409.8	137034	52239.8	205806	8.723074692318165E-06	1.7680639790869853E-11	8.674432126408461E-05	1.0574681262234151E-12	3.4104736136199137E-13	2.5246063030397567E-05	6.82242312860571E-08	1.2210000242913567E-15	4.969710034474814E-10	3.3057669135230626E-11	5.8358683625903056E-27
O00139	KIF2A	Homo sapiens	Kinesin-like protein KIF2A	homo_sapiens_UP000005640_9606_2022	0	IDILTELR	TRUE	671	TRUE	_IDILTELR_.2	74679.3	76715.7	99257.4	80195.9	81778.4	80983.9	78072.9	150634	255247	62840	163829	1.2174247869899921E-05	3.1709407642191858E-18	6.835773398252588E-05	3.1403565138948517E-12	3.6765675300271956E-13	3.330534626001219E-05	8.689629792658278E-14	3.776839596521877E-12	6.213605815125021E-06	2.713923728000912E-12	8.905724408743304E-05
O00139	KIF2A	Homo sapiens	Kinesin-like protein KIF2A	homo_sapiens_UP000005640_9606_2022	0	AALQEEEQASK	TRUE	686	TRUE	_AALQEEEQASK_.2	65646.8	103679	81186.1	93536.5	86479.9	34548.9	150982	205278	90685.6	111050	113753	7.404589269238271E-07	3.576551067478102E-12	0.0001520335723683268	1.2775549425478818E-10	2.436062507437428E-10	2.6455083219252903E-05	1.6745325448433752E-07	5.259788379561663E-09	2.621386129216877E-13	9.955364614286086E-13	1.35688567847121E-07
O00139	KIF2A	Homo sapiens	Kinesin-like protein KIF2A	homo_sapiens_UP000005640_9606_2022	0	YLENQTFR	TRUE	268	TRUE	_YLENQTFR_.2	95705.7	50090.5	51413.3	51382.1	77290.4	85387.1	67306	57403.6	60927	78796.7	88330.6	1.2784566919115827E-05	1.8312236209528257E-14	0.00016294486796664164	2.0909068863328496E-09	9.492529078206192E-16	0.0027714465769100734	1.1259315864203035E-13	0.0007977045847208178	3.399279527120602E-11	5.367830428187404E-14	2.6738222929161526E-24
O00139	KIF2A	Homo sapiens	Kinesin-like protein KIF2A	homo_sapiens_UP000005640_9606_2022	0	DSFIGENSR	FALSE	515	FALSE	_DSFIGENSR_.2	131347	65246.6	57716.4	59761.8	47407.2	44590.5	1	104456	1	71631.8	100812	1.3948802822597544E-05	4.41583547651616E-11	0.00036568029740642876	0.008595443655753073	7.707240085024751E-05	2.6125503584616842E-05	0.0003614695695620643	2.427620038303376E-14	4.25063902977651E-05	2.978014698801756E-06	3.481986148789349E-08
O00139	KIF2A	Homo sapiens	Kinesin-like protein KIF2A	homo_sapiens_UP000005640_9606_2022	0	AVFQESIR	TRUE	630	TRUE	_AVFQESIR_.2	1	1	29795.248046875	1	1	1	147095	24729.9	83964.6	33949	1	8.633909992772327E-05	2.4724284534333997E-08	0.0001543174397912959	2.0313158292301147E-07	0.0002629959580818289	2.8960816301182144E-05	5.2173773174774405E-05	1.2721263824916584E-12	0.00012315364125298447	0.00015594629735118685	8.437161224900514E-16
O00139	KIF2A	Homo sapiens	Kinesin-like protein KIF2A	homo_sapiens_UP000005640_9606_2022	0	FDYAFDDSAPNEMVYR	TRUE	276	TRUE	_FDYAFDDSAPNEM[Oxidation (M)]VYR_.2	1	1	29799	1	1	1	1	1	1	1	30669.3	6.898634541516151E-07	1.231910496002418E-12	2.7955329433232337E-05	4.430526823192587E-08	1.7798620949712914E-05	2.5245854620517173E-05	0.0014972143683950445	3.720565230969112E-05	6.807860281592017E-05	1.024209000852803E-14	7.933513643164865E-17
O00139	KIF2A	Homo sapiens	Kinesin-like protein KIF2A	homo_sapiens_UP000005640_9606_2022	0	DLDVITIPSK	TRUE	242	TRUE	_DLDVITIPSK_.2	5340270	3.05658e+06	126169	3.57345e+06	1.30411e+06	4.02987e+06	3.95544e+06	3440846	2653125	NaN	155514	9.880312164122781E-06	5.1379477541079165E-18	0.00029625241909813596	2.194655237895779E-20	1.4913911975003526E-13	2.5245925441469256E-05	3.103855934501197E-05	8.923693942251796E-14	1.3708824786964529E-11	Filtered	0.00014096319497699071
O00139	KIF2A	Homo sapiens	Kinesin-like protein KIF2A	homo_sapiens_UP000005640_9606_2022	0	DVVMVHEPK	TRUE	252	TRUE	_DVVM[Oxidation (M)]VHEPK_.2	235541	527376	267033	332174	270060	502346	263109	228272	282773	281074	722719	2.685778091579653E-06	9.563674125418857E-09	2.0802030637794092E-05	7.282265515053795E-06	1.7610339566003846E-09	2.86094715750678E-05	3.0105213342715876E-05	6.939786776177948E-09	1.897883823376636E-09	3.7929424540900164E-11	0.0002582917496122507
O00139	KIF2A	Homo sapiens	Kinesin-like protein KIF2A	homo_sapiens_UP000005640_9606_2022	0	DVVMVHEPK	TRUE	252	TRUE	_DVVMVHEPK_.2	235541	527376	267033	332174	270060	502346	263109	228272	282773	281074	722719	9.64305303220934E-05	Filtered	0.0025756226917750323	0.001445591879807489	0.009500956161764345	Filtered	0.004714171506972367	1.530771477121746E-06	0.005235239802773596	5.823011799192431E-09	Filtered
O00139	KIF2A	Homo sapiens	Kinesin-like protein KIF2A	homo_sapiens_UP000005640_9606_2022	0	LEGAEINK	TRUE	476	TRUE	_LEGAEINK_.1	80480.2	167432	86285	139976	29273.1	130987	14332.7744140625	91119.2	187304	104776	83884.1	0.00015167403829007925	9.9217251746219E-05	0.0001491281216996644	2.532285861725155E-09	1.070308337979301E-12	Filtered	0.007514087095503086	0.0005912749801076642	4.4157593294850325E-05	0.00028019795250504526	3.0084232109265955E-14
O00139	KIF2A	Homo sapiens	Kinesin-like protein KIF2A	homo_sapiens_UP000005640_9606_2022	0	LEGAEINK	TRUE	476	TRUE	_LEGAEINK_.2	80480.2	167432	86285	139976	29273.1	130987	14332.7744140625	91119.2	187304	104776	83884.1	0.005991871447293244	1.5400605476332674E-05	0.00016083876564913213	3.3768856178783435E-05	0.0001105083367330055	0.0005668437507820906	Filtered	0.0011498319801010975	0.0003318844611513646	0.007430838445744147	Filtered
O00139	KIF2A	Homo sapiens	Kinesin-like protein KIF2A	homo_sapiens_UP000005640_9606_2022	0	FTARPLVETIFER	TRUE	292	TRUE	_FTARPLVETIFER_.3	NaN	1	1	1	1	1	1	1	1	1	NaN	Filtered	0.002145705740702128	0.007186179569169691	0.0008810276939520669	0.00017173584960137066	9.493897194095134E-05	2.643809735558706E-07	1.838909808754759E-23	0.0005094407137645283	0.00010832564797475704	Filtered
O00139	KIF2A	Homo sapiens	Kinesin-like protein KIF2A	homo_sapiens_UP000005640_9606_2022	0	GSLDYRPLTTADPIDEHR	TRUE	206	TRUE	_GSLDYRPLTTADPIDEHR_.3	NaN	NaN	NaN	32055.8	NaN	NaN	NaN	69412.4	31760.462890625	NaN	NaN	Filtered	Filtered	Filtered	0.0005660945163856002	Filtered	Filtered	Filtered	5.709111266557278E-10	0.0002580398503776574	Filtered	Filtered
O00139	KIF2A	Homo sapiens	Kinesin-like protein KIF2A	homo_sapiens_UP000005640_9606_2022	0	QQVQVVGLQER	TRUE	392	TRUE	_QQVQVVGLQER_.2	112090	NaN	NaN	NaN	NaN	NaN	NaN	NaN	1	NaN	NaN	0.0007238438197263434	Filtered	Filtered	Filtered	Filtered	Filtered	Filtered	Filtered	0.007920491923065242	Filtered	Filtered
O00148	DDX39A	Homo sapiens	ATP-dependent RNA helicase DDX39A	homo_sapiens_UP000005640_9606_2022	0	VNIVFNYDMPEDSDTYLHR	TRUE	355	TRUE	_VNIVFNYDM[Oxidation (M)]PEDSDTYLHR_.3	146851	48203.7	146629	273729	257260	183802	418293	162797	48608.2	142356	199288	4.698418849328005E-05	0.0009388843802384281	0.0001469814243822895	1.2209898982031603E-08	0.00022962224235975088	2.862822801051818E-05	0.00021745685092594785	8.260048861420226E-14	0.00013225471220928403	0.00017633177578515972	0.00020026418104580781
O00148	DDX39A	Homo sapiens	ATP-dependent RNA helicase DDX39A	homo_sapiens_UP000005640_9606_2022	0	VSVFFGGLSIK	TRUE	144	TRUE	_VSVFFGGLSIK_.2	140836	173190	207140	34346.8	159635	129668	142914	150220	133020	155727	141229	2.334670773723457E-05	1.2646852203104974E-06	0.0001304713863097338	6.72540405360961E-11	5.479231915859048E-08	2.7210439055890293E-05	2.6750056380681588E-06	5.465044935776316E-12	3.866599316040062E-09	3.3412209860265695E-10	4.659215180510409E-12
O00148	DDX39A	Homo sapiens	ATP-dependent RNA helicase DDX39A	homo_sapiens_UP000005640_9606_2022	0	FMQDPMEVFVDDETK	TRUE	241	TRUE	_FM[Oxidation (M)]QDPMEVFVDDETK_.2	18585.5	1	1	1	NaN	1	18416.5	1	1	NaN	1	0.00022104807694592611	1.495491470231742E-07	0.002266000831972981	0.00265124032128052	Filtered	4.291495972524307E-05	9.038933277795784E-07	4.014229369586814E-18	2.098701742904277E-05	Filtered	9.31006908065435E-06
O00151	PDLIM1	Homo sapiens	PDZ and LIM domain protein 1	homo_sapiens_UP000005640_9606_2022	0.00024021138601969732	VAASIGNAQK	TRUE	247	TRUE	_VAASIGNAQK_.2	1	1	21535.9	1	1	NaN	1	1	14943.6982421875	1	1	6.63033630922232E-05	1.5260102288294415E-08	3.262868276828697E-05	0.0018788605182653247	3.594217516315799E-05	Filtered	0.0012108846744075094	8.457480599779992E-09	1.1967817248868887E-06	0.00042333790743188915	0.007042345838579478
O00151	PDLIM1	Homo sapiens	PDZ and LIM domain protein 1	homo_sapiens_UP000005640_9606_2022	0.00024021138601969732	MNLASEPQEVLHIGSAHNR	TRUE	104	TRUE	_M[Oxidation (M)]NLASEPQEVLHIGSAHNR_.3	171870	65756.6	193755	71943.2	162227	74443.1	166237	93736	11531.951171875	52924.4	97487.2	2.6851965995742304E-05	0.0001453368555446075	9.753466035667381E-05	9.057905995085016E-08	1.904291175554181E-09	2.5820584439976907E-05	1.3693180018223445E-05	2.0765113405829126E-09	7.28409621089622E-05	1.1588704150803422E-09	9.989674562498387E-13
O00151	PDLIM1	Homo sapiens	PDZ and LIM domain protein 1	homo_sapiens_UP000005640_9606_2022	0.00024021138601969732	MNLASEPQEVLHIGSAHNR	TRUE	104	TRUE	_MNLASEPQEVLHIGSAHNR_.3	171870	65756.6	193755	71943.2	162227	74443.1	166237	93736	11531.951171875	52924.4	97487.2	0.0001327508164314666	0.007854636320195767	Filtered	Filtered	Filtered	2.91725273072469E-05	Filtered	Filtered	6.086162492925524E-07	Filtered	0.009568982633489742
O00154	ACOT7	Homo sapiens	Cytosolic acyl coenzyme A thioester hydrolase	homo_sapiens_UP000005640_9606_2022	0.0013676772281741509	ATLWYVPLSLK	TRUE	158	TRUE	_ATLWYVPLSLK_.2	1	1	39748.3	1	1	1	1	1	1	1	1	4.47806376278606E-05	8.800132995490988E-08	3.3257726171229184E-05	1.7107831841077066E-06	1.253903135868734E-05	2.7161742089214026E-05	0.0003406786240754494	2.7767940601059416E-12	7.760825184589248E-05	2.588268761137695E-07	3.0651095452386063E-11
O00159	MYO1C	Homo sapiens	Unconventional myosin-Ic	homo_sapiens_UP000005640_9606_2022	0	LGTDEISPR	TRUE	901	TRUE	_LGTDEISPR_.2	123295	218117	134482	140609	200623	144109	100052	146772	126191	141142	196134	9.646461935300628E-06	4.387582152769588E-08	3.057800973112795E-05	3.412545698811412E-09	5.063741808846499E-05	2.7161340732513584E-05	6.795247471023658E-05	8.925384822838343E-07	1.7699651269172543E-09	0.00020414542778212486	3.110524391635282E-11
O00159	MYO1C	Homo sapiens	Unconventional myosin-Ic	homo_sapiens_UP000005640_9606_2022	0	LLQSNPVLEAFGNAK	TRUE	174	TRUE	_LLQSNPVLEAFGNAK_.2	206586	95639.2	86251.3	91247.3	25672.8	107046	224278	356939	162098	200955	114567	1.6489530822597984E-06	2.6761320420735655E-09	4.490859451025847E-05	1.1034828090234889E-08	1.523762923421412E-12	2.7810642135578573E-05	0.0003253837952210966	2.170666176353473E-26	1.3880518754642476E-05	1.8275719534342352E-13	4.324049276554535E-18
O00159	MYO1C	Homo sapiens	Unconventional myosin-Ic	homo_sapiens_UP000005640_9606_2022	0	NGHLAVVAPR	TRUE	1050	TRUE	_NGHLAVVAPR_.2	74357	68554.1	44183.6	95150.1	76611.3	78875.1	68672.5	113868	84930.7	50899.9	44737	1.663537096028392E-05	9.463627926433623E-05	1.6188692998162522E-07	3.210981211057963E-11	4.121229519421294E-06	2.5137784354938895E-05	1.8193507159824073E-11	0.003416609396716245	7.403589334263332E-08	6.947651184899708E-05	6.969993216276188E-11
O00159	MYO1C	Homo sapiens	Unconventional myosin-Ic	homo_sapiens_UP000005640_9606_2022	0	GAPVGGHILSYLLEK	TRUE	210	TRUE	_GAPVGGHILSYLLEK_.3	74298.4	10437.4	26579.548828125	55829	42297.6	1	45500.2	115721	50900.5	108597	50412.3	1.7657939715127545E-06	0.0008472086247598887	0.000305961600456383	3.787060019307363E-06	8.075964844780044E-05	2.7898878972067338E-05	1.76662072698346E-10	9.421211062345347E-10	0.00032773209092779406	2.482975013474687E-09	1.2961049878198797E-09
O00159	MYO1C	Homo sapiens	Unconventional myosin-Ic	homo_sapiens_UP000005640_9606_2022	0	TSFLLNLR	TRUE	814	TRUE	_TSFLLNLR_.2	33502.4	1	1	24192.888671875	1	1	30368.8	14716.7939453125	5432.31884765625	48784	1	0.007727231150593014	0.00021222465283753106	0.0011130652803021533	2.1470111937321455E-05	0.002018063312056729	2.9232864209648563E-05	0.001441886601307217	1.8204044768992806E-10	3.6293457448999944E-05	1.3551337241515973E-07	0.0023606622316100024
O00159	MYO1C	Homo sapiens	Unconventional myosin-Ic	homo_sapiens_UP000005640_9606_2022	0	TFTWLVGK	TRUE	389	TRUE	_TFTWLVGK_.2	1	1	1	1	28971.8	10821.4072265625	12647.6	1	1	1	36438.5	5.3386644196886564E-06	0.0001576324569193749	0.0011395289791917256	4.0015730100669994E-05	8.96277471716841E-05	2.7608605200107972E-05	0.00011878218258958356	3.2764969848169716E-13	4.8021286555339605E-08	0.00017410673182439648	9.353911512848089E-11
O00159	MYO1C	Homo sapiens	Unconventional myosin-Ic	homo_sapiens_UP000005640_9606_2022	0	HLGYKPEEYK	TRUE	700	TRUE	_HLGYKPEEYK_.2	55071.9	95418.9	119459	108918	79170.3	146726	216745	175536	178946	98843.7	48248.7	5.972189275287206E-06	0.00036206306610784303	0.0009129773056536779	0.0028331068748024026	5.610485633661698E-16	2.832153621962766E-05	Filtered	6.401518149210491E-24	7.978280715734171E-10	4.275514739835329E-05	0.007975263400977215
O00159	MYO1C	Homo sapiens	Unconventional myosin-Ic	homo_sapiens_UP000005640_9606_2022	0	HLGYKPEEYK	TRUE	700	TRUE	_HLGYKPEEYK_.3	55071.9	95418.9	119459	108918	79170.3	146726	216745	175536	178946	98843.7	48248.7	0.007134658523711331	Filtered	0.00013638681281616334	2.1032698695196636E-09	Filtered	0.0013348204182228858	1.277814920838408E-05	0.0002966412034536678	0.0012783382299508617	1.3918765054328577E-05	4.619507729066889E-16
O00159	MYO1C	Homo sapiens	Unconventional myosin-Ic	homo_sapiens_UP000005640_9606_2022	0	NFHIFYQLLEGGEEETLRR	TRUE	236	TRUE	_NFHIFYQLLEGGEEETLRR_.3	103972	78803.3	79267.6	NaN	48476.3	129084	148104	137256	208227	101941	71654.5	2.0101240367498774E-06	1.6151727700254322E-15	0.0019432142114098685	Filtered	8.578472081265935E-10	2.5922503689293145E-05	9.654656778847618E-11	3.5002033737589127E-12	1.156096282323552E-06	1.0007213476183654E-06	1.714330702097831E-10
O00159	MYO1C	Homo sapiens	Unconventional myosin-Ic	homo_sapiens_UP000005640_9606_2022	0	YMDVQFDFK	TRUE	201	TRUE	_YM[Oxidation (M)]DVQFDFK_.2	1	81037.4	NaN	46939.5	76054.5	30780.7	51777.7	102561	1	37283.4	25820.8	0.0033735505830845467	2.3281770075063158E-06	Filtered	1.1844534651946426E-06	0.002567993569847895	0.00010376161331118631	9.004227260234965E-09	1.763799252502634E-12	0.0024121901449871788	0.00019472464333222954	0.004642182679466742
O00159	MYO1C	Homo sapiens	Unconventional myosin-Ic	homo_sapiens_UP000005640_9606_2022	0	TLFATEDALEVR	TRUE	722	TRUE	_TLFATEDALEVR_.2	700126	243736	390145	NaN	299103	NaN	156657	349686	467964	480114	54517.5	1.9542328015633546E-06	6.932823018751595E-05	9.733088135943453E-08	Filtered	0.006343090393108671	Filtered	0.002575252686578492	0.00027732757804226315	8.688515450340897E-07	0.0001643323618858935	1.3872983424376758E-21
O00159	MYO1C	Homo sapiens	Unconventional myosin-Ic	homo_sapiens_UP000005640_9606_2022	0	DNYPQSVPR	TRUE	886	TRUE	_DNYPQSVPR_.2	74452	NaN	NaN	49508.3	55228.8	NaN	76222.7	92823.4	78255	80212.1	56985.8	0.0021404744604047775	Filtered	Filtered	4.810696509880131E-05	2.9398888225890205E-07	Filtered	0.0037026919573030187	0.003316174004520502	0.0003003158904856876	0.0019665561341002742	1.8300635106201713E-06
O00159	MYO1C	Homo sapiens	Unconventional myosin-Ic	homo_sapiens_UP000005640_9606_2022	0	NFHIFYQLLEGGEEETLR	TRUE	236	TRUE	_NFHIFYQLLEGGEEETLR_.3	1	128115	1	1	NaN	NaN	1	136844	1	1	NaN	0.0034946569109014203	9.161285591553097E-05	0.003782285865456316	3.8004919775449254E-06	Filtered	Filtered	0.00010246047845972393	4.866793902834358E-06	0.0009460718193248417	4.552333670728083E-06	Filtered
O00159	MYO1C	Homo sapiens	Unconventional myosin-Ic	homo_sapiens_UP000005640_9606_2022	0	DQAVMISGESGAGK	TRUE	133	TRUE	_DQAVM[Oxidation (M)]ISGESGAGK_.2	12228.6123046875	NaN	16831.169921875	28729.9	NaN	11443.9111328125	NaN	NaN	14908.810546875	23666.9	29911.970703125	9.075137263582133E-05	Filtered	1.7980326866421415E-05	4.578428102657807E-15	Filtered	0.0026240482861214585	Filtered	Filtered	0.00046074426315176087	0.0005039666553030807	7.254279538858073E-06
O00159	MYO1C	Homo sapiens	Unconventional myosin-Ic	homo_sapiens_UP000005640_9606_2022	0	AVASEIFK	TRUE	875	TRUE	_AVASEIFK_.2	1	1	NaN	1162.914794921875	1	NaN	1	1092.2122802734375	1	NaN	NaN	1.57097246729898E-05	0.0005354459971760413	Filtered	0.0012078193871049073	0.0006407459436206074	Filtered	0.0014745956419324163	0.000317610326618947	0.0003964913538763771	Filtered	Filtered
O00159	MYO1C	Homo sapiens	Unconventional myosin-Ic	homo_sapiens_UP000005640_9606_2022	0	MSLLQLVEILQSKEPAYVR	TRUE	606	TRUE	_MSLLQLVEILQSKEPAYVR_.3	5895.2431640625	NaN	NaN	NaN	NaN	NaN	7488.66064453125	NaN	8971.41	3792.053466796875	NaN	7.504752653477445E-08	Filtered	Filtered	Filtered	Filtered	Filtered	3.137145995297877E-17	Filtered	0.0003780402001386059	0.0005731472819130442	Filtered
O00159	MYO1C	Homo sapiens	Unconventional myosin-Ic	homo_sapiens_UP000005640_9606_2022	0	MSLLQLVEILQSK	TRUE	606	TRUE	_MSLLQLVEILQSK_.2	4139.97021484375	NaN	NaN	NaN	NaN	NaN	1	6858.49	1	NaN	NaN	1.6785142876125152E-05	Filtered	Filtered	Filtered	Filtered	Filtered	3.2331519738680267E-16	0.001826355459704374	0.0003020603147236615	Filtered	Filtered
O00159	MYO1C	Homo sapiens	Unconventional myosin-Ic	homo_sapiens_UP000005640_9606_2022	0	SISPEWK	TRUE	862	TRUE	_SISPEWK_.2	12307.7939453125	11252.3544921875	NaN	NaN	NaN	NaN	NaN	NaN	17239.9	NaN	NaN	2.1111859180672332E-05	6.597622363483287E-05	Filtered	Filtered	Filtered	Filtered	Filtered	Filtered	3.0055010506555484E-05	Filtered	Filtered
O00161	SNAP23	Homo sapiens	Synaptosomal-associated protein 23	homo_sapiens_UP000005640_9606_2022	0	IEEGLDQINK	TRUE	55	TRUE	_IEEGLDQINK_.2	18304.791015625	47502.1	NaN	1	26805.2	NaN	80484.5	NaN	39986	NaN	NaN	4.4239114662005724E-07	1.3756429364299356E-06	Filtered	0.003579996969911298	0.00033036284726617	Filtered	1.7669033585455545E-07	Filtered	3.245373632777001E-10	Filtered	Filtered
O00161	SNAP23	Homo sapiens	Synaptosomal-associated protein 23	homo_sapiens_UP000005640_9606_2022	0	ILGLAIESQDAGIK	TRUE	27	TRUE	_ILGLAIESQDAGIK_.2	81344.6	NaN	NaN	NaN	NaN	NaN	68309.9	80019	104035	NaN	NaN	1.3078439209011157E-05	Filtered	Filtered	Filtered	Filtered	Filtered	0.007216447701538641	0.0018170976856399384	0.008260442100810396	Filtered	Filtered
O00165	HAX1	Homo sapiens	HCLS1-associated protein X-1	homo_sapiens_UP000005640_9606_2022	0	IFGGVLESDAR	TRUE	140	TRUE	_IFGGVLESDAR_.2	667037	614983	734838	705795	396724	854123	905233	930791	766969	665109	526016	1.058348827546603E-05	1.011287582636149E-08	0.0008670744006736508	4.353451992125806E-05	0.00010267831242952565	2.9631666336145337E-05	3.102296752418724E-05	2.746912367139475E-28	6.677292770132686E-10	7.635146478034335E-07	0.0001403385979741105
O00165	HAX1	Homo sapiens	HCLS1-associated protein X-1	homo_sapiens_UP000005640_9606_2022	0	ITKPDGIVEER	TRUE	216	TRUE	_ITKPDGIVEER_.2	152704	130556	153059	143113	151593	212362	143782	184350	142852	159361	124772	3.7353396231224364E-06	2.1045000085762977E-08	2.6150280896659696E-06	3.4138785879476506E-07	3.562929831615103E-13	2.8565045905217885E-05	1.0492214927865697E-05	4.736365253005662E-12	6.214198132933329E-06	0.00012242755349646693	2.879525085384954E-10
O00165	HAX1	Homo sapiens	HCLS1-associated protein X-1	homo_sapiens_UP000005640_9606_2022	0	ITKPDGIVEER	TRUE	216	TRUE	_ITKPDGIVEER_.3	152704	130556	153059	143113	151593	212362	143782	184350	142852	159361	124772	6.418201110783928E-06	8.988542041184207E-12	2.1776814783635917E-06	1.2273090051211175E-13	1.1037526602693694E-08	2.8789952306940108E-05	0.0019258196043211236	5.553554649729195E-11	1.0298799107303787E-09	3.166400641624817E-09	2.7286933497691126E-11
O00165	HAX1	Homo sapiens	HCLS1-associated protein X-1	homo_sapiens_UP000005640_9606_2022	0	GFFGFPGPR	TRUE	9	TRUE	_GFFGFPGPR_.2	15745.6572265625	68563.1	1	159584	287695	1	108221	21300.3	12433.9501953125	200994	25685.982421875	2.2491804705532734E-05	3.2655418746931E-10	0.00011909285740306267	1.5254509841463542E-07	1.44215412680301E-08	3.0471150074382212E-05	7.203619249788772E-10	4.375865256849533E-25	6.883303781356815E-05	1.4099873005309853E-16	8.222410279814545E-17
O00165	HAX1	Homo sapiens	HCLS1-associated protein X-1	homo_sapiens_UP000005640_9606_2022	0	FHDNFGFDDLVR	TRUE	75	TRUE	_FHDNFGFDDLVR_.3	348922	268946	292098	248024	298797	338705	275566	406435	341144	428793	217071	1.7399401655863846E-05	2.7054163596750255E-12	5.2926205225780015E-05	3.934595356829798E-10	3.305449765467531E-08	2.9324789368314727E-05	3.4859987469384046E-05	1.0482793088601491E-05	6.404497886185303E-06	7.535381969874444E-15	0.0008545676383949645
O00165	HAX1	Homo sapiens	HCLS1-associated protein X-1	homo_sapiens_UP000005640_9606_2022	0	FHDNFGFDDLVR	TRUE	75	TRUE	_FHDNFGFDDLVR_.2	348922	268946	292098	248024	298797	338705	275566	406435	341144	428793	217071	2.3880486483238647E-05	6.071541823836214E-07	0.0001730647182130638	Filtered	7.721145067923958E-05	2.8960862342971367E-05	4.960209115567401E-12	1.926312159902037E-18	4.806140875071668E-06	1.3698263330810023E-11	1.241808687279314E-09
O00165	HAX1	Homo sapiens	HCLS1-associated protein X-1	homo_sapiens_UP000005640_9606_2022	0	FHSPQHPPEEFGFGFSFSPGGGIR	TRUE	51	TRUE	_FHSPQHPPEEFGFGFSFSPGGGIR_.4	32016.966796875	277979	209467	161799	220340	245502	148136	55545.3	217837	100896	236765	1.1358994552740456E-05	2.3329742603424394E-08	9.661689037155539E-05	3.2297142359031364E-09	3.669273293118892E-16	3.289954764588142E-05	6.831389295303097E-10	4.512947250557536E-05	7.987372528155653E-08	3.875169919336289E-11	4.023482358794183E-05
O00165	HAX1	Homo sapiens	HCLS1-associated protein X-1	homo_sapiens_UP000005640_9606_2022	0	FHSPQHPPEEFGFGFSFSPGGGIR	TRUE	51	TRUE	_FHSPQHPPEEFGFGFSFSPGGGIR_.3	32016.966796875	277979	209467	161799	220340	245502	148136	55545.3	217837	100896	236765	0.007863291187442249	1.2746631549094303E-06	4.474765364433469E-06	4.800919353047805E-05	3.63124396114932E-05	0.0007282545891358113	2.5320461027316534E-05	Filtered	0.0002476305125028569	0.00045763953248118656	1.9353566897808402E-05
O00165	HAX1	Homo sapiens	HCLS1-associated protein X-1	homo_sapiens_UP000005640_9606_2022	0	FDDVWPMDPHPR	TRUE	169	TRUE	_FDDVWPM[Oxidation (M)]DPHPR_.2	165423	264476	292626	436095	360601	271703	371085	145736	239843	161115	341259	1.348478011746659E-05	6.937352807235544E-08	1.5389404546872653E-05	1.3724113406037804E-09	7.006383207861363E-09	2.8200566154165603E-05	7.313960216402464E-16	1.6339850860666636E-17	2.1742171452452784E-06	4.633953857565395E-11	3.222007221812429E-06
O00165	HAX1	Homo sapiens	HCLS1-associated protein X-1	homo_sapiens_UP000005640_9606_2022	0	FDDVWPMDPHPR	TRUE	169	TRUE	_FDDVWPM[Oxidation (M)]DPHPR_.3	165423	264476	292626	436095	360601	271703	371085	145736	239843	161115	341259	1.769834376555322E-08	0.00015579400569166833	1.9340097157299736E-06	4.391187163247816E-06	2.0074532040718137E-08	2.7496614886007663E-05	5.51845368299378E-06	4.6367496825827905E-22	6.133520041285477E-09	2.2054120693361E-08	2.417845188535115E-09
O00165	HAX1	Homo sapiens	HCLS1-associated protein X-1	homo_sapiens_UP000005640_9606_2022	0	FDDVWPMDPHPR	TRUE	169	TRUE	_FDDVWPMDPHPR_.3	165423	264476	292626	436095	360601	271703	371085	145736	239843	161115	341259	0.003096014723563452	0.0011380355354128448	Filtered	Filtered	Filtered	4.0056390904585825E-05	Filtered	3.1493169428426793E-10	0.0004825000270321294	5.545483173127128E-05	Filtered
O00165	HAX1	Homo sapiens	HCLS1-associated protein X-1	homo_sapiens_UP000005640_9606_2022	0	TVVDSEGR	TRUE	228	TRUE	_TVVDSEGR_.2	1	1	4831.93	NaN	36729.7	62675.3	6084.23291015625	8625.0126953125	17811.1	1	NaN	0.007516462182410468	0.004619542249180575	0.002106670985605299	Filtered	0.000228348320624555	0.004513459770413938	0.00039659008842046485	0.006443434030674081	0.0004356802698038863	0.009336344854404505	Filtered
O00165	HAX1	Homo sapiens	HCLS1-associated protein X-1	homo_sapiens_UP000005640_9606_2022	0	GDPESPRPPALDDAFSILDLFLGR	TRUE	251	TRUE	_GDPESPRPPALDDAFSILDLFLGR_.3	5101.2783203125	5969.6552734375	6313.33349609375	NaN	NaN	4158.35888671875	14435.986328125	1040.3585205078125	NaN	8405.53	5217.1	0.0026513564405407698	0.0001556509242018131	0.0008797591597942327	Filtered	Filtered	0.002420039457450545	0.000603484924063493	4.6808548054334313E-29	Filtered	0.0005051656433607557	0.003111400246467856
O00170	AIP	Homo sapiens	AH receptor-interacting protein	homo_sapiens_UP000005640_9606_2022	0	AVPLIHQEGNR	TRUE	178	TRUE	_AVPLIHQEGNR_.2	109382	43650.5	44004.1	43852.6	43797.4	76532.4	51172.8	65132.3	76360.4	78549.7	88596.9	1.1081855089427992E-05	7.659588614297221E-07	8.988291179184712E-07	1.3744016916786793E-09	5.887939201280126E-09	0.00024556728088027225	3.905301920540839E-07	1.694236672829538E-08	4.196067337431528E-07	2.3634218875735286E-07	6.422341056687116E-05
O00170	AIP	Homo sapiens	AH receptor-interacting protein	homo_sapiens_UP000005640_9606_2022	0	AVPLIHQEGNR	TRUE	178	TRUE	_AVPLIHQEGNR_.3	109382	43650.5	44004.1	43852.6	43797.4	76532.4	51172.8	65132.3	76360.4	78549.7	88596.9	7.606171860617272E-06	7.316166752910282E-05	0.0004974329016441293	0.0005296319943261634	5.427145093629762E-12	2.5137784354938895E-05	1.1416850816144463E-05	8.104507237000589E-35	1.991312300278424E-06	0.0028128635560989187	3.3918343361388205E-18
O00170	AIP	Homo sapiens	AH receptor-interacting protein	homo_sapiens_UP000005640_9606_2022	0	VLELDPALAPVVSR	TRUE	291	TRUE	_VLELDPALAPVVSR_.2	85846.4	87227.6	99731.4	132662	132580	105185	67809.9	83599	111111	74344.3	159235	2.1145527781301944E-08	4.03651585198648E-14	0.00014369622837025775	8.294442639310817E-11	2.8993093554027985E-14	2.644551721684916E-05	3.963265540122771E-13	9.77969257415094E-10	2.2993301433849445E-08	1.2861619435432163E-10	1.8429944846088758E-20
O00170	AIP	Homo sapiens	AH receptor-interacting protein	homo_sapiens_UP000005640_9606_2022	0	TLHSDDEGTVLDDSR	TRUE	40	TRUE	_TLHSDDEGTVLDDSR_.2	40838.2	31018.517578125	64466.8	73448.8	43143.8	57060	75884.1	50579.5	39260.5	54996.1	49774	2.2801473751708907E-07	4.222537298379344E-07	0.00010475355579714169	1.9341618687059823E-07	0.0015012310287086294	2.5137784354938895E-05	0.006157352641105251	2.7302385968754336E-21	4.705933319273107E-11	0.0002882995676231052	1.586875753056158E-14
O00170	AIP	Homo sapiens	AH receptor-interacting protein	homo_sapiens_UP000005640_9606_2022	0	TLHSDDEGTVLDDSR	TRUE	40	TRUE	_TLHSDDEGTVLDDSR_.3	40838.2	31018.517578125	64466.8	73448.8	43143.8	57060	75884.1	50579.5	39260.5	54996.1	49774	8.895663267825684E-06	0.0005055297540720805	0.0014551981678229118	Filtered	Filtered	5.46221898853763E-05	Filtered	4.221747294084797E-25	Filtered	1.1645118428091513E-08	0.00252005177991789
O00170	AIP	Homo sapiens	AH receptor-interacting protein	homo_sapiens_UP000005640_9606_2022	0	LREDGIQK	TRUE	8	TRUE	_LREDGIQK_.2	NaN	24642.5	40151.5	18699.169921875	29900.9	36420.3	21338.849609375	NaN	NaN	NaN	40037.7	Filtered	0.0010067814463390052	0.003146522916941601	9.959675955008983E-05	7.645106415898008E-05	0.003310531662991774	0.0007575913595122473	Filtered	Filtered	Filtered	0.00014359338906729777
O00170	AIP	Homo sapiens	AH receptor-interacting protein	homo_sapiens_UP000005640_9606_2022	0	EHSSLGHADLDALQQNPQPLIFHMEMLK	TRUE	129	TRUE	_EHSSLGHADLDALQQNPQPLIFHMEMLK_.4	46816.2	NaN	NaN	NaN	NaN	NaN	NaN	38476.9	NaN	44642.3	NaN	2.1216509975431843E-05	Filtered	Filtered	Filtered	Filtered	Filtered	Filtered	2.3028516114131646E-07	Filtered	0.0004309439816143303	Filtered
O00178	GTPBP1	Homo sapiens	GTP-binding protein 1	homo_sapiens_UP000005640_9606_2022	0	TPEYLHIDQR	TRUE	547	TRUE	_TPEYLHIDQR_.2	30366.384765625	76490.1	47016.2	23200.318359375	1	33074.3	59929.7	1	45023.4	1	30085.5	2.572584404172808E-05	2.982991300113501E-07	3.8923242952988466E-08	9.71023171401249E-05	3.0786932998771916E-07	4.2977522449755786E-05	7.156877054307333E-05	3.885223944164886E-22	8.365288967955052E-06	0.0005051196600919121	2.008502394803844E-12
O00178	GTPBP1	Homo sapiens	GTP-binding protein 1	homo_sapiens_UP000005640_9606_2022	0	LVLVSPTSEQYDSLLR	TRUE	65	TRUE	_LVLVSPTSEQYDSLLR_.2	212232	48330.2	52685.7	203092	61136.3	138570	158489	NaN	162017	206058	119223	0.002390051890555251	1.0785430223990415E-10	3.532957405932247E-05	7.496032906648323E-06	0.00011822854167664929	7.656132801660353E-05	0.00033730482982964415	Filtered	0.00028873691517646737	3.882975571701129E-06	1.544802941778643E-06
O00178	GTPBP1	Homo sapiens	GTP-binding protein 1	homo_sapiens_UP000005640_9606_2022	0	VAVVGNVDAGK	TRUE	163	TRUE	_VAVVGNVDAGK_.2	117544	184421	151761	104832	NaN	NaN	52328.2	212272	98803.3	127275	62171.5	2.446229950126477E-06	5.021741846200198E-09	4.274517708889863E-05	2.1383474065682285E-16	Filtered	Filtered	0.00025012545045504406	2.415984367668902E-15	1.763574211486901E-09	0.00010886703215149387	0.004561865255630218
O00178	GTPBP1	Homo sapiens	GTP-binding protein 1	homo_sapiens_UP000005640_9606_2022	0	STLLGVLTHGELDNGR	TRUE	174	TRUE	_STLLGVLTHGELDNGR_.2	1	31223.345703125	1	1	1	1	56847.7	NaN	1	1	NaN	4.017802389217908E-07	0.005888245730024662	0.00047873478553826586	0.0027709591180679195	0.00047681290207533274	6.934374258879993E-05	0.003736688982763229	Filtered	8.670077974851479E-05	0.0002459729580665718	Filtered
O00178	GTPBP1	Homo sapiens	GTP-binding protein 1	homo_sapiens_UP000005640_9606_2022	0	AVGTITK	TRUE	566	TRUE	_AVGTITK_.1	1	76051.4	46753.3	56285.6	NaN	14514.3818359375	20745.6	NaN	1	NaN	1.939353585243225	0.003955985388666308	2.0850247014080409E-19	0.00011581106365316228	3.453635827689788E-05	Filtered	0.004203101033338846	0.007011530339196147	Filtered	0.008226202422262562	Filtered	0.004825729813303872
O00178	GTPBP1	Homo sapiens	GTP-binding protein 1	homo_sapiens_UP000005640_9606_2022	0	VGDNDFLEVR	TRUE	153	TRUE	_VGDNDFLEVR_.2	10680.6591796875	44543.1	NaN	NaN	NaN	NaN	NaN	NaN	NaN	NaN	99727.5	0.00680852116917675	0.00043849801520836295	Filtered	Filtered	Filtered	Filtered	Filtered	Filtered	Filtered	Filtered	1.943654177812016E-13
O00186	STXBP3	Homo sapiens	Syntaxin-binding protein 3	homo_sapiens_UP000005640_9606_2022	0	VLLPVLLNK	TRUE	389	TRUE	_VLLPVLLNK_.2	33353.6	94526.5	87919.1	84416.8	151450	72949.7	32253.373046875	19633.767578125	17134.986328125	36102.2	60653.8	2.8714208252263348E-05	3.17630320816488E-08	0.00015816257715711127	3.5214459290922825E-09	1.1485943182028582E-05	2.6448756290480845E-05	0.00028376268307400514	6.588879379621789E-15	1.003498121214295E-09	9.682873436645255E-12	2.6128262244940203E-10
O00186	STXBP3	Homo sapiens	Syntaxin-binding protein 3	homo_sapiens_UP000005640_9606_2022	0	IMLLDEFTTK	TRUE	34	TRUE	_IM[Oxidation (M)]LLDEFTTK_.2	1	1	1	NaN	1	1	1	NaN	NaN	1	1	0.0002539949075237566	4.719238975484602E-07	0.0021021296120317763	Filtered	4.685313725524698E-06	0.0028762675984220732	0.009877848970563118	Filtered	Filtered	0.005740622510125637	0.0008275024087835226
O00186	STXBP3	Homo sapiens	Syntaxin-binding protein 3	homo_sapiens_UP000005640_9606_2022	0	ALYFITPTSK	TRUE	77	TRUE	_ALYFITPTSK_.2	NaN	12145.763671875	NaN	NaN	25621.9	NaN	NaN	NaN	NaN	56916.3	19600.3	Filtered	0.001180749975370981	Filtered	Filtered	0.005228235914458777	Filtered	Filtered	Filtered	Filtered	0.008608831917272844	0.00020720479168059023
O00186	STXBP3	Homo sapiens	Syntaxin-binding protein 3	homo_sapiens_UP000005640_9606_2022	0	ANYLEDR	TRUE	519	TRUE	_ANYLEDR_.2	11736.3	35559.3	1	NaN	1	NaN	NaN	NaN	NaN	NaN	NaN	0.0029189894801719537	1.8382237056112794E-07	2.69498012136446E-05	Filtered	3.6012371841715805E-05	Filtered	Filtered	Filtered	Filtered	Filtered	Filtered
O00186	STXBP3	Homo sapiens	Syntaxin-binding protein 3	homo_sapiens_UP000005640_9606_2022	0	IENESDMIR	TRUE	432	TRUE	_IENESDM[Oxidation (M)]IR_.2	68370.5	89234.9	NaN	NaN	NaN	NaN	NaN	NaN	NaN	NaN	81621.7	0.0007030268085094959	8.544091615780131E-11	Filtered	Filtered	Filtered	Filtered	Filtered	Filtered	Filtered	Filtered	0.004376357531877638
O00189	AP4M1	Homo sapiens	AP-4 complex subunit mu-1	homo_sapiens_UP000005640_9606_2022	0.0013676772281741509	DVAELFYR	TRUE	28	TRUE	_DVAELFYR_.2	1	1	14847.9	63478.4	NaN	NaN	NaN	NaN	NaN	1	37743.8	3.7156235373582124E-05	8.676938538197443E-05	0.0014803370980496387	4.871447229478039E-05	Filtered	Filtered	Filtered	Filtered	Filtered	3.406687295537647E-08	3.8519675556109645E-07
O00192	ARVCF	Homo sapiens	Armadillo repeat protein deleted in velo-cardio-facial syndrome	homo_sapiens_UP000005640_9606_2022	0	GLPLLVALLDHPR	TRUE	401	TRUE	_GLPLLVALLDHPR_.2	7722.1376953125	NaN	1	15648.9	14539.4091796875	16290.6396484375	26656.982421875	4777.49755859375	19943.1	35813.1	16214.5	1.3852450168293657E-06	Filtered	0.00012080195701166995	5.002313616507802E-12	2.7035893325925246E-06	2.7268324501964925E-05	4.341229482208332E-08	1.827573154542771E-12	1.4992267944242392E-05	2.178338999291806E-10	0.0005240714646176522
O00193	SMAP	Homo sapiens	Small acidic protein	homo_sapiens_UP000005640_9606_2022	0	LVIGDHK	TRUE	56	TRUE	_LVIGDHK_.2	924763	717294	750792	569939	771692	638882	501998	521170	1.08025e+06	616715	684777	0.0002713674056918129	5.0909281349125404E-08	0.00017279867862390647	6.172967069826727E-10	5.2609241751520465E-05	0.00243652117513658	0.00034200094596222226	0.0018289702346750618	3.947865842178282E-06	0.00038927917594016166	0.002314244713099346
O00193	SMAP	Homo sapiens	Small acidic protein	homo_sapiens_UP000005640_9606_2022	0	LVIGDHK	TRUE	56	TRUE	_LVIGDHK_.1	924763	717294	750792	569939	771692	638882	501998	521170	1.08025e+06	616715	684777	2.4650924914224893E-05	5.095964349330222E-16	3.2852332001187913E-06	3.339760881045044E-09	1.3613260623207817E-12	2.6495749358750053E-05	5.8351063791256016E-09	9.74179924642484E-16	9.600360050363123E-06	5.891314118253184E-07	1.4778334824002974E-15
O00203	AP3B1	Homo sapiens	AP-3 complex subunit beta-1	homo_sapiens_UP000005640_9606_2022	0	LLTQYILNLGK	TRUE	553	TRUE	_LLTQYILNLGK_.2	80376.2	85503.1	55371.5	104454	63141.5	13648.8154296875	102338	132876	42089.7	62691.9	10043.919921875	4.6388058029687174E-07	1.364878627152322E-15	1.7775505869469335E-08	4.0323345000225564E-10	3.110702276633087E-19	2.5245816558929996E-05	4.1017927224116737E-10	2.3782796994214898E-21	2.2720826342863674E-09	6.882108078215617E-11	0.004557169421218277
O00203	AP3B1	Homo sapiens	AP-3 complex subunit beta-1	homo_sapiens_UP000005640_9606_2022	0	NVEVIELAK	TRUE	650	TRUE	_NVEVIELAK_.2	72393.4	47243.5	6707.33	1	100379	61109.3	1	67223.4	77622.8	78573.2	93328.9	3.0775940261570924E-05	1.39243252054134E-06	0.00015813882492106984	1.005444133697278E-06	4.580927995923081E-06	2.5137784354938895E-05	4.287115541128215E-05	2.330370627131334E-12	3.3923472280017147E-06	0.0032635272346219248	2.337286960931275E-05
O00203	AP3B1	Homo sapiens	AP-3 complex subunit beta-1	homo_sapiens_UP000005640_9606_2022	0	PAPLLESPFK	TRUE	603	TRUE	_PAPLLESPFK_.2	1.013745665550232	30737.2	1	1	28983.408203125	1	1.0448516607284546	1	1301.6746826171875	1	29487.6	2.0842032323893387E-05	1.0005612012599596E-15	0.009251186865432373	5.144727867729271E-05	1.1210225667212348E-13	2.645152936427196E-05	0.0002332885290730311	4.435641273725537E-11	0.0001701044670771807	0.0008699331286591438	1.1116084375068458E-13
O00203	AP3B1	Homo sapiens	AP-3 complex subunit beta-1	homo_sapiens_UP000005640_9606_2022	0	LQILNLGAK	TRUE	534	TRUE	_LQILNLGAK_.2	1	1	1	1	1	1	1	1	1	1	1	1.0218515204802308E-07	7.79883924360683E-07	3.9660019223606385E-06	8.4525497531197E-09	2.18187069596334E-07	2.790905824424321E-05	0.0003026889878111251	5.19783245284862E-11	7.656682401388665E-07	0.0003557561058662714	0.00015436639178543238
O00203	AP3B1	Homo sapiens	AP-3 complex subunit beta-1	homo_sapiens_UP000005640_9606_2022	0	LLDSITVPVAR	TRUE	486	TRUE	_LLDSITVPVAR_.2	1	9506.93	NaN	1	NaN	1	NaN	1	NaN	NaN	1	0.00018241246399608481	0.0002521420608819411	Filtered	0.001772284078430958	Filtered	2.8262554690943857E-05	Filtered	4.20388288434135E-15	Filtered	Filtered	0.0003121578888210232
O00203	AP3B1	Homo sapiens	AP-3 complex subunit beta-1	homo_sapiens_UP000005640_9606_2022	0	THVLLHR	TRUE	870	TRUE	_THVLLHR_.2	NaN	1	NaN	1	1.8999782800674438	NaN	1	NaN	1	NaN	NaN	Filtered	2.1156456984213812E-05	Filtered	0.0002741714444136545	0.0004501530211839157	Filtered	0.0002792525329716347	Filtered	6.206650797459258E-05	Filtered	Filtered
O00203	AP3B1	Homo sapiens	AP-3 complex subunit beta-1	homo_sapiens_UP000005640_9606_2022	0	IVGMIAK	TRUE	66	TRUE	_IVGM[Oxidation (M)]IAK_.2	NaN	NaN	NaN	NaN	NaN	63429.3	21422.900390625	33099.2	NaN	1	NaN	Filtered	Filtered	Filtered	Filtered	Filtered	0.0017997595311145668	0.00013037738956177036	0.0017272466100740303	Filtered	0.009753853840499496	Filtered
O00203	AP3B1	Homo sapiens	AP-3 complex subunit beta-1	homo_sapiens_UP000005640_9606_2022	0	GLAAHYFFPR	TRUE	881	TRUE	_GLAAHYFFPR_.3	35320.6	2321.643798828125	NaN	NaN	NaN	NaN	NaN	NaN	NaN	5960.76708984375	NaN	1.0108433940342244E-06	4.038710153144725E-13	Filtered	Filtered	Filtered	Filtered	Filtered	Filtered	Filtered	0.0023669590702018765	Filtered
O00213	APBB1	Homo sapiens	Amyloid beta precursor protein binding family B member 1	homo_sapiens_UP000005640_9606_2022	0	DLLLQLEDETLK	TRUE	421	TRUE	_DLLLQLEDETLK_.2	1	22122.9	33220.3	1	1	1	1	19730.751953125	1	8605.6728515625	14477.3017578125	1.16958793285738E-06	5.594123393552101E-05	6.531560122393253E-09	2.274549536222833E-12	3.384700067773706E-07	2.5137784354938895E-05	2.901796115459693E-16	8.73201610018821E-09	2.56399222011398E-05	1.3641297289122176E-11	6.613683648918891E-14
O00213	APBB1	Homo sapiens	Amyloid beta precursor protein binding family B member 1	homo_sapiens_UP000005640_9606_2022	0	LQATAVGPK	TRUE	40	TRUE	_LQATAVGPK_.2	190697	268557	34834.5	32593.380859375	56779.3	135540	NaN	164007	298445	319046	164499	0.004132962227026585	1.9805270671592892E-07	0.0016867266420563516	0.00033578222111435606	9.537101574228206E-07	2.7654268714398517E-05	Filtered	0.0009167912050566694	2.1462673845298972E-05	1.1275892090655216E-08	0.00022805450252601743
O00213	APBB1	Homo sapiens	Amyloid beta precursor protein binding family B member 1	homo_sapiens_UP000005640_9606_2022	0	LVDVPFQVEFPAPK	TRUE	523	TRUE	_LVDVPFQVEFPAPK_.2	11232.9	NaN	1	1	1	15046.9	24114.3	13322.509765625	8843.84	1	1	0.0007188628997385375	Filtered	0.0003125637925853194	1.677087138080217E-07	4.895627628646515E-06	0.0005406830492492924	0.0010976181225170103	1.533388070987518E-07	2.457981125288307E-05	5.525588351674182E-05	1.151942890971127E-07
O00213	APBB1	Homo sapiens	Amyloid beta precursor protein binding family B member 1	homo_sapiens_UP000005640_9606_2022	0	SAMGEGGGPEPGPANAK	TRUE	52	TRUE	_SAM[Oxidation (M)]GEGGGPEPGPANAK_.2	1	1	1	12865.099609375	9635.79	NaN	1	1	1	14460.6	1	0.00014328224348795745	6.763189745172199E-05	0.00018834292920984804	0.0021639454696307436	2.446741677193522E-07	Filtered	4.944267316667242E-05	0.0006560213132072967	0.00020794826793455452	0.0006501845172309644	1.828598502173304E-12
O00213	APBB1	Homo sapiens	Amyloid beta precursor protein binding family B member 1	homo_sapiens_UP000005640_9606_2022	0	SASLLFGMR	TRUE	205	TRUE	_SASLLFGM[Oxidation (M)]R_.2	NaN	1	1	1	4504.57958984375	1	NaN	NaN	NaN	NaN	NaN	Filtered	0.0010451828270532585	0.0008027159043371329	0.0031090910191830224	1.8114351734120374E-14	0.0002865850764390684	Filtered	Filtered	Filtered	Filtered	Filtered
O00213	APBB1	Homo sapiens	Amyloid beta precursor protein binding family B member 1	homo_sapiens_UP000005640_9606_2022	0	GLIHLYSELELSAHNAANR	TRUE	112	TRUE	_GLIHLYSELELSAHNAANR_.3	NaN	NaN	NaN	239547	112358	NaN	NaN	NaN	NaN	NaN	NaN	Filtered	Filtered	Filtered	0.0011485572706323136	2.0884206923166742E-15	Filtered	Filtered	Filtered	Filtered	Filtered	Filtered
O00217	NDUFS8	Homo sapiens	NADH dehydrogenase [ubiquinone] iron-sulfur protein 8, mitochondrial	homo_sapiens_UP000005640_9606_2022	0	EPATINYPFEK	TRUE	78	TRUE	_EPATINYPFEK_.2	321360	167692	145486	282841	182642	102647	294190	177722	245254	162730	139047	5.846722710251565E-05	5.219263938542901E-07	1.3337576037050966E-05	2.1067939136437893E-16	1.8350416549625626E-09	2.8176242692178826E-05	1.6852688809650883E-09	7.97816608681948E-06	7.248551743278224E-05	0.00019558218683117244	0.0007353640821697781
O00217	NDUFS8	Homo sapiens	NADH dehydrogenase [ubiquinone] iron-sulfur protein 8, mitochondrial	homo_sapiens_UP000005640_9606_2022	0	TLLWTELFR	TRUE	58	TRUE	_TLLWTELFR_.2	128685	140802	123838	255334	206347	147999	136994	148381	130363	138567	184575	1.292543685299729E-05	6.654223712699106E-07	0.00016387521405077858	2.4253002508677495E-07	1.1782050116860985E-08	2.6795479833331265E-05	2.9082669343770735E-09	1.1101718194590208E-16	3.2671608144095515E-08	1.860066367868631E-08	2.534348152139684E-09
O00217	NDUFS8	Homo sapiens	NADH dehydrogenase [ubiquinone] iron-sulfur protein 8, mitochondrial	homo_sapiens_UP000005640_9606_2022	0	GLGMTLSYLFR	TRUE	67	TRUE	_GLGM[Oxidation (M)]TLSYLFR_.2	67869.6	64215	49389.8	43061.4	71146.4	31920.7	51835	28725.5	67565.7	39321	34239.8	3.9525060374938676E-05	1.3365522497951518E-11	6.771258300407545E-05	3.866697310095503E-07	4.92366078387269E-07	0.0005673360455411933	2.3178305503747689E-07	3.098489411977655E-18	1.4607226846939628E-06	3.3936231070328184E-12	0.00018882869447359619
O00217	NDUFS8	Homo sapiens	NADH dehydrogenase [ubiquinone] iron-sulfur protein 8, mitochondrial	homo_sapiens_UP000005640_9606_2022	0	GLGMTLSYLFR	TRUE	67	TRUE	_GLGMTLSYLFR_.2	67869.6	64215	49389.8	43061.4	71146.4	31920.7	51835	28725.5	67565.7	39321	34239.8	2.945938397039476E-08	3.404689827539349E-11	3.4239405792362774E-05	1.0705888831082181E-08	2.7285062724732347E-05	2.944481107762135E-05	3.423491152359828E-05	1.1055306908302951E-41	2.009005372297517E-06	2.456066466950881E-11	4.9493891999898804E-09
O00217	NDUFS8	Homo sapiens	NADH dehydrogenase [ubiquinone] iron-sulfur protein 8, mitochondrial	homo_sapiens_UP000005640_9606_2022	0	YVNMQDPEMDMK	TRUE	38	TRUE	_YVNM[Oxidation (M)]QDPEM[Oxidation (M)]DM[Oxidation (M)]K_.2	80222.3	100586	127398	160233	142863	71581.8	70584.1	38581.7	56890.3	133058	104200	1.10723204574247E-05	6.239103623176038E-12	1.9030658757941902E-05	2.9734575516156796E-12	6.9879151562749065E-12	2.5137784354938895E-05	3.618150049337063E-10	3.6905064774038574E-10	7.642140073388131E-08	0.00011267389695626905	1.1416414282542654E-11
O00217	NDUFS8	Homo sapiens	NADH dehydrogenase [ubiquinone] iron-sulfur protein 8, mitochondrial	homo_sapiens_UP000005640_9606_2022	0	YDIDMTK	TRUE	143	TRUE	_YDIDM[Oxidation (M)]TK_.2	62278.7	NaN	NaN	88210.9	140936	86343.9	44297.7	95555.5	41505.8	37504.9	NaN	0.0009231543417436686	Filtered	Filtered	0.00045403023773341684	0.00017401745965341358	2.679540699046508E-05	2.7381906477274437E-06	4.24055016045781E-12	0.0003653911109780929	0.0007995998911657036	Filtered
O00231	PSMD11	Homo sapiens	26S proteasome non-ATPase regulatory subunit 11	homo_sapiens_UP000005640_9606_2022	0	AQSLLSTDREASIDILHSIVK	TRUE	12	TRUE	_AQSLLSTDREASIDILHSIVK_.3	778253	773041	534429	679561	964250	762261	618801	490780	471198	671033	498293	7.017030478456347E-06	1.2270271905140836E-07	0.00018832412320111125	3.799008423112618E-08	0.00014978793337895873	0.00020004663968557478	1.4573219154816444E-09	7.664012710652905E-07	3.224895095071048E-05	2.6622131371301317E-08	2.2430123668811566E-06
O00231	PSMD11	Homo sapiens	26S proteasome non-ATPase regulatory subunit 11	homo_sapiens_UP000005640_9606_2022	0	LYDNLLEQNLIR	TRUE	326	TRUE	_LYDNLLEQNLIR_.2	706627	551423	688531	659236	971654	554727	408479	666016	502890	1.01867e+06	423944	6.326060245133121E-06	5.640441452001568E-08	7.835990892220502E-05	4.9955931345028844E-09	2.6794478339793934E-09	2.5137784354938895E-05	1.870674366473263E-14	1.9231016904003533E-15	3.739474855298942E-09	2.1119804126849784E-10	8.478110593450179E-06
O00231	PSMD11	Homo sapiens	26S proteasome non-ATPase regulatory subunit 11	homo_sapiens_UP000005640_9606_2022	0	VVDSLYNK	TRUE	410	TRUE	_VVDSLYNK_.2	255535	168901	338998	302990	314649	265793	320972	254039	356515	265991	137265	1.4306439924444128E-05	9.502227113271843E-06	9.305499507714535E-05	3.062517929991251E-09	1.2166506040284913E-09	2.927517413525895E-05	5.735059146040108E-05	3.486261965321712E-18	1.2935543714567686E-06	0.0001790043770553763	5.967833563108704E-05
O00231	PSMD11	Homo sapiens	26S proteasome non-ATPase regulatory subunit 11	homo_sapiens_UP000005640_9606_2022	0	VVDSLYNK	TRUE	410	TRUE	_VVDSLYNK_.1	255535	168901	338998	302990	314649	265793	320972	254039	356515	265991	137265	2.77429644377888E-07	5.5667159679887154E-11	9.193236518896143E-05	2.6729747064477077E-06	7.449485454068046E-10	2.5421538689098427E-05	1.8550539775298773E-19	2.752332749410854E-15	7.381873616875532E-07	0.00015449113289856713	3.051289098232722E-06
O00231	PSMD11	Homo sapiens	26S proteasome non-ATPase regulatory subunit 11	homo_sapiens_UP000005640_9606_2022	0	TGQAAELGGLLK	TRUE	60	TRUE	_TGQAAELGGLLK_.2	819749	395361	320325	232193	374775	293650	497859	324358	525147	333603	345981	8.801827759351903E-07	6.316327421361804E-24	1.511353225258609E-05	2.9169008328005536E-22	7.202606793649575E-05	2.8820361691174537E-05	2.846937377440116E-10	8.036881795989305E-09	4.519739369777012E-06	3.290226961180262E-09	3.3083793918762217E-21
O00231	PSMD11	Homo sapiens	26S proteasome non-ATPase regulatory subunit 11	homo_sapiens_UP000005640_9606_2022	0	EQSILELGSLLAK	TRUE	47	TRUE	_EQSILELGSLLAK_.2	520489	556582	259697	514898	381610	136408	224546	198288	381952	375257	215567	7.838702103892291E-06	9.268293791185739E-07	9.908985652244638E-05	2.4066411871930726E-09	1.428052559664089E-06	2.7269033898104975E-05	4.5886644396766396E-05	7.72458877491215E-10	3.2702822831412165E-09	1.9530899138188784E-09	4.0338465835945475E-16
O00231	PSMD11	Homo sapiens	26S proteasome non-ATPase regulatory subunit 11	homo_sapiens_UP000005640_9606_2022	0	TYHALSNLPK	TRUE	176	TRUE	_TYHALSNLPK_.2	661899	103926	489278	62140.3	99937	69541.4	56763.9	423816	806811	828537	18203.1	8.395892333333149E-05	1.1242484160944114E-06	9.081712755706793E-05	1.406886026927045E-11	1.0942018358492094E-07	3.564826555552398E-05	2.9939425096963373E-05	0.00010587728847930062	5.97655688840943E-07	5.1164552539281106E-08	2.8386003280402327E-07
O00231	PSMD11	Homo sapiens	26S proteasome non-ATPase regulatory subunit 11	homo_sapiens_UP000005640_9606_2022	0	AELRDDPIISTHLAK	TRUE	311	TRUE	_AELRDDPIISTHLAK_.3	157872	134714	154600	206814	263361	184766	154329	128451	225235	149871	15540.0166015625	5.975839197560337E-07	9.664752839240629E-08	6.212386496675692E-06	2.386934081368043E-07	1.0173497013214337E-13	2.7951138692105805E-05	5.790927190320779E-06	1.3054211443239762E-09	4.533455408236261E-06	2.5768833272853916E-08	3.5130412061767425E-16
O00231	PSMD11	Homo sapiens	26S proteasome non-ATPase regulatory subunit 11	homo_sapiens_UP000005640_9606_2022	0	AELRDDPIISTHLAK	TRUE	311	TRUE	_AELRDDPIISTHLAK_.2	157872	134714	154600	206814	263361	184766	154329	128451	225235	149871	15540.0166015625	5.694189021827205E-07	4.6799372297883953E-07	2.62267727901191E-06	2.5858108420510573E-18	1.90995296853355E-05	2.6166908176704602E-05	2.1043567147300275E-11	3.4066781946022677E-25	2.0271492930422894E-07	4.65054660624724E-08	2.243086334156215E-12
O00231	PSMD11	Homo sapiens	26S proteasome non-ATPase regulatory subunit 11	homo_sapiens_UP000005640_9606_2022	0	EASIDILHSIVK	TRUE	21	TRUE	_EASIDILHSIVK_.2	123142	68338.5	94195.8	53915.7	124677	132912	166940	94471.2	80488.4	63016.3	130203	5.266702201244722E-06	5.522032573134393E-08	0.00013449921045273074	7.533438317083064E-15	5.930989439500523E-10	2.7163466603168315E-05	4.674712809657066E-05	9.986658172928119E-26	2.4157197533016565E-05	3.541784216863035E-13	1.9172340315726972E-08
O00231	PSMD11	Homo sapiens	26S proteasome non-ATPase regulatory subunit 11	homo_sapiens_UP000005640_9606_2022	0	EASIDILHSIVK	TRUE	21	TRUE	_EASIDILHSIVK_.3	123142	68338.5	94195.8	53915.7	124677	132912	166940	94471.2	80488.4	63016.3	130203	6.560611310146183E-06	1.7196135789198839E-06	6.0410673279652895E-05	1.2129547677374675E-06	0.00014301553607702026	2.8229804032006474E-05	0.00042926251289745646	1.0044643042515586E-10	2.9528516100522195E-05	2.2824584602167745E-11	0.005648193562125844
O00231	PSMD11	Homo sapiens	26S proteasome non-ATPase regulatory subunit 11	homo_sapiens_UP000005640_9606_2022	0	AQSLLSTDR	TRUE	12	TRUE	_AQSLLSTDR_.2	107111	71844.3	1	7760.7900390625	107583	45670.4	40085.2	88133.2	40660.5	86127.8	22236.599609375	2.0970059237185057E-05	6.354110297998413E-09	0.00015162444674016642	3.3117104511946023E-06	7.078971247887023E-05	2.594416569644116E-05	0.0003734143922546501	0.00021709184411923175	1.17361932010156E-05	6.178282780522034E-06	2.1537878170807198E-05
O00231	PSMD11	Homo sapiens	26S proteasome non-ATPase regulatory subunit 11	homo_sapiens_UP000005640_9606_2022	0	ALLVEVQLLESK	TRUE	164	TRUE	_ALLVEVQLLESK_.2	22992.3	8547.1259765625	25628.1	5356.04248046875	21829.4	7653.5380859375	NaN	11337.7724609375	1	10340.541015625	9912.0244140625	1.463965862210082E-05	0.0007467019046554078	9.336784124146733E-05	0.004211608203865721	1.1346793032409463E-08	0.0018174914176614329	Filtered	0.003388690519137705	3.873494185379927E-05	3.6445514402245E-07	0.0014089877511793117
O00231	PSMD11	Homo sapiens	26S proteasome non-ATPase regulatory subunit 11	homo_sapiens_UP000005640_9606_2022	0	YQEALHLGSQLLR	TRUE	143	TRUE	_YQEALHLGSQLLR_.2	75812.8	110632	28842.798828125	NaN	1	6270.59033203125	187350	42009.6	26648.3	62655.2	32740.6	1.718850790716286E-05	1.5245431319398863E-08	0.00016575975704290219	Filtered	1.968590340347544E-06	2.8050835393501548E-05	0.0011895621266428038	9.379689665417446E-41	0.00013254397302836984	7.375597975263106E-13	0.0002681719631727259
O00231	PSMD11	Homo sapiens	26S proteasome non-ATPase regulatory subunit 11	homo_sapiens_UP000005640_9606_2022	0	YQEALHLGSQLLR	TRUE	143	TRUE	_YQEALHLGSQLLR_.3	75812.8	110632	28842.798828125	NaN	1	6270.59033203125	187350	42009.6	26648.3	62655.2	32740.6	1.930252546647835E-06	Filtered	6.887517214151597E-05	Filtered	0.0002913674010206308	2.6454629343343848E-05	2.0120590741749244E-16	5.593951986371102E-22	7.808285682250843E-06	Filtered	4.0177836453825324E-05
O00231	PSMD11	Homo sapiens	26S proteasome non-ATPase regulatory subunit 11	homo_sapiens_UP000005640_9606_2022	0	VQIEHISSLIK	TRUE	345	TRUE	_VQIEHISSLIK_.2	487005	80290.2	1.57206e+06	527081	650805	1.50707e+06	703250	NaN	532595	816551	234294	0.003270938862514772	Filtered	0.0001187987034684457	0.0003459040295186564	4.0522638473740196E-08	0.00012023807525140322	0.0005219626661619929	Filtered	4.8042771164051126E-05	0.0001803282329755427	0.001125840344749732
O00231	PSMD11	Homo sapiens	26S proteasome non-ATPase regulatory subunit 11	homo_sapiens_UP000005640_9606_2022	0	VQIEHISSLIK	TRUE	345	TRUE	_VQIEHISSLIK_.3	487005	80290.2	1.57206e+06	527081	650805	1.50707e+06	703250	NaN	532595	816551	234294	1.6333681598556615E-05	0.0002666666582173203	Filtered	0.00035255454096926975	Filtered	Filtered	0.0008872070947652366	Filtered	0.00044833981087147296	Filtered	0.00011568103408059618
O00231	PSMD11	Homo sapiens	26S proteasome non-ATPase regulatory subunit 11	homo_sapiens_UP000005640_9606_2022	0	LQATLDMQSGIIHAAEEK	TRUE	206	TRUE	_LQATLDM[Oxidation (M)]QSGIIHAAEEK_.3	NaN	121915	128664	91104	91274.1	75194.8	69878.5	25624.248046875	60370.8	NaN	NaN	Filtered	0.0006340778845037743	0.00019796742880498236	0.002626670176889316	0.0015971312662874599	0.0004620005787655847	0.002301322806796087	0.0005274650015509848	0.006158726607864783	Filtered	Filtered
O00231	PSMD11	Homo sapiens	26S proteasome non-ATPase regulatory subunit 11	homo_sapiens_UP000005640_9606_2022	0	SLADFEK	TRUE	298	TRUE	_SLADFEK_.2	42549.6	NaN	NaN	NaN	52397.8	37083.7	NaN	NaN	32929.1	NaN	NaN	4.535037497719374E-06	Filtered	Filtered	Filtered	7.899116641669502E-09	0.007602228380886358	Filtered	Filtered	0.0005307673861712839	Filtered	Filtered
O00231	PSMD11	Homo sapiens	26S proteasome non-ATPase regulatory subunit 11	homo_sapiens_UP000005640_9606_2022	0	VIEPFSR	TRUE	338	TRUE	_VIEPFSR_.2	NaN	NaN	163918	NaN	NaN	NaN	NaN	NaN	NaN	195475	NaN	Filtered	Filtered	0.009598787190555243	Filtered	Filtered	Filtered	Filtered	Filtered	Filtered	0.0002546368805368463	Filtered
O00232	PSMD12	Homo sapiens	26S proteasome non-ATPase regulatory subunit 12	homo_sapiens_UP000005640_9606_2022	0	LQEVIETLLSLEK	TRUE	40	TRUE	_LQEVIETLLSLEK_.2	156473	170858	205555	164350	175206	115120	130884	129634	132770	144663	104130	4.6689227594907804E-07	1.5346774022698745E-09	0.0001728110392040634	1.5292110220453352E-11	0.00020892351250700956	3.759229284441828E-05	2.675294916513181E-09	1.7269920324492377E-11	5.349720141506891E-06	7.426158576518485E-08	5.02838464479014E-07
O00232	PSMD12	Homo sapiens	26S proteasome non-ATPase regulatory subunit 12	homo_sapiens_UP000005640_9606_2022	0	SVVLYVILAPFDNEQSDLVHR	TRUE	269	TRUE	_SVVLYVILAPFDNEQSDLVHR_.3	NaN	53663.5	38069.7	9451.0517578125	58194.7	NaN	1	29704.3	14377.958984375	13545.4052734375	48855.7	Filtered	3.247563638520655E-06	0.0031447845757923715	0.00012592090858647118	0.0003660351499818753	Filtered	0.0005314919680427685	0.004828335729102758	0.002873863246439633	0.008012542934970862	5.118158463177852E-15
O00232	PSMD12	Homo sapiens	26S proteasome non-ATPase regulatory subunit 12	homo_sapiens_UP000005640_9606_2022	0	MEVDYSATVDQR	TRUE	16	TRUE	_M[Oxidation (M)]EVDYSATVDQR_.2	16302	NaN	59478.5	NaN	27453.4	28575.8	1	4892.35791015625	26581.2	1	37754	8.07217452123924E-07	Filtered	8.597917534432617E-07	Filtered	6.751256775111975E-05	2.5137784354938895E-05	8.334865714474637E-09	2.502200703562679E-10	9.144418969900058E-05	5.971528605870198E-14	1.3576478452043674E-12
O00232	PSMD12	Homo sapiens	26S proteasome non-ATPase regulatory subunit 12	homo_sapiens_UP000005640_9606_2022	0	LFTTMELMR	TRUE	308	TRUE	_LFTTMELM[Oxidation (M)]R_.2	114121	1	68147.9	69409.2	50374.8	123412	99407.2	102823	200938	126900	NaN	3.142881277179447E-05	Filtered	0.0029486459620869927	5.979892314849042E-05	8.450587770436298E-05	2.8963193362701793E-05	5.747471005068233E-05	0.009763013212755479	1.7621606934567006E-05	1.0432566662851634E-14	Filtered
O00232	PSMD12	Homo sapiens	26S proteasome non-ATPase regulatory subunit 12	homo_sapiens_UP000005640_9606_2022	0	LFTTMELMR	TRUE	308	TRUE	_LFTTM[Oxidation (M)]ELMR_.2	114121	1	68147.9	69409.2	50374.8	123412	99407.2	102823	200938	126900	NaN	1.9391264253680076E-05	Filtered	Filtered	7.271388895963368E-05	1.939291700480652E-06	2.846620559033331E-05	0.00035121659991033355	0.0024398396191350085	5.151571598688504E-05	9.251586866463274E-05	Filtered
O00232	PSMD12	Homo sapiens	26S proteasome non-ATPase regulatory subunit 12	homo_sapiens_UP000005640_9606_2022	0	LFTTMELMR	TRUE	308	TRUE	_LFTTMELMR_.2	114121	1	68147.9	69409.2	50374.8	123412	99407.2	102823	200938	126900	NaN	5.420851122629055E-06	0.0008557696261007042	Filtered	Filtered	0.004342433080559241	2.5137784354938895E-05	2.3423593621533065E-13	5.550845420258011E-19	3.6729524948999747E-06	4.2139171483253905E-05	Filtered
O00232	PSMD12	Homo sapiens	26S proteasome non-ATPase regulatory subunit 12	homo_sapiens_UP000005640_9606_2022	0	KLEEIPK	TRUE	295	TRUE	_KLEEIPK_.2	422397	290319	210086	NaN	332010	NaN	177199	334961	460931	NaN	368232	8.848990956862079E-06	5.4567621711456007E-05	0.00034854495528088066	Filtered	6.625486835328646E-06	Filtered	0.0034340887382371004	1.7150912332400457E-20	5.3436823886277525E-06	Filtered	2.4024585674344318E-05
O00232	PSMD12	Homo sapiens	26S proteasome non-ATPase regulatory subunit 12	homo_sapiens_UP000005640_9606_2022	0	EEMIHNLQ	TRUE	449	TRUE	_EEM[Oxidation (M)]IHNLQ_.1	64890.7	105121	151550	42115.8	202751	100297	129877	28998.1	82175.3	102628	9838.86	2.3029546786876738E-05	3.105904891632916E-22	0.0001534583017693716	0.005229737581851451	7.459192411672936E-18	2.5137784354938895E-05	1.3373621626505891E-05	3.5255704204550616E-17	Filtered	Filtered	5.0278034243605685E-06
O00232	PSMD12	Homo sapiens	26S proteasome non-ATPase regulatory subunit 12	homo_sapiens_UP000005640_9606_2022	0	EEMIHNLQ	TRUE	449	TRUE	_EEM[Oxidation (M)]IHNLQ_.2	64890.7	105121	151550	42115.8	202751	100297	129877	28998.1	82175.3	102628	9838.86	1.3249345271401284E-05	9.207761538945379E-10	0.00048647137052962146	Filtered	8.924133309986518E-05	4.459408882526583E-05	0.004861014673759374	Filtered	9.576021144629576E-08	1.378435410093983E-05	Filtered
O00232	PSMD12	Homo sapiens	26S proteasome non-ATPase regulatory subunit 12	homo_sapiens_UP000005640_9606_2022	0	DPNNLLNDWSQK	TRUE	420	TRUE	_DPNNLLNDWSQK_.2	NaN	26204.6	48375.6	44382.9	60067.6	51620.6	123639	NaN	164588	NaN	65063.6	Filtered	3.3271143655415044E-12	9.098974048122351E-07	1.1020405899562292E-06	0.00022645328515522208	3.182444646607112E-05	5.910425935265377E-14	Filtered	4.853319499062759E-06	Filtered	6.414925208804271E-15
O00232	PSMD12	Homo sapiens	26S proteasome non-ATPase regulatory subunit 12	homo_sapiens_UP000005640_9606_2022	0	FFQEENTEK	TRUE	213	TRUE	_FFQEENTEK_.2	51055.9	56304.3	27414.486328125	NaN	NaN	42788.6	35919.2	35016	40751.8	NaN	50883	7.157904645466833E-06	0.0017393539835527055	0.0056966007305858145	Filtered	Filtered	2.5673674974283236E-05	1.1445931697860445E-08	2.729006379285601E-08	1.0196707016050456E-09	Filtered	2.362714868217323E-28
O00232	PSMD12	Homo sapiens	26S proteasome non-ATPase regulatory subunit 12	homo_sapiens_UP000005640_9606_2022	0	KGSLESPATDVFGSTEEGEK	TRUE	330	TRUE	_KGSLESPATDVFGSTEEGEK_.3	1	1	NaN	1	7900.11279296875	NaN	1	NaN	1	1	NaN	0.0002470408421277542	0.003483910242768808	Filtered	1.1587774400379947E-05	7.684903919354367E-15	Filtered	6.08137814056219E-25	Filtered	0.00018677279390587274	0.0014360659402413432	Filtered
O00232	PSMD12	Homo sapiens	26S proteasome non-ATPase regulatory subunit 12	homo_sapiens_UP000005640_9606_2022	0	TTHLIAK	TRUE	442	TRUE	_TTHLIAK_.2	NaN	396959	352895	379494	395297	388039	NaN	NaN	NaN	NaN	304539	Filtered	5.439022871739377E-06	0.00014592654024034676	0.00023692609304040528	2.3404530027188374E-07	6.1023334443755745E-05	Filtered	Filtered	Filtered	Filtered	7.664693162556152E-08
O00232	PSMD12	Homo sapiens	26S proteasome non-ATPase regulatory subunit 12	homo_sapiens_UP000005640_9606_2022	0	TTHLIAK	TRUE	442	TRUE	_TTHLIAK_.1	NaN	396959	352895	379494	395297	388039	NaN	NaN	NaN	NaN	304539	Filtered	8.74545432020188E-12	4.6686024033596226E-05	8.931909397054122E-06	3.79863247073692E-06	2.958866042526075E-05	Filtered	Filtered	Filtered	Filtered	8.517352093688969E-12
O00233	PSMD9	Homo sapiens	26S proteasome non-ATPase regulatory subunit 9	homo_sapiens_UP000005640_9606_2022	0	ANYDVLESQK	TRUE	39	TRUE	_ANYDVLESQK_.2	1	57304.9	1	1	1	1	1	1	1	1	1	2.9103096087818013E-05	3.311267117827946E-10	8.42275578901571E-06	5.597604952900099E-17	2.5227761464841798E-17	2.5137784354938895E-05	3.2239518185890926E-05	1.055921235730864E-09	2.705331448939421E-05	3.902798058057626E-15	3.060700571157961E-05
O00233	PSMD9	Homo sapiens	26S proteasome non-ATPase regulatory subunit 9	homo_sapiens_UP000005640_9606_2022	0	SDVDLYQVR	TRUE	65	TRUE	_SDVDLYQVR_.2	1	1	1	1	1	1	1	1	1	1	1	1.2571150650932686E-05	1.828740238727326E-07	1.3301272855237965E-05	3.1014796048902066E-11	5.7070419200112784E-06	2.770672097091647E-05	0.00013421500018822362	6.860562870898058E-12	1.2264704695537164E-06	0.0004948450710915348	0.00017866830406899214
O00233	PSMD9	Homo sapiens	26S proteasome non-ATPase regulatory subunit 9	homo_sapiens_UP000005640_9606_2022	0	QVEEALHQLHAR	TRUE	92	TRUE	_QVEEALHQLHAR_.2	72276.6	123279	74051.4	76354.6	98540.6	133677	108358	113984	121211	160624	87982.7	1.795920509193013E-05	Filtered	0.00015149623013841949	4.77524005811844E-14	0.0020118957196317735	2.5137784354938895E-05	4.686499045076294E-17	4.178395437121413E-08	1.0970338771413457E-05	0.00018903467058431936	0.0003703444973808458
O00233	PSMD9	Homo sapiens	26S proteasome non-ATPase regulatory subunit 9	homo_sapiens_UP000005640_9606_2022	0	QVEEALHQLHAR	TRUE	92	TRUE	_QVEEALHQLHAR_.3	72276.6	123279	74051.4	76354.6	98540.6	133677	108358	113984	121211	160624	87982.7	Filtered	7.03058349987619E-06	Filtered	0.00019599383130334386	3.273191698839891E-10	2.910925163516478E-05	Filtered	8.029357436972355E-05	Filtered	3.4992770034449744E-05	7.628035116068672E-07
O00233	PSMD9	Homo sapiens	26S proteasome non-ATPase regulatory subunit 9	homo_sapiens_UP000005640_9606_2022	0	PLNVTVIR	TRUE	187	TRUE	_PLNVTVIR_.2	1	1	1	NaN	1	1	NaN	NaN	1	1	1	1.9253812407628505E-05	0.00037972096308281744	8.375967184237063E-05	Filtered	1.6432255227660516E-08	2.9208324439317418E-05	Filtered	Filtered	0.0005601300010570321	0.0002622153944352952	8.632221906533928E-05
O00244	ATOX1	Homo sapiens	Copper transport protein ATOX1	homo_sapiens_UP000005640_9606_2022	0	YDIDLPNKK	TRUE	31	TRUE	_YDIDLPNKK_.2	29975.646484375	4440.43	12538.6123046875	1	1	1	33384.5	1	1	1	1	3.4313138197184104E-08	6.981208162562097E-07	6.370264060686541E-05	1.469193787953973E-11	3.7601850555599216E-14	2.5780169098815985E-05	1.3201657679186461E-07	4.1699073670854955E-24	5.585184463856109E-09	8.628300048498819E-11	1.853168141707686E-14
O00244	ATOX1	Homo sapiens	Copper transport protein ATOX1	homo_sapiens_UP000005640_9606_2022	0	YDIDLPNK	TRUE	31	TRUE	_YDIDLPNK_.2	1	1	1	1	1	1	1	1	1	1	1	0.00018020612475999024	3.8210137331102644E-07	2.5303154312833218E-05	1.666635011728614E-09	4.2430509647028825E-08	2.9453290312751873E-05	0.00018111073610469373	1.793387331417453E-15	7.384437595318937E-06	8.187485161139746E-05	2.2947608913118602E-05
O00244	ATOX1	Homo sapiens	Copper transport protein ATOX1	homo_sapiens_UP000005640_9606_2022	0	LGGVKYDIDLPNK	TRUE	26	TRUE	_LGGVKYDIDLPNK_.3	1	1	NaN	1	NaN	60849	NaN	1	1	1	1	0.005803298027069461	0.0001302272169945221	Filtered	0.0002563475490603312	Filtered	2.7458292583853616E-05	Filtered	0.0027086960034330256	0.00016508025840216128	0.008513107990138321	0.0038209109896508667
O00244	ATOX1	Homo sapiens	Copper transport protein ATOX1	homo_sapiens_UP000005640_9606_2022	0	VCIESEHSMDTLLATLK	TRUE	40	TRUE	_VC[Carbamidomethyl (C)]IESEHSMDTLLATLK_.3	27827.505859375	27092.5	NaN	NaN	NaN	1	1	NaN	1	1	NaN	0.0036790779119305105	1.5769168792280545E-06	Filtered	Filtered	Filtered	0.004234576110679516	0.0003646533317553187	Filtered	0.0001660273455548517	1.7174422438372428E-05	Filtered
O00257	CBX4	Homo sapiens	E3 SUMO-protein ligase CBX4	homo_sapiens_UP000005640_9606_2022	0	PLAGAAGAPGK	TRUE	213	TRUE	_PLAGAAGAPGK_.2	39724.1	73251	42794	78508.9	57927.9	NaN	63488.6	63817.2	47620.8	40359.4	102230	1.4981235733202162E-05	0.002976609233339823	0.0003018186258840265	0.000854571686178729	2.92733723504499E-05	Filtered	0.000143947130732221	3.35409823624149E-16	0.00013540333622434592	4.891251954374024E-10	0.0008271292976809314
O00257	CBX4	Homo sapiens	E3 SUMO-protein ligase CBX4	homo_sapiens_UP000005640_9606_2022	0	PLVVQVPTFAR	TRUE	78	TRUE	_PLVVQVPTFAR_.2	1	1	1	1	1	1	1	1	1	1	NaN	1.4240477882949978E-06	8.121771746378444E-10	5.240846343329437E-05	4.148929673114032E-09	1.2961256193001129E-08	2.8125672290498617E-05	4.472055321970781E-05	6.853273048598751E-18	4.017024001025346E-07	1.227419909941598E-09	Filtered
O00257	CBX4	Homo sapiens	E3 SUMO-protein ligase CBX4	homo_sapiens_UP000005640_9606_2022	0	EAVTGNGIGGK	TRUE	239	TRUE	_EAVTGNGIGGK_.2	41606.8	17263.3	15011.0283203125	26463.4	35150.2	17575.693359375	NaN	63349.1	NaN	39405.8	24364.7	9.173061836828672E-06	5.8074668958673835E-05	0.0009452369110684153	0.00014149703818998563	0.0003107267846475458	0.0006045891466562668	Filtered	0.0005314978256601817	Filtered	0.00019624598580125256	0.0002916712334216485
O00257	CBX4	Homo sapiens	E3 SUMO-protein ligase CBX4	homo_sapiens_UP000005640_9606_2022	0	MYDLQYQGGHK	TRUE	168	TRUE	_M[Oxidation (M)]YDLQYQGGHK_.2	34435.9	51469.4	62522.1	72604.9	62586.7	40543.3	25408.8	32916.3	29629.830078125	37724.1	67395.6	5.753016996442389E-06	7.4624612309837825E-06	0.009730384691720549	6.766306434793412E-13	7.601127144391773E-10	4.236219903266305E-05	1.9624464265134555E-10	6.98345111222036E-11	2.1107302548647677E-08	0.00029822287102671034	3.346711581177533E-08
O00257	CBX4	Homo sapiens	E3 SUMO-protein ligase CBX4	homo_sapiens_UP000005640_9606_2022	0	MYDLQYQGGHK	TRUE	168	TRUE	_M[Oxidation (M)]YDLQYQGGHK_.3	34435.9	51469.4	62522.1	72604.9	62586.7	40543.3	25408.8	32916.3	29629.830078125	37724.1	67395.6	0.0007183469083371116	4.719486718577084E-08	0.0006496305833119751	1.5620523294230936E-06	0.0017177557246428959	Filtered	0.001394174622153081	1.412311949933568E-08	0.001150433710754342	0.0016001280679101453	Filtered
O00257	CBX4	Homo sapiens	E3 SUMO-protein ligase CBX4	homo_sapiens_UP000005640_9606_2022	0	MYDLQYQGGHK	TRUE	168	TRUE	_MYDLQYQGGHK_.2	34435.9	51469.4	62522.1	72604.9	62586.7	40543.3	25408.8	32916.3	29629.830078125	37724.1	67395.6	Filtered	Filtered	Filtered	Filtered	Filtered	0.005942047093862353	3.1298621634265663E-07	Filtered	1.089762348888766E-07	6.50298245593699E-05	Filtered
O00257	CBX4	Homo sapiens	E3 SUMO-protein ligase CBX4	homo_sapiens_UP000005640_9606_2022	0	YYYQLNSK	TRUE	150	TRUE	_YYYQLNSK_.2	1	4312.9443359375	2907.356689453125	NaN	10850.3212890625	6562.21	NaN	3252.778076171875	NaN	1	1	0.004946225679187541	7.57205625689039E-06	0.0008525074899106565	Filtered	0.00806022116288998	2.6196160436911235E-05	Filtered	0.00041429928253357344	Filtered	0.004354464416937272	0.006675342894779767
O00257	CBX4	Homo sapiens	E3 SUMO-protein ligase CBX4	homo_sapiens_UP000005640_9606_2022	0	LLIAFQNR	TRUE	53	TRUE	_LLIAFQNR_.2	18281.5	53404.5	59767	55137.2	NaN	NaN	NaN	21186.2	NaN	32970.7	31646.857421875	0.00020713072277381595	3.883630815443495E-06	0.00019030288706547115	6.738584114202998E-05	Filtered	Filtered	Filtered	3.1888273888203803E-06	Filtered	0.007877168427609537	8.22211658083721E-11
O00257	CBX4	Homo sapiens	E3 SUMO-protein ligase CBX4	homo_sapiens_UP000005640_9606_2022	0	GQGHQYELNSK	TRUE	115	TRUE	_GQGHQYELNSK_.2	NaN	NaN	68212.6	NaN	NaN	NaN	19881.1	NaN	26813.419921875	NaN	NaN	Filtered	Filtered	0.006108679535213549	Filtered	Filtered	Filtered	0.0015243033202934915	Filtered	0.00012169523413799094	Filtered	Filtered
O00258	GET1	Homo sapiens	Guided entry of tail-anchored proteins factor 1	homo_sapiens_UP000005640_9606_2022	0.00024021138601969732	WITPLDR	TRUE	135	TRUE	_WITPLDR_.2	1	1	36581.8	1	1	1	1	1	1	1	1	0.0005245451644573072	0.00010684949189620231	7.825929908670652E-05	2.7107058491779488E-11	0.00015837304409888533	2.5968022793574736E-05	0.0011049134879063474	5.7936773436702264E-06	4.598346481602061E-07	0.00022077671728140186	0.0008694083958360754
O00264	PGRMC1	Homo sapiens	Membrane-associated progesterone receptor component 1	homo_sapiens_UP000005640_9606_2022	0	FYGPEGPYGVFAGR	TRUE	106	TRUE	_FYGPEGPYGVFAGR_.2	3.49235e+06	3.24187e+06	2704359	2.62487e+06	2655476	3.16813e+06	3.53063e+06	4.14788e+06	4.03796e+06	3241497	2.33505e+06	1.716269649405285E-05	1.0959884364777352E-09	1.85306159677829E-05	9.194124679542514E-09	0.00013678274338086024	0.0003524631583873399	8.577367080632805E-05	5.966552031739217E-05	8.44828989745602E-05	4.2430621574349953E-07	7.716604592660981E-08
O00264	PGRMC1	Homo sapiens	Membrane-associated progesterone receptor component 1	homo_sapiens_UP000005640_9606_2022	0	DFTPAELR	TRUE	72	TRUE	_DFTPAELR_.2	894706	620141	497593	542436	319639	480408	598937	660756	533020	638898	434125	2.5971202368541452E-05	2.234896353531344E-05	0.0004099598746402205	3.752477225907703E-05	8.414920718963381E-08	2.9315884526464554E-05	2.6703186377179916E-05	2.251250319896076E-08	9.132747845814512E-07	1.0088025991547975E-05	3.780942668108961E-08
O00264	PGRMC1	Homo sapiens	Membrane-associated progesterone receptor component 1	homo_sapiens_UP000005640_9606_2022	0	DFTPAELR	TRUE	72	TRUE	_DFTPAELR_.1	894706	620141	497593	542436	319639	480408	598937	660756	533020	638898	434125	0.00017076919496932145	2.3346418676813094E-05	0.00042469756444028984	2.9828830644316E-08	5.937692394828689E-05	2.5137784354938895E-05	7.535946075223427E-08	0.0009471671086973927	5.918178776769132E-06	0.0039969067014141366	0.0002312064657790923
O00264	PGRMC1	Homo sapiens	Membrane-associated progesterone receptor component 1	homo_sapiens_UP000005640_9606_2022	0	FDGVQDPR	TRUE	81	TRUE	_FDGVQDPR_.2	251694	245409	330316	241194	264224	294746	229457	242650	273032	234857	256047	1.535687594620459E-05	0.00010017400629314807	0.00027223785848569366	8.538508636340734E-08	2.1242952160673453E-07	2.5553071291290516E-05	1.346777810585427E-05	0.00014294920436942765	2.89226880500852E-06	0.00012435254208249255	3.7865412568130774E-08
O00264	PGRMC1	Homo sapiens	Membrane-associated progesterone receptor component 1	homo_sapiens_UP000005640_9606_2022	0	FDGVQDPR	TRUE	81	TRUE	_FDGVQDPR_.1	251694	245409	330316	241194	264224	294746	229457	242650	273032	234857	256047	0.0009469370166785895	0.00031986335576847423	0.0001539504593571625	0.0001878237468405793	0.00029947542097762147	0.00010089412142502496	4.26172987543202E-06	2.865752496719261E-06	0.0002481399230064383	0.0013627455003587586	0.0016898039766825132
O00264	PGRMC1	Homo sapiens	Membrane-associated progesterone receptor component 1	homo_sapiens_UP000005640_9606_2022	0	ILMAINGK	TRUE	89	TRUE	_ILM[Oxidation (M)]AINGK_.2	663283	505767	485666	1116757	738300	242350	731243	463950	603566	699772	637426	2.0031968269511572E-05	2.9323271674993516E-06	0.0001681752765259646	3.2840537079107844E-06	0.00010358650178174033	0.00022103866021484341	3.015946737216209E-07	3.581221408974673E-05	8.665265815105275E-08	0.00021290392489938775	0.0003899760883365829
O00264	PGRMC1	Homo sapiens	Membrane-associated progesterone receptor component 1	homo_sapiens_UP000005640_9606_2022	0	ILMAINGK	TRUE	89	TRUE	_ILM[Oxidation (M)]AINGK_.1	663283	505767	485666	1116757	738300	242350	731243	463950	603566	699772	637426	0.00016107358186197808	2.4629267357441734E-09	0.00019219579921678795	7.421836615135292E-08	0.0001493939705994626	2.6925070762030577E-05	1.8055524593091933E-05	2.3175804708962874E-05	2.39668022682795E-05	1.8800853436212633E-09	0.0007238826183500516
O00264	PGRMC1	Homo sapiens	Membrane-associated progesterone receptor component 1	homo_sapiens_UP000005640_9606_2022	0	ILMAINGK	TRUE	89	TRUE	_ILMAINGK_.2	663283	505767	485666	1116757	738300	242350	731243	463950	603566	699772	637426	5.778020699906938E-05	3.5909294072903864E-05	0.00021299619745391313	Filtered	Filtered	6.572745820895337E-05	4.0717372045326696E-06	0.000603523348104246	0.0005169549577105882	0.001791083291894367	Filtered
O00264	PGRMC1	Homo sapiens	Membrane-associated progesterone receptor component 1	homo_sapiens_UP000005640_9606_2022	0	KFYGPEGPYGVFAGR	TRUE	105	TRUE	_KFYGPEGPYGVFAGR_.3	90798.6	64255.3	NaN	108905	92750.5	89975.5	61444.7	111779	62795.7	56804.4	NaN	2.0950430358921477E-05	0.007922833313873936	Filtered	0.0004493590831680492	3.3915130847049757E-09	9.136589370262971E-05	1.138299743358992E-07	6.401460142527181E-27	3.195275418405905E-08	1.2252537363921922E-08	Filtered
O00264	PGRMC1	Homo sapiens	Membrane-associated progesterone receptor component 1	homo_sapiens_UP000005640_9606_2022	0	DFTPAELRR	TRUE	72	TRUE	_DFTPAELRR_.2	96266.2	NaN	34746.6	40237.5	94038.3	125343	51192.3	76094.5	NaN	76882.2	NaN	1.8723976999004553E-05	Filtered	0.0005026605610593008	4.502138861665718E-05	2.843005564576591E-16	2.5249123631968068E-05	0.00039749737992936517	0.005687772469563055	Filtered	5.2609630684227885E-18	Filtered
O00264	PGRMC1	Homo sapiens	Membrane-associated progesterone receptor component 1	homo_sapiens_UP000005640_9606_2022	0	RFDGVQDPR	TRUE	80	TRUE	_RFDGVQDPR_.2	353539	427846	882007	2.70357e+06	698634	332586	692220	232943	553179	585766	2.03176e+06	0.00036451614045304487	5.596631221787297E-05	0.00015591748142395364	5.099989256677231E-09	1.9695969628368065E-10	2.7268838392827656E-05	0.0013124571374821669	9.378869551756505E-10	2.3249961402380816E-05	4.125377568980755E-11	9.482720507848868E-11
O00264	PGRMC1	Homo sapiens	Membrane-associated progesterone receptor component 1	homo_sapiens_UP000005640_9606_2022	0	RFDGVQDPR	TRUE	80	TRUE	_RFDGVQDPR_.1	353539	427846	882007	2.70357e+06	698634	332586	692220	232943	553179	585766	2.03176e+06	2.3469938513243634E-05	Filtered	Filtered	Filtered	Filtered	0.000479528006422133	Filtered	0.0005488733877919072	Filtered	Filtered	Filtered
O00264	PGRMC1	Homo sapiens	Membrane-associated progesterone receptor component 1	homo_sapiens_UP000005640_9606_2022	0	EGEEPTVYSDEEEPKDESAR	TRUE	173	TRUE	_EGEEPTVYSDEEEPKDESAR_.3	1	16171.326171875	8022.71240234375	NaN	NaN	17082.1	NaN	10038.9345703125	NaN	4716.81298828125	10789.1962890625	5.39598777593035E-06	2.87700246352917E-18	4.2642170019589407E-05	Filtered	Filtered	5.337192355211574E-05	Filtered	8.184109420657477E-13	Filtered	9.880499990312929E-05	7.99110435922893E-12
O00264	PGRMC1	Homo sapiens	Membrane-associated progesterone receptor component 1	homo_sapiens_UP000005640_9606_2022	0	RDFTPAELR	TRUE	71	TRUE	_RDFTPAELR_.2	80851.1	NaN	57757.2	NaN	NaN	64326.7	NaN	NaN	62016.9	40207	40998.7	1.3378509812282206E-05	Filtered	0.00016672820785062033	Filtered	Filtered	0.00022988832581171718	Filtered	Filtered	0.00014789026890456872	0.00029460966214576073	5.2389929935903934E-06
O00267	SUPT5H	Homo sapiens	Transcription elongation factor SPT5	homo_sapiens_UP000005640_9606_2022	0	SVVAPEHVK	TRUE	214	TRUE	_SVVAPEHVK_.2	14076.345703125	22630	1	1	1	1	1	1	19698.482421875	1	1	1.979328402087767E-05	3.01034796867925E-08	2.8798935074968063E-05	4.964200779340748E-05	0.00034150736125270343	0.00018280485012523427	0.0012221202845171177	4.618667000673226E-11	2.109021566593059E-09	7.076076797752365E-05	0.0008112980154896211
O00267	SUPT5H	Homo sapiens	Transcription elongation factor SPT5	homo_sapiens_UP000005640_9606_2022	0	GYIGVVK	TRUE	719	TRUE	_GYIGVVK_.1	34644.9	NaN	60842.1	NaN	1	41466.1	62512.4	36744.5	78558	28842.455078125	58148.3	3.098737638807831E-08	Filtered	9.395304828720548E-05	Filtered	0.004720496945028631	0.0022471064202386455	2.824392385442002E-12	3.1031215232227685E-15	1.8656896853425964E-09	1.7078870500339578E-13	0.0003060170898288005
O00267	SUPT5H	Homo sapiens	Transcription elongation factor SPT5	homo_sapiens_UP000005640_9606_2022	0	TPHYGSQTPLHDGSR	TRUE	799	TRUE	_TPHYGSQTPLHDGSR_.2	38881.8	42031.7	33679.4	26177.1	24812.990234375	24535.7	49581.5	23308.900390625	30404.1	38974.1	18233.9	1.1006313925878481E-05	Filtered	0.0001849129480823358	0.0005711677235597189	1.746056285620351E-11	5.295774046380875E-05	Filtered	3.982109837573379E-26	0.002741944286985375	1.656139300539648E-11	0.0005105517934593935
O00267	SUPT5H	Homo sapiens	Transcription elongation factor SPT5	homo_sapiens_UP000005640_9606_2022	0	TPHYGSQTPLHDGSR	TRUE	799	TRUE	_TPHYGSQTPLHDGSR_.3	38881.8	42031.7	33679.4	26177.1	24812.990234375	24535.7	49581.5	23308.900390625	30404.1	38974.1	18233.9	Filtered	2.972407389302018E-17	Filtered	Filtered	Filtered	Filtered	1.70760057360381E-05	Filtered	6.198528516230719E-06	0.0007942076485281786	Filtered
O00267	SUPT5H	Homo sapiens	Transcription elongation factor SPT5	homo_sapiens_UP000005640_9606_2022	0	FAVALDSEQNNIHVK	TRUE	583	TRUE	_FAVALDSEQNNIHVK_.3	33385.2	NaN	NaN	NaN	NaN	73479.2	NaN	89756.1	29765.533203125	NaN	50987.8	1.685715884789161E-08	Filtered	Filtered	Filtered	Filtered	0.00018706520686754852	Filtered	0.0009982644424481792	0.0046891792192502	Filtered	0.005234537179601
O00268	TAF4	Homo sapiens	Transcription initiation factor TFIID subunit 4	homo_sapiens_UP000005640_9606_2022	0	VVSDLVGSLESQLAASAAHHHHLAPR	TRUE	21	TRUE	_VVSDLVGSLESQLAASAAHHHHLAPR_.4	102810	99649.3	73660.5	121972	74220.9	131801	117197	167064	99750.6	181191	60507.1	4.096417243340123E-05	0.0007511765312957035	1.5877752687773847E-05	4.072411130117905E-14	6.492303022672086E-13	0.00025530134295531485	4.575636475841923E-05	7.032055165173509E-12	0.00034799621551769824	2.183992032505348E-06	8.436808597697199E-05
O00268	TAF4	Homo sapiens	Transcription initiation factor TFIID subunit 4	homo_sapiens_UP000005640_9606_2022	0	VVSDLVGSLESQLAASAAHHHHLAPR	TRUE	21	TRUE	_VVSDLVGSLESQLAASAAHHHHLAPR_.5	102810	99649.3	73660.5	121972	74220.9	131801	117197	167064	99750.6	181191	60507.1	1.3696196959792191E-05	5.939842443624381E-06	9.105697767566427E-05	9.927580788112162E-12	5.3273495210671924E-12	2.524608286268987E-05	0.00022176646294999735	5.870014189627762E-10	0.00019895699104411702	6.537930874718509E-09	5.7022208143616835E-05
O00268	TAF4	Homo sapiens	Transcription initiation factor TFIID subunit 4	homo_sapiens_UP000005640_9606_2022	0	ELVQNLLDGKIEAEDFTSR	TRUE	622	TRUE	_ELVQNLLDGKIEAEDFTSR_.3	49313.3	40656.8	1	46214.8	35004.5	128169	97459.7	68852.4	1	62207.1	264394	3.88859414648331E-06	0.0005562837002975724	8.73558594726582E-05	3.0422826475352936E-08	8.955929811932061E-05	2.7583029834735875E-05	1.4588586974162826E-11	1.0442548299831099E-18	5.652470328904833E-05	7.148003697693691E-05	0.00019924675051047512
O00268	TAF4	Homo sapiens	Transcription initiation factor TFIID subunit 4	homo_sapiens_UP000005640_9606_2022	0	LQNLVEK	TRUE	910	TRUE	_LQNLVEK_.2	1	61490.1	31293.443359375	1	9156.8037109375	120279	51933	1	37141.4	1	23597.509765625	3.370773724157477E-05	5.0874174899709E-06	9.235654928876578E-05	1.6062312435097945E-06	0.0003385311221185087	2.5137784354938895E-05	2.028557180516211E-06	1.888605059336254E-08	4.936513048597561E-08	8.076311999428057E-05	0.00040318017978588475
O00268	TAF4	Homo sapiens	Transcription initiation factor TFIID subunit 4	homo_sapiens_UP000005640_9606_2022	0	DANLTALAAIGPR	FALSE	1003	FALSE	_DANLTALAAIGPR_.2	1	1	1	1	1	1	1	1	1	1	8370.76	1.589918781113746E-06	0.00012745428482058489	0.00023686338045180008	9.501181748855163E-12	1.7777769560223317E-07	0.00012213362286599383	7.704318656379115E-11	3.6663466447273296E-22	1.1345329678485953E-05	1.0642869539108629E-10	1.685013562845702E-06
O00268	TAF4	Homo sapiens	Transcription initiation factor TFIID subunit 4	homo_sapiens_UP000005640_9606_2022	0	HGITELHPDVVSYVSHATQQR	TRUE	889	TRUE	_HGITELHPDVVSYVSHATQQR_.4	108329	102093	145012	91579.1	NaN	NaN	115644	80178.5	133598	79668.7	97816.8	0.0006984629799420995	0.00029553651453115385	0.00047091750639671726	7.273537934376847E-05	Filtered	Filtered	0.0004609869497433452	0.000909031172557225	2.008203155413546E-05	0.003368627334475984	0.009868623300232304
O00268	TAF4	Homo sapiens	Transcription initiation factor TFIID subunit 4	homo_sapiens_UP000005640_9606_2022	0	FFEQLDQIEK	TRUE	946	TRUE	_FFEQLDQIEK_.2	103138	NaN	83305.1	154685	94096.6	1.011890172958374	NaN	59212	135248	95787	NaN	0.00015819392072429354	Filtered	0.00011162697933885532	0.00015641062746719303	9.846125501439987E-08	0.009021171808522358	Filtered	3.739742754868385E-05	3.6011168526769225E-05	0.000615688837093506	Filtered
O00268	TAF4	Homo sapiens	Transcription initiation factor TFIID subunit 4	homo_sapiens_UP000005640_9606_2022	0	ALSAVSAQAAAAQK	TRUE	804	TRUE	_ALSAVSAQAAAAQK_.2	1	1	1	1	NaN	1	NaN	1	1	1	NaN	0.0007876217710810606	0.00011094860067100567	7.618471023532775E-05	0.007041556507170972	Filtered	7.605843697377137E-05	Filtered	0.0008532151145159412	0.00288281312146345	4.583035956727525E-16	Filtered
O00268	TAF4	Homo sapiens	Transcription initiation factor TFIID subunit 4	homo_sapiens_UP000005640_9606_2022	0	DDDRYEQASDVR	TRUE	930	TRUE	_DDDRYEQASDVR_.2	7317.96	1	4394.65185546875	13688.916015625	NaN	NaN	NaN	21970.6	NaN	22343.041015625	18795.8	2.4399349636725836E-05	0.00015110816839140602	0.0023024538182285664	2.832155397684614E-13	Filtered	Filtered	Filtered	4.80577027670106E-27	Filtered	0.00019222922142668702	3.3521816734849456E-05
O00268	TAF4	Homo sapiens	Transcription initiation factor TFIID subunit 4	homo_sapiens_UP000005640_9606_2022	0	DETFLLQAPLQR	TRUE	869	TRUE	_DETFLLQAPLQR_.2	1	1	NaN	1	1	1	23851.064453125	1	NaN	NaN	NaN	0.0007961473948711486	0.00024264169867038607	Filtered	1.2174139697406225E-05	0.00514865729444469	0.0001804910677124034	0.00044372576098371426	3.300234596821776E-12	Filtered	Filtered	Filtered
O00273	DFFA	Homo sapiens	DNA fragmentation factor subunit alpha	homo_sapiens_UP000005640_9606_2022	0	LQHTLQQVLDQR	TRUE	171	TRUE	_LQHTLQQVLDQR_.3	4493.54638671875	1	1	1	1	1	1	39296.4	22885.708984375	5040.16455078125	NaN	0.0009992885487132277	5.044129738340038E-11	6.0823018272799334E-05	0.0015414633322162205	1.669583737536377E-12	2.8288907548946988E-05	0.0001112873264108623	Filtered	0.00016690346611541022	9.534144117488943E-07	Filtered
O00273	DFFA	Homo sapiens	DNA fragmentation factor subunit alpha	homo_sapiens_UP000005640_9606_2022	0	LQHTLQQVLDQR	TRUE	171	TRUE	_LQHTLQQVLDQR_.2	4493.54638671875	1	1	1	1	1	1	39296.4	22885.708984375	5040.16455078125	NaN	1.7664132752312611E-07	7.338554736300369E-10	6.644119075469611E-07	Filtered	1.7789719633206575E-11	0.00025978085657909225	0.0007615819006126579	2.806046311480642E-23	9.50974148603842E-10	6.942000528578635E-13	Filtered
O00273	DFFA	Homo sapiens	DNA fragmentation factor subunit alpha	homo_sapiens_UP000005640_9606_2022	0	LQQTQSLHSLR	TRUE	297	TRUE	_LQQTQSLHSLR_.2	42720.1	NaN	12474.4599609375	NaN	34978.1	NaN	NaN	NaN	NaN	27384.8	NaN	0.0007475253495050603	Filtered	0.00037922043498768237	Filtered	0.00030782001935340553	Filtered	Filtered	Filtered	Filtered	0.0023502098438574716	Filtered
O00273	DFFA	Homo sapiens	DNA fragmentation factor subunit alpha	homo_sapiens_UP000005640_9606_2022	0	ETSSDVALASHILTALR	TRUE	230	TRUE	_ETSSDVALASHILTALR_.3	1	NaN	1	NaN	1	NaN	NaN	8069.33349609375	1	15947.1591796875	NaN	8.379805800584414E-06	Filtered	0.0002810026062131753	Filtered	0.0002444567880324282	Filtered	Filtered	1.5420167005342643E-17	0.0038786476338963155	0.0010075764642781687	Filtered
O00273	DFFA	Homo sapiens	DNA fragmentation factor subunit alpha	homo_sapiens_UP000005640_9606_2022	0	ETSSDVALASHILTALR	TRUE	230	TRUE	_ETSSDVALASHILTALR_.2	1	NaN	1	NaN	1	NaN	NaN	8069.33349609375	1	15947.1591796875	NaN	1.5919877135640254E-06	Filtered	Filtered	Filtered	Filtered	Filtered	Filtered	Filtered	Filtered	Filtered	Filtered
O00291	HIP1	Homo sapiens	Huntingtin-interacting protein 1	homo_sapiens_UP000005640_9606_2022	0	EMAATSAAIETATAR	TRUE	786	TRUE	_EM[Oxidation (M)]AATSAAIETATAR_.2	1	NaN	14161.8349609375	NaN	NaN	1	NaN	1	1	1	NaN	0.001889738227573962	Filtered	0.004057707247569427	Filtered	Filtered	0.00016174715083857506	Filtered	0.00035929918886704753	0.0055829490587149	3.874851277841936E-06	Filtered
O00291	HIP1	Homo sapiens	Huntingtin-interacting protein 1	homo_sapiens_UP000005640_9606_2022	0	GLDIKQEELGDLVDK	TRUE	771	TRUE	_GLDIKQEELGDLVDK_.3	NaN	1	NaN	NaN	NaN	NaN	1	NaN	1	1	NaN	Filtered	5.867146972225819E-14	Filtered	Filtered	Filtered	Filtered	0.00029313546684843847	Filtered	0.0003767027106644878	0.00023780340204448296	Filtered
O00291	HIP1	Homo sapiens	Huntingtin-interacting protein 1	homo_sapiens_UP000005640_9606_2022	0	QAQVDLER	TRUE	501	TRUE	_QAQVDLER_.2	NaN	NaN	98362.2	NaN	NaN	NaN	NaN	NaN	8159.58251953125	116506	NaN	Filtered	Filtered	0.002691622005968755	Filtered	Filtered	Filtered	Filtered	Filtered	0.004167969532725382	0.0004762067175624283	Filtered
O00299	CLIC1	Homo sapiens	Chloride intracellular channel protein 1	homo_sapiens_UP000005640_9606_2022	0	LAALNPESNTAGLDIFAK	TRUE	96	TRUE	_LAALNPESNTAGLDIFAK_.2	145499	51717.3	36846.9	NaN	6915.55517578125	1	NaN	70415	89342.5	115304	32002.173828125	0.00012477619325049574	7.475784870459521E-05	2.8249551274405757E-06	Filtered	0.0014243742414341424	0.004190262507530502	Filtered	7.180684813908928E-16	1.925905803095123E-05	0.00012735864304693842	0.00010136692568276382
O00299	CLIC1	Homo sapiens	Chloride intracellular channel protein 1	homo_sapiens_UP000005640_9606_2022	0	GFTIPEAFR	TRUE	196	TRUE	_GFTIPEAFR_.2	68954.1	NaN	NaN	NaN	1	1	5459.2451171875	16832.3	25227.595703125	60716.1	1	0.0002473018180608731	Filtered	Filtered	Filtered	0.00042823532951996335	0.0061818986315833714	0.0005160560253466896	1.4143276318615063E-10	3.515786736024725E-05	1.6165232954830185E-05	7.210941516560676E-07
O00299	CLIC1	Homo sapiens	Chloride intracellular channel protein 1	homo_sapiens_UP000005640_9606_2022	0	LFMVLWLK	TRUE	30	TRUE	_LFM[Oxidation (M)]VLWLK_.2	16944.134765625	37219	NaN	NaN	1	NaN	NaN	NaN	32791.1	1	NaN	0.00013875419826966001	1.0224000991010273E-07	Filtered	Filtered	0.00013297620906828597	Filtered	Filtered	Filtered	0.0021840308804381894	0.0003637104941955023	Filtered
O00299	CLIC1	Homo sapiens	Chloride intracellular channel protein 1	homo_sapiens_UP000005640_9606_2022	0	LFMVLWLK	TRUE	30	TRUE	_LFMVLWLK_.2	16944.134765625	37219	NaN	NaN	1	NaN	NaN	NaN	32791.1	1	NaN	8.43844126994371E-06	0.004463313924489433	Filtered	Filtered	Filtered	Filtered	Filtered	Filtered	5.166824195478334E-05	0.002772454953639301	Filtered
O00303	EIF3F	Homo sapiens	Eukaryotic translation initiation factor 3 subunit F	homo_sapiens_UP000005640_9606_2022	0	LHPVILASIVDSYER	TRUE	94	TRUE	_LHPVILASIVDSYER_.2	786235	526427	459148	524482	488678	480024	654380	668931	533807	524294	485603	2.3655418391129987E-06	1.5063684618826034E-06	5.743094743010936E-06	3.0842265354533464E-12	7.282496742868299E-14	2.5421213515846265E-05	4.448723983802283E-05	2.876115265196824E-16	2.3253811337268803E-10	3.4553620705288733E-11	6.560804056737972E-06
O00303	EIF3F	Homo sapiens	Eukaryotic translation initiation factor 3 subunit F	homo_sapiens_UP000005640_9606_2022	0	LHPVILASIVDSYER	TRUE	94	TRUE	_LHPVILASIVDSYER_.3	786235	526427	459148	524482	488678	480024	654380	668931	533807	524294	485603	3.86812717137513E-05	1.258692304069462E-05	0.0001569408887759524	3.034096702941547E-06	0.00011610833487541198	0.00024227533025933046	9.67675267615504E-06	0.000346558957676417	2.0560541066739395E-06	2.7152696341466825E-10	6.606585768236341E-07
O00303	EIF3F	Homo sapiens	Eukaryotic translation initiation factor 3 subunit F	homo_sapiens_UP000005640_9606_2022	0	YAYYDTER	TRUE	239	TRUE	_YAYYDTER_.2	111290	108469	119578	63147.7	109652	118011	53665.4	113237	123412	116177	136975	3.454187343180156E-05	3.386826705771102E-09	9.756940926689079E-05	8.807866997982518E-11	6.1022570618088985E-12	0.0001921712616970621	5.431511688279973E-14	2.487066909328748E-08	1.1164489934327824E-10	6.178349470050188E-11	3.5012834378055556E-05
O00303	EIF3F	Homo sapiens	Eukaryotic translation initiation factor 3 subunit F	homo_sapiens_UP000005640_9606_2022	0	FLMSLVNQVPK	TRUE	307	TRUE	_FLMSLVNQVPK_.2	102786	6805.2158203125	10713.0166015625	1	19618.9	11911.490234375	42061.4	55121.6	116343	24842.4	25926	2.3673072006318434E-06	1.0294861365735124E-12	4.759741298698992E-08	2.92764585898285E-18	3.911115982437481E-24	2.5137784354938895E-05	5.820928538105516E-06	2.3278731882201596E-25	2.589415083632164E-12	2.206442620285884E-09	0.0012602235388509866
O00303	EIF3F	Homo sapiens	Eukaryotic translation initiation factor 3 subunit F	homo_sapiens_UP000005640_9606_2022	0	FLMSLVNQVPK	TRUE	307	TRUE	_FLM[Oxidation (M)]SLVNQVPK_.2	102786	6805.2158203125	10713.0166015625	1	19618.9	11911.490234375	42061.4	55121.6	116343	24842.4	25926	9.165669892521354E-05	1.1007905734436473E-05	0.00033160443679222326	2.7492925492257833E-05	8.295596195633213E-05	2.6195995435609744E-05	0.0002569731921306288	1.4259842111499798E-09	0.00038629250377880995	0.0005113352079434224	5.678357817709854E-05
O00303	EIF3F	Homo sapiens	Eukaryotic translation initiation factor 3 subunit F	homo_sapiens_UP000005640_9606_2022	0	KVSPNELILGWYATGHDITEHSVLIHEYYSR	TRUE	162	TRUE	_KVSPNELILGWYATGHDITEHSVLIHEYYSR_.5	44947	83780.3	NaN	40692.8	152368	242827	44935.1	72931.2	41581.3	119695	75599.3	4.92806644888217E-07	0.0001278700986504563	Filtered	0.0008243887357748864	1.1991154557800516E-06	0.0002644718642465298	0.0013717004122831347	3.260497960916313E-13	1.2423808387421982E-05	4.683426136600199E-20	2.3248644522404936E-06
O00303	EIF3F	Homo sapiens	Eukaryotic translation initiation factor 3 subunit F	homo_sapiens_UP000005640_9606_2022	0	IGVDLIMK	TRUE	247	TRUE	_IGVDLIM[Oxidation (M)]K_.2	219560	NaN	186185	NaN	142804	152318	NaN	124698	226029	102273	147053	8.153455710535268E-05	Filtered	0.0003096749908035417	Filtered	0.007206326700264226	5.239746178739753E-05	Filtered	2.573885449989768E-11	1.2639638190545043E-05	3.134873270042524E-05	1.2748875721820286E-11
O00303	EIF3F	Homo sapiens	Eukaryotic translation initiation factor 3 subunit F	homo_sapiens_UP000005640_9606_2022	0	NMYELHK	TRUE	155	TRUE	_NM[Oxidation (M)]YELHK_.2	NaN	260296	258709	274578	289151	512489	144251	NaN	NaN	1	281232	Filtered	8.203888234045885E-07	0.0005743835486644399	5.8157658079902286E-06	8.289391784158187E-05	2.900971178053769E-05	0.000329000420042449	Filtered	Filtered	0.008025274887264056	2.3008136149064184E-14
O00303	EIF3F	Homo sapiens	Eukaryotic translation initiation factor 3 subunit F	homo_sapiens_UP000005640_9606_2022	0	NMYELHK	TRUE	155	TRUE	_NM[Oxidation (M)]YELHK_.1	NaN	260296	258709	274578	289151	512489	144251	NaN	NaN	1	281232	Filtered	0.0007839876698046788	0.0022478181011100344	0.0026541598565194406	9.865147274598085E-05	Filtered	0.001423899196505907	Filtered	Filtered	Filtered	5.4117238996311914E-05
O00303	EIF3F	Homo sapiens	Eukaryotic translation initiation factor 3 subunit F	homo_sapiens_UP000005640_9606_2022	0	VIGTLLGTVDK	TRUE	116	TRUE	_VIGTLLGTVDK_.2	NaN	279525	NaN	292558	63318.6	249911	NaN	NaN	NaN	NaN	78886.1	Filtered	4.7176496481436255E-05	Filtered	3.7618465506060065E-09	4.5894444759169026E-10	3.11749421610261E-05	Filtered	Filtered	Filtered	Filtered	1.1730064875259983E-07
O00303	EIF3F	Homo sapiens	Eukaryotic translation initiation factor 3 subunit F	homo_sapiens_UP000005640_9606_2022	0	TMGVMFTPLTVK	TRUE	227	TRUE	_TMGVMFTPLTVK_.2	1	NaN	NaN	NaN	NaN	1	1	NaN	1	1	NaN	1.904775030463672E-05	Filtered	Filtered	Filtered	Filtered	0.003605740126791316	5.8109022820504E-06	Filtered	2.9113308617488703E-06	0.001840908522438416	Filtered
O00303	EIF3F	Homo sapiens	Eukaryotic translation initiation factor 3 subunit F	homo_sapiens_UP000005640_9606_2022	0	VSADNTVGR	TRUE	298	TRUE	_VSADNTVGR_.2	NaN	222482	388015	NaN	405873	278832	NaN	NaN	NaN	NaN	NaN	Filtered	0.000630370111344787	0.0001664640920137228	Filtered	0.0001571415380067369	4.172627918888911E-05	Filtered	Filtered	Filtered	Filtered	Filtered
O00308	WWP2	Homo sapiens	NEDD4-like E3 ubiquitin-protein ligase WWP2	homo_sapiens_UP000005640_9606_2022	0	VYYVDHNTK	TRUE	316	TRUE	_VYYVDHNTK_.2	98737.6	160234	27257.748046875	146316	110307	43852.3	135802	121928	140030	156097	157956	9.147863707543322E-06	5.734007408526397E-10	6.83467950509366E-05	1.983035302792531E-11	7.152868901955888E-15	2.8137208719105877E-05	0.000268648790326799	1.342402365500633E-14	3.97531809863013E-11	1.3227924594610366E-06	2.514706255691816E-07
O00308	WWP2	Homo sapiens	NEDD4-like E3 ubiquitin-protein ligase WWP2	homo_sapiens_UP000005640_9606_2022	0	YFVDHNTR	FALSE	461	FALSE	_YFVDHNTR_.2	357485	378393	354899	345441	370746	348177	196774	350343	NaN	222821	280078	7.480050789874238E-05	0.005091418857924675	5.86586082289925E-05	1.1839439409174045E-05	8.76209982910388E-08	0.00023757136215578703	0.00014263805864723347	1.0189159238079771E-17	Filtered	0.0016768666441250512	0.00020054044833750625
O00308	WWP2	Homo sapiens	NEDD4-like E3 ubiquitin-protein ligase WWP2	homo_sapiens_UP000005640_9606_2022	0	FYYVDHNTR	TRUE	346	TRUE	_FYYVDHNTR_.2	20659.2	58051.7	76340.2	23697.572265625	60416	58089.2	89493.6	NaN	NaN	60022.8	62556.1	7.361970865006601E-05	1.5449610853179333E-08	0.0012098314390050601	4.215980548761742E-05	2.4846637627719344E-05	2.677969102817494E-05	0.00017132230805460964	Filtered	Filtered	4.190213498090383E-05	0.006529572862841086
O00308	WWP2	Homo sapiens	NEDD4-like E3 ubiquitin-protein ligase WWP2	homo_sapiens_UP000005640_9606_2022	0	TTQWEDPR	FALSE	429	FALSE	_TTQWEDPR_.2	34429.2	10579.7373046875	NaN	38854.1	20314.291015625	NaN	72718	58929	53516.3	23542.9	1	5.7242152320967605E-05	0.009894592566138326	Filtered	0.0005420184992313927	0.00011913556578600079	Filtered	0.00045961728987054017	1.0484183597481399E-05	3.069753340503838E-06	0.000705733709322572	0.0025882968661459682
O00308	WWP2	Homo sapiens	NEDD4-like E3 ubiquitin-protein ligase WWP2	homo_sapiens_UP000005640_9606_2022	0	AFLDGFNEVAPLEWLR	TRUE	723	TRUE	_AFLDGFNEVAPLEWLR_.2	NaN	5605.74462890625	1210.054443359375	NaN	NaN	NaN	NaN	4521.80615234375	2828.771728515625	3861.52685546875	NaN	Filtered	2.910412509993641E-17	0.007854576790154976	Filtered	Filtered	Filtered	Filtered	0.008466305592082739	3.6302476604143775E-14	1.278887028233828E-06	Filtered
O00308	WWP2	Homo sapiens	NEDD4-like E3 ubiquitin-protein ligase WWP2	homo_sapiens_UP000005640_9606_2022	0	NYEQWQSQR	TRUE	368	TRUE	_NYEQWQSQR_.2	NaN	NaN	NaN	NaN	24.464935302734375	NaN	9472.36	NaN	NaN	NaN	NaN	Filtered	Filtered	Filtered	Filtered	1.080961179052892E-06	Filtered	0.009552782495783643	Filtered	Filtered	Filtered	Filtered
O00311	CDC7	Homo sapiens	Cell division cycle 7-related protein kinase	homo_sapiens_UP000005640_9606_2022	0	LTSDIQGHASHQPAISEK	TRUE	475	TRUE	_LTSDIQGHASHQPAISEK_.3	121547	146490	126899	145991	130878	146577	151507	165747	138043	276885	127306	6.62807419739238E-07	6.472452663340378E-07	9.009660039031974E-05	2.9916332509610373E-19	7.010353003444878E-11	2.6196395297003844E-05	0.00026527576459383604	2.287824712383397E-09	2.562735758537504E-05	0.0005568533249674829	1.4717982958194641E-21
O00311	CDC7	Homo sapiens	Cell division cycle 7-related protein kinase	homo_sapiens_UP000005640_9606_2022	0	LTSDIQGHASHQPAISEK	TRUE	475	TRUE	_LTSDIQGHASHQPAISEK_.2	121547	146490	126899	145991	130878	146577	151507	165747	138043	276885	127306	4.777576962401527E-09	3.926063550837125E-05	2.9416532473178907E-06	4.033099674353731E-07	0.00502816619077137	2.5137784354938895E-05	5.642829323032728E-16	4.0970777180853586E-50	3.813297326708742E-09	0.0001131781835364528	6.791562207883281E-15
O00311	CDC7	Homo sapiens	Cell division cycle 7-related protein kinase	homo_sapiens_UP000005640_9606_2022	0	LLDLNPASR	TRUE	549	TRUE	_LLDLNPASR_.2	1	102005	118123	105375	100299	95687	159990	125848	91896	1	72719.3	5.105290552263356E-06	1.098222551816618E-11	0.00011679482403556684	3.37248872090528E-08	3.1798714598674535E-05	2.524594364448548E-05	4.870393062299876E-05	5.571256352759793E-17	5.758014391477856E-07	7.269099280348986E-09	9.020463778807623E-21
O00311	CDC7	Homo sapiens	Cell division cycle 7-related protein kinase	homo_sapiens_UP000005640_9606_2022	0	FVQSEAQQER	TRUE	213	TRUE	_FVQSEAQQER_.2	1	193637	156204	124899	196111	1	1	1	1	1	1	0.00024109404719515725	3.8585735516869723E-10	7.905061032248966E-05	4.1696973050467597E-13	7.990243684992559E-05	2.8829517437809618E-05	1.4391908628907437E-06	0.0015754254877404538	7.704544745854094E-05	3.294862103756048E-15	2.5029317643980167E-05
O00311	CDC7	Homo sapiens	Cell division cycle 7-related protein kinase	homo_sapiens_UP000005640_9606_2022	0	ITAEEALLHPFFK	TRUE	558	TRUE	_ITAEEALLHPFFK_.2	218536	222036	254947	281049	241443	324595	411074	246490	272491	249817	246285	7.051556641974551E-07	1.7540580848973983E-10	3.362158805855488E-05	0.0003913153803282985	3.5964090073876E-08	2.7810293018748916E-05	9.41366102990922E-05	2.1306725997349168E-14	4.527735581326135E-06	2.612295299970564E-10	3.099740220916503E-09
O00311	CDC7	Homo sapiens	Cell division cycle 7-related protein kinase	homo_sapiens_UP000005640_9606_2022	0	ITAEEALLHPFFK	TRUE	558	TRUE	_ITAEEALLHPFFK_.3	218536	222036	254947	281049	241443	324595	411074	246490	272491	249817	246285	2.0730972347323836E-05	8.769961196821968E-09	9.163633532161795E-08	3.514586986910955E-06	3.933378901929815E-05	8.681027764637386E-05	Filtered	4.018235292716278E-19	3.066979899615298E-05	2.6459612004274436E-05	3.2344722305865226E-05
O00311	CDC7	Homo sapiens	Cell division cycle 7-related protein kinase	homo_sapiens_UP000005640_9606_2022	0	EGSVGLSVQR	TRUE	275	TRUE	_EGSVGLSVQR_.2	NaN	17340.408203125	41311.3	31580.318359375	34521.2	18247.775390625	43399.6	54653.2	49701.9	NaN	NaN	Filtered	5.24989880251786E-07	1.1178177124027287E-05	5.49739269946012E-11	0.004897261835950479	2.9954164558626533E-05	0.0004143488332594607	1.053899430627682E-07	0.0001279154986181609	Filtered	Filtered
O00311	CDC7	Homo sapiens	Cell division cycle 7-related protein kinase	homo_sapiens_UP000005640_9606_2022	0	IPLSGPVPK	TRUE	236	TRUE	_IPLSGPVPK_.2	34385	NaN	85469.7	21722	NaN	38746.2	51694.7	NaN	NaN	67206.5	NaN	0.0001734603676663648	Filtered	0.0013563404184655178	0.0005110024503732361	Filtered	3.0749041216212226E-05	0.001018139680707974	Filtered	Filtered	0.0001830566263732857	Filtered
O00330	PDHX	Homo sapiens	Pyruvate dehydrogenase protein X component, mitochondrial	homo_sapiens_UP000005640_9606_2022	0	VVDDELATR	TRUE	477	TRUE	_VVDDELATR_.2	30999.181640625	33392.6	73626.7	NaN	101708	78856	56578.2	11804.4677734375	26847.4	39103.9	62460.3	2.298150928086233E-05	0.0003341304362194159	2.8221128852875318E-06	Filtered	9.919423489494106E-05	2.6237924309347072E-05	0.0005051140615526093	0.008960113883194561	1.3946077728101384E-05	0.001523579476844875	1.6781021888621773E-19
O00330	PDHX	Homo sapiens	Pyruvate dehydrogenase protein X component, mitochondrial	homo_sapiens_UP000005640_9606_2022	0	HSLDASQGTATGPR	TRUE	195	TRUE	_HSLDASQGTATGPR_.2	21110.728515625	18435.8	15022.162109375	8398.25	18430.630859375	45569.1	1	71264.9	32787.7	53454.2	1	2.7566837213599473E-05	1.5954026987189663E-08	7.494039531120547E-05	1.4358695620955987E-12	2.2889435485898087E-16	0.00023699030076464246	4.863804767775387E-06	1.2542280513232726E-14	1.981140130912084E-09	1.0988455860856672E-05	Filtered
O00330	PDHX	Homo sapiens	Pyruvate dehydrogenase protein X component, mitochondrial	homo_sapiens_UP000005640_9606_2022	0	HSLDASQGTATGPR	TRUE	195	TRUE	_HSLDASQGTATGPR_.3	21110.728515625	18435.8	15022.162109375	8398.25	18430.630859375	45569.1	1	71264.9	32787.7	53454.2	1	Filtered	3.3309383818093966E-07	1.8738558958300092E-05	0.0006970933703217788	6.267060869960901E-05	2.812395878898813E-05	3.2054894635869437E-05	5.848930126848985E-20	0.0002718675117445151	Filtered	9.578062997275354E-06
O00330	PDHX	Homo sapiens	Pyruvate dehydrogenase protein X component, mitochondrial	homo_sapiens_UP000005640_9606_2022	0	ANLENPIR	TRUE	492	TRUE	_ANLENPIR_.2	49434.7	NaN	9711.21	30532.615234375	NaN	19081.986328125	17538.099609375	26538.6	58775.1	32347.2	32060.4	4.102388089835717E-06	Filtered	0.00011061008959358965	1.0387400866541119E-07	Filtered	2.6149094456890622E-05	2.4069940402342806E-05	7.316067002461258E-09	0.00023198759432785802	0.0001343610539179856	0.006215631541997307
O00330	PDHX	Homo sapiens	Pyruvate dehydrogenase protein X component, mitochondrial	homo_sapiens_UP000005640_9606_2022	0	VSVNDFIIK	TRUE	326	TRUE	_VSVNDFIIK_.2	178306	NaN	NaN	140059	11431.9794921875	NaN	NaN	100508	NaN	NaN	NaN	4.399779468750937E-06	Filtered	Filtered	7.529039451292068E-16	8.211717322639331E-05	Filtered	Filtered	1.0090792680400847E-07	Filtered	Filtered	Filtered
O00337	SLC28A1	Homo sapiens	Sodium/nucleoside cotransporter 1	homo_sapiens_UP000005640_9606_2022	0.0018005851901868107	AEVLTTFALCGFANFSSIGIMLGGLTSMVPQRK	TRUE	530	TRUE	_AEVLTTFALC[Carbamidomethyl (C)]GFANFSSIGIM[Oxidation (M)]LGGLTSMVPQRK_.4	NaN	1951.3695068359375	NaN	6088.9580078125	7691.43994140625	14665.755859375	5826.56396484375	NaN	3197.730224609375	10883.5302734375	NaN	Filtered	0.0027292052383023715	Filtered	9.995885086785226E-08	0.00010990839094372508	0.0005120400391343868	0.0028937609991710536	Filtered	0.005707071340112628	0.0002121765861990275	Filtered
O00337	SLC28A1	Homo sapiens	Sodium/nucleoside cotransporter 1	homo_sapiens_UP000005640_9606_2022	0.0018005851901868107	AEVLTTFALCGFANFSSIGIMLGGLTSMVPQRK	TRUE	530	TRUE	_AEVLTTFALC[Carbamidomethyl (C)]GFANFSSIGIMLGGLTSM[Oxidation (M)]VPQRK_.4	NaN	1951.3695068359375	NaN	6088.9580078125	7691.43994140625	14665.755859375	5826.56396484375	NaN	3197.730224609375	10883.5302734375	NaN	Filtered	Filtered	Filtered	6.190650759029917E-09	0.00010863199233638067	0.00024934066151842085	0.0010548114653684592	Filtered	0.0018116238454363406	0.00020187168453764896	Filtered
O00391	QSOX1	Homo sapiens	Sulfhydryl oxidase 1	homo_sapiens_UP000005640_9606_2022	0	IYMADLESALHYILR	TRUE	299	TRUE	_IYM[Oxidation (M)]ADLESALHYILR_.3	31163.388671875	1	57889.2	1	1	NaN	1	49477.8	15154.458984375	1	1	1.829796270352745E-05	1.5114453885707656E-09	0.0001511076197145096	4.0839065970476586E-05	3.1296512764769796E-09	Filtered	1.760449684228588E-05	9.251710341120006E-16	9.012981821383993E-06	9.575295308520761E-06	6.496950051292029E-05
O00391	QSOX1	Homo sapiens	Sulfhydryl oxidase 1	homo_sapiens_UP000005640_9606_2022	0	IPYSFFK	TRUE	366	TRUE	_IPYSFFK_.2	NaN	65717	33701.2	49161.6	41083.3	39991.5	NaN	44713.4	34755.8	74097.8	29020.361328125	Filtered	3.245378497892238E-14	0.0001473956073147238	4.978778211449523E-06	2.211853845489869E-11	2.6391477307475118E-05	Filtered	2.172424629000058E-12	1.3553553406986726E-05	4.0881806764687384E-13	0.0011264712097127545
O00399	DCTN6	Homo sapiens	Dynactin subunit 6	homo_sapiens_UP000005640_9606_2022	0	ILPNYHHLK	TRUE	170	TRUE	_ILPNYHHLK_.2	116792	127495	153379	88947.8	117812	127811	107312	104158	106444	124981	107713	5.5203705411375174E-08	1.5821936573127062E-07	0.0004228209815322208	0.00020318210456133409	2.2752499101037427E-05	5.8075822346324685E-05	0.00014957905828129087	0.0023980980909784357	0.00016412866284626874	5.772987089273112E-07	7.400192592692928E-07
O00400	SLC33A1	Homo sapiens	Acetyl-coenzyme A transporter 1	homo_sapiens_UP000005640_9606_2022	0	LLWAPLVDAVYVK	TRUE	123	TRUE	_LLWAPLVDAVYVK_.2	47847.7	44182.4	97059.4	190488	NaN	178232	224301	245337	221194	102045	119300	9.088764803346078E-07	4.813339134227627E-07	1.3616680542250938E-05	1.3930218011843975E-11	Filtered	2.5137784354938895E-05	0.0020702199238234547	0.0007034087712892284	4.576456555992138E-05	1.884521103613039E-09	2.3504105103317787E-05
O00401	WASL	Homo sapiens	Neural Wiskott-Aldrich syndrome protein	homo_sapiens_UP000005640_9606_2022	0.0011515430677107323	DALLDQIR	TRUE	435	TRUE	_DALLDQIR_.2	57173.6	NaN	1	1	NaN	NaN	NaN	NaN	1	1	NaN	4.203904493119834E-06	Filtered	0.0009355847283634518	1.1418886015817645E-06	Filtered	Filtered	Filtered	Filtered	2.257373675463839E-05	0.00025678804641190495	Filtered
O00410	IPO5	Homo sapiens	Importin-5	homo_sapiens_UP000005640_9606_2022	0	VSDILHSIFSSYK	TRUE	842	TRUE	_VSDILHSIFSSYK_.2	764135	824922	645587	928219	739028	902986	888178	625904	872113	660764	592682	5.209654132040004E-06	2.8248797504126563E-08	3.3775986761799964E-05	1.7605902263421169E-07	2.4808836245281836E-10	2.5246269693758687E-05	2.528998574297018E-05	4.9053045468032995E-09	2.60256716182256E-07	4.37638559419719E-12	1.9654810679082796E-09
O00410	IPO5	Homo sapiens	Importin-5	homo_sapiens_UP000005640_9606_2022	0	VSDILHSIFSSYK	TRUE	842	TRUE	_VSDILHSIFSSYK_.3	764135	824922	645587	928219	739028	902986	888178	625904	872113	660764	592682	6.6814037850129585E-06	3.4086151454720918E-06	1.5019080138678923E-05	0.00031853835184523523	1.0918418075722067E-05	0.006899736186116994	2.204305317294005E-07	1.2721136904343733E-23	4.1683413390470574E-06	1.2117629354482753E-09	5.8995688654240654E-05
O00410	IPO5	Homo sapiens	Importin-5	homo_sapiens_UP000005640_9606_2022	0	HIVENAVQK	TRUE	540	TRUE	_HIVENAVQK_.2	419816	433239	377686	273944	351468	336265	299674	270209	418266	422501	262828	2.420692542114921E-05	6.209832832472915E-07	0.0002885353015819729	1.4479743772330637E-06	1.302760617923528E-12	2.8959542316626626E-05	3.6133135000320087E-09	2.5048954155816816E-23	2.2250213299505496E-08	1.4583900346118923E-09	0.0002493511291491966
O00410	IPO5	Homo sapiens	Importin-5	homo_sapiens_UP000005640_9606_2022	0	HIVENAVQK	TRUE	540	TRUE	_HIVENAVQK_.1	419816	433239	377686	273944	351468	336265	299674	270209	418266	422501	262828	0.00020586432965576457	3.435609664149036E-09	0.004492166348279738	3.0350470189499614E-12	1.9868464755504785E-09	5.41153522416423E-05	2.2781478565002843E-05	5.78464611991703E-17	3.162240135876047E-09	2.9540399140139238E-09	6.855804996578971E-08
O00410	IPO5	Homo sapiens	Importin-5	homo_sapiens_UP000005640_9606_2022	0	ITFLLQAIR	TRUE	42	TRUE	_ITFLLQAIR_.2	580411	678738	510753	637821	630108	716898	634658	424613	499405	556977	351695	5.1819929296418456E-05	6.870641878557105E-09	0.0002326868534953099	2.117216663164645E-06	6.827390977156378E-05	2.9009546876684315E-05	9.53488047907907E-06	0.00014701931406569906	3.7795526734019466E-05	3.7555576807284944E-06	3.584776318023711E-05
O00410	IPO5	Homo sapiens	Importin-5	homo_sapiens_UP000005640_9606_2022	0	AKLEEHFK	TRUE	799	TRUE	_AKLEEHFK_.2	253041	294596	379776	226486	301987	333675	224646	177423	230737	230514	234321	3.2483239518900645E-05	6.461782706402235E-06	0.00035307276197330705	4.9068167175778766E-05	9.933811273214835E-05	3.101046486238524E-05	7.429114403250247E-06	5.536797482705403E-23	1.1275620825315076E-05	2.212531242247415E-07	2.1965402355787607E-06
O00410	IPO5	Homo sapiens	Importin-5	homo_sapiens_UP000005640_9606_2022	0	AKLEEHFK	TRUE	799	TRUE	_AKLEEHFK_.1	253041	294596	379776	226486	301987	333675	224646	177423	230737	230514	234321	4.7256406689924593E-07	2.0946966539414682E-05	0.0003403034878027738	0.0036811260180561285	1.2399131597437543E-11	0.0004295871880624665	0.0019116484096539407	0.005421617967918953	2.1159774482527246E-06	3.8542311662238844E-06	0.00045483402221994327
O00410	IPO5	Homo sapiens	Importin-5	homo_sapiens_UP000005640_9606_2022	0	FLFDSVSSQNVGLR	TRUE	135	TRUE	_FLFDSVSSQNVGLR_.2	334662	353407	346655	335086	226907	317796	260033	416425	326179	949676	396207	2.5187819960940432E-05	7.125207553206337E-11	0.00012520696394772366	6.77897734890767E-10	1.1651911560548995E-07	2.8164548996980993E-05	1.2231800225414643E-05	4.2639157167349145E-17	2.1405647439180883E-05	0.00027406024195225664	8.893158093069757E-05
O00410	IPO5	Homo sapiens	Importin-5	homo_sapiens_UP000005640_9606_2022	0	LMVPLLK	FALSE	706	FALSE	_LM[Oxidation (M)]VPLLK_.2	388958	322664	215426	367548	86401.2	259795	285794	389434	243293	332869	145108	1.8026411425653905E-05	9.747618669984587E-12	0.0005011557504408735	2.538958239692964E-08	1.2265365404170299E-08	5.3041913955811866E-05	1.7924809589350062E-06	7.957370128710443E-08	6.862769449627321E-05	1.0347246051708E-10	6.345418235194765E-05
O00410	IPO5	Homo sapiens	Importin-5	homo_sapiens_UP000005640_9606_2022	0	LVLPMIK	TRUE	354	TRUE	_LVLPM[Oxidation (M)]IK_.2	248185	332922	312049	250744	315998	169790	154759	208234	171713	175659	231430	0.00022802865844348037	0.00011207135961038007	0.0011144402435968818	0.00025790485351680984	2.190821548085692E-05	0.0004651893917470467	0.0014974517567666963	0.00028032272648462685	0.0007960613384122012	0.00020464851301331898	0.0001891937065341477
O00410	IPO5	Homo sapiens	Importin-5	homo_sapiens_UP000005640_9606_2022	0	FYFHDGVR	TRUE	713	TRUE	_FYFHDGVR_.2	310794	30537.7	68550.6	73224	145511	173712	171111	77657.7	97172.4	164797	31323.873046875	0.00013511757138175138	1.0415037496700169E-06	0.0002524517084296327	1.373123996143587E-12	4.2293777093361273E-10	2.7661578313217652E-05	0.0003454974481175362	7.460993974934283E-09	4.020303781744491E-06	0.00016894917933525202	1.4401097880026964E-08
O00410	IPO5	Homo sapiens	Importin-5	homo_sapiens_UP000005640_9606_2022	0	SLLIPYLDNLVK	TRUE	476	TRUE	_SLLIPYLDNLVK_.2	113933	106193	50614.6	51670.4	92146	72536.3	54874.9	54729.1	43607.8	81848.9	65201.9	1.0680068048809008E-06	3.9394979705542294E-08	0.0001350837831287084	5.579152610530475E-15	3.440011531383913E-13	2.5137784354938895E-05	8.275409298280426E-06	8.955744088682865E-22	7.369745391734161E-12	5.192129341568044E-09	3.5169586165798705E-06
O00410	IPO5	Homo sapiens	Importin-5	homo_sapiens_UP000005640_9606_2022	0	AIGTEPDSDVLSEIMHSFAK	TRUE	756	TRUE	_AIGTEPDSDVLSEIMHSFAK_.3	38412.9	18316.3	5080.84130859375	10796.1845703125	16756.5	50255.3	67461.3	45779.2	57903.2	29998.310546875	31197.341796875	1.2969381798286396E-08	1.2197991442766585E-15	0.000613924758506549	1.0699544728332828E-05	9.489847053608934E-07	2.5137784354938895E-05	3.618592414984569E-13	1.0729894539876583E-28	5.522559092632942E-16	1.9366205870619596E-13	1.2705615480851434E-17
O00410	IPO5	Homo sapiens	Importin-5	homo_sapiens_UP000005640_9606_2022	0	LVLEQVVTSIASVADTAEEK	TRUE	507	TRUE	_LVLEQVVTSIASVADTAEEK_.3	16262.7587890625	23210.685546875	34120.3	1	17066.240234375	1	6325.4951171875	4301.57	10925.9990234375	10088.470703125	21442.9	1.620877450458944E-08	2.352879767663917E-15	1.633893449270987E-06	0.0010174134758751594	3.775817186110962E-14	2.61644492656041E-05	4.675915411901971E-13	7.931376751587987E-09	0.00038395457955433735	6.262850426486012E-08	5.128530178297222E-05
O00410	IPO5	Homo sapiens	Importin-5	homo_sapiens_UP000005640_9606_2022	0	AAAAAEQQQFYLLLGNLLSPDNVVRK	TRUE	2	TRUE	_[Acetyl (Protein N-term)]AAAAAEQQQFYLLLGNLLSPDNVVRK_.3	9370.9111328125	6373.86181640625	1	8386.0947265625	12081.482421875	1	1	771.0027465820312	4220.44970703125	1	10366.8544921875	0.00015187205081754762	0.0011652875084973736	0.0007976894271711126	0.0002032482798843369	0.0004464888617909063	0.0024767819835766194	0.004485285374705058	0.0012335843848795302	0.0038483015198947754	0.0006412630730193209	3.501460010663634E-05
O00410	IPO5	Homo sapiens	Importin-5	homo_sapiens_UP000005640_9606_2022	0	EGFVEYTEQVVK	FALSE	694	FALSE	_EGFVEYTEQVVK_.2	289040	125452	280810	97653.7	86425.5	162796	179593	235396	NaN	663614	154199	2.3764283993806788E-05	1.1505810154948392E-11	3.092756213534434E-05	1.0611891185128508E-08	5.547009831229023E-07	0.0002027485840269374	0.005580972335345569	1.19571488184818E-19	Filtered	9.501390064721924E-15	1.6023272784805965E-06
O00410	IPO5	Homo sapiens	Importin-5	homo_sapiens_UP000005640_9606_2022	0	ATAAFILANEHNVALFK	TRUE	196	TRUE	_ATAAFILANEHNVALFK_.3	158728	137613	65169.7	53261.5	61010.9	109009	135487	107395	90211.9	103929	74832.3	1.5254291123632774E-07	1.4218916198364335E-07	0.0027219485490764016	7.342746326582395E-12	0.0011528474450366358	2.617066537076695E-05	6.297622169107397E-16	1.9295580856189736E-38	4.332543350684742E-07	5.210539130522418E-07	0.0004266274283728096
O00410	IPO5	Homo sapiens	Importin-5	homo_sapiens_UP000005640_9606_2022	0	ATAAFILANEHNVALFK	TRUE	196	TRUE	_ATAAFILANEHNVALFK_.2	158728	137613	65169.7	53261.5	61010.9	109009	135487	107395	90211.9	103929	74832.3	4.637981751334732E-06	1.59355112029172E-08	0.00017045654039223268	2.648874107268591E-12	7.693794421557345E-06	2.5137784354938895E-05	8.050597997230971E-09	4.647478423353719E-11	2.262991251590033E-06	1.687368952173647E-11	Filtered
O00410	IPO5	Homo sapiens	Importin-5	homo_sapiens_UP000005640_9606_2022	0	VIAALLQTMEDQGNQR	TRUE	442	TRUE	_VIAALLQTM[Oxidation (M)]EDQGNQR_.2	32975	1	43686.7	48494.1	41819.3	23964	1	29182.900390625	47598.7	36376.9	28271.5	4.104322525544977E-07	6.916959757496264E-19	5.656436994144229E-05	1.0198954122352354E-23	1.6681116917752092E-14	2.5137784354938895E-05	3.440542656812215E-13	6.612609957294039E-14	2.2476632763635866E-06	7.26081132461936E-16	8.651921465551147E-12
O00410	IPO5	Homo sapiens	Importin-5	homo_sapiens_UP000005640_9606_2022	0	VIAALLQTMEDQGNQR	TRUE	442	TRUE	_VIAALLQTMEDQGNQR_.2	32975	1	43686.7	48494.1	41819.3	23964	1	29182.900390625	47598.7	36376.9	28271.5	4.844448132450755E-06	Filtered	Filtered	7.694602620341455E-05	0.0009669836703214119	6.79962039405599E-05	5.855224212097505E-06	1.0141666466478342E-39	3.6495997125354096E-05	2.412523982063615E-12	Filtered
O00410	IPO5	Homo sapiens	Importin-5	homo_sapiens_UP000005640_9606_2022	0	VCDIAAELAR	TRUE	109	TRUE	_VC[Carbamidomethyl (C)]DIAAELAR_.2	1	1	1	1	1	NaN	1	1	1	54865.2	29421.630859375	0.00012635999829187052	6.904218483832056E-06	0.0001984557230603472	0.0051859850469715175	7.783427354815424E-08	Filtered	0.00034510602244745814	0.00036100347106175773	4.408977764963174E-05	9.273327167422005E-05	0.0004703251914670874
O00410	IPO5	Homo sapiens	Importin-5	homo_sapiens_UP000005640_9606_2022	0	KQAEETYENIPGQSK	TRUE	27	TRUE	_KQAEETYENIPGQSK_.2	19354.298828125	16242.1	22807.1	21388.517578125	27552.873046875	55519.3	34267.8	17804	16135.3	24666.8	18175.2	7.005456308208198E-05	Filtered	2.4433077113381393E-05	1.623755078657655E-11	2.3936941193172644E-16	2.7396546100359916E-05	1.436393751932542E-18	0.00010385487711091912	4.335462924886876E-08	0.0034302730008345115	2.682069782934792E-05
O00410	IPO5	Homo sapiens	Importin-5	homo_sapiens_UP000005640_9606_2022	0	KQAEETYENIPGQSK	TRUE	27	TRUE	_KQAEETYENIPGQSK_.3	19354.298828125	16242.1	22807.1	21388.517578125	27552.873046875	55519.3	34267.8	17804	16135.3	24666.8	18175.2	0.00024283856725997204	1.1010536688148546E-11	0.0013523989099280694	Filtered	0.000258885794682807	Filtered	Filtered	9.360132948329983E-06	0.0024099552402585657	0.0002364278328776026	4.5279307856456076E-08
O00410	IPO5	Homo sapiens	Importin-5	homo_sapiens_UP000005640_9606_2022	0	SLVEIADTVPK	TRUE	239	TRUE	_SLVEIADTVPK_.2	180838	247488	91548.3	NaN	162041	299890	127072	327706	NaN	NaN	166938	2.215423653504811E-05	1.478589933796323E-07	2.883489955495771E-05	Filtered	4.6720956600748965E-05	2.5872451032778484E-05	2.788593307644356E-07	0.00021701960506018437	Filtered	Filtered	1.1063653397797259E-05
O00410	IPO5	Homo sapiens	Importin-5	homo_sapiens_UP000005640_9606_2022	0	NLIDEDGNNQWPEGLK	TRUE	119	TRUE	_NLIDEDGNNQWPEGLK_.2	289234	415010	NaN	27245.529296875	NaN	1	1	1	97287.6	1	NaN	0.00014977289628133252	0.0039043506184300836	Filtered	0.0008770386374661544	Filtered	0.0012076043932052964	0.005605342244978672	0.00020570459128428168	0.00011015882813452081	0.0002364439138249221	Filtered
O00410	IPO5	Homo sapiens	Importin-5	homo_sapiens_UP000005640_9606_2022	0	HLHSIMVLK	TRUE	488	TRUE	_HLHSIM[Oxidation (M)]VLK_.2	54083.4	NaN	NaN	24312	9817.49	NaN	3958.08447265625	19211.130859375	NaN	38719.5	12151.1	2.286028097993575E-05	Filtered	Filtered	0.0005410023068553997	0.0027154184423709327	Filtered	0.0005300455866678154	0.007960458419244015	Filtered	5.784051714422823E-12	0.00211379381879025
O00410	IPO5	Homo sapiens	Importin-5	homo_sapiens_UP000005640_9606_2022	0	EAALHIFWNFPGIFGNQQQHYLDVIKR	TRUE	149	TRUE	_EAALHIFWNFPGIFGNQQQHYLDVIKR_.4	32764.7	1	NaN	NaN	NaN	NaN	NaN	NaN	1	NaN	NaN	2.4465627732189685E-05	0.004926728215106667	Filtered	Filtered	Filtered	Filtered	Filtered	Filtered	0.006957532248631909	Filtered	Filtered
O00410	IPO5	Homo sapiens	Importin-5	homo_sapiens_UP000005640_9606_2022	0	EAALHIFWNFPGIFGNQQQHYLDVIK	TRUE	149	TRUE	_EAALHIFWNFPGIFGNQQQHYLDVIK_.4	3038.640380859375	1	NaN	1	NaN	NaN	NaN	NaN	NaN	NaN	NaN	0.0013142611975562389	0.000216764321550115	Filtered	0.0012855880028880661	Filtered	Filtered	Filtered	Filtered	Filtered	Filtered	Filtered
O00411	POLRMT	Homo sapiens	DNA-directed RNA polymerase, mitochondrial	homo_sapiens_UP000005640_9606_2022	0	LQMPFQSGEFK	TRUE	144	TRUE	_LQM[Oxidation (M)]PFQSGEFK_.2	442132	375312	434765	607706	345336	228803	307551	330809	335918	322458	242421	1.1028633933484964E-06	1.1099263993680194E-10	0.0001531076036452679	2.0598616091811233E-07	2.5634938991965638E-11	2.9233374637458195E-05	8.65487176839575E-06	1.0234164736485776E-28	1.55734338593314E-07	1.3545259152379204E-11	1.0397231659431477E-14
O00411	POLRMT	Homo sapiens	DNA-directed RNA polymerase, mitochondrial	homo_sapiens_UP000005640_9606_2022	0	LHSEPILQDLSR	TRUE	1174	TRUE	_LHSEPILQDLSR_.2	66391.2	1	77222.6	46907.3	30896.134765625	30675.6	29011.498046875	114054	65930.9	57021.3	152059	4.509424875429094E-06	4.420762181434734E-06	0.00017564643386365182	4.081995903166354E-09	1.3436869816720753E-07	3.0665514312057615E-05	7.98498391129498E-06	3.276295127982185E-14	6.478080451485746E-05	2.668545005583816E-07	0.00013732280184293824
O00411	POLRMT	Homo sapiens	DNA-directed RNA polymerase, mitochondrial	homo_sapiens_UP000005640_9606_2022	0	LHSEPILQDLSR	TRUE	1174	TRUE	_LHSEPILQDLSR_.3	66391.2	1	77222.6	46907.3	30896.134765625	30675.6	29011.498046875	114054	65930.9	57021.3	152059	1.1354529549031656E-07	1.7581418499399426E-09	6.971252837611649E-09	3.212052252483024E-08	1.56737680929329E-07	2.820416385539869E-05	9.930561615318202E-08	0.00010245114994402571	2.0343422119218373E-07	0.00039251591984631106	0.00016159945937790665
O00411	POLRMT	Homo sapiens	DNA-directed RNA polymerase, mitochondrial	homo_sapiens_UP000005640_9606_2022	0	LSLAQHLR	TRUE	783	TRUE	_LSLAQHLR_.2	51583.8	47358.1	50622.3	33019.2	65646.8	64240.3	85729.4	40640.3	17082.142578125	44645.9	37886.5	5.0655119507004475E-06	3.4824385430115666E-13	0.0002864483044969003	2.177717199701737E-08	4.899997776731907E-05	2.726863918302556E-05	0.00015792803772787234	9.266975024456094E-09	0.0013218393442224676	2.8184340531922995E-06	9.796732521255437E-05
O00411	POLRMT	Homo sapiens	DNA-directed RNA polymerase, mitochondrial	homo_sapiens_UP000005640_9606_2022	0	VLDLVLQLFQAK	TRUE	713	TRUE	_VLDLVLQLFQAK_.2	21866.857421875	61172.7	40569.9	26128.7	55929.8	36121.7	37453.3	25283.6	38555.8	28928.1	50078.6	6.831116972826406E-08	9.029107399415334E-12	3.111540780800116E-06	2.181169337911037E-13	3.599700738546129E-07	2.528482027417982E-05	2.209392718836988E-17	4.530024513221308E-19	3.159660782182224E-08	5.644630932072566E-20	3.818372460609945E-27
O00411	POLRMT	Homo sapiens	DNA-directed RNA polymerase, mitochondrial	homo_sapiens_UP000005640_9606_2022	0	DWGHVELLEVLQAR	TRUE	56	TRUE	_DWGHVELLEVLQAR_.3	1	1	1	17700.775390625	1	1	1	1	32118.2	44083.1	1	2.2800638660897276E-09	6.255857805957807E-13	2.399489089388041E-06	4.386381571990713E-17	6.827424825120854E-08	2.6764026024597902E-05	0.00020924211577193682	4.627291305108683E-18	2.4132547670151946E-13	0.00013624884039361117	8.505897837268867E-16
O00411	POLRMT	Homo sapiens	DNA-directed RNA polymerase, mitochondrial	homo_sapiens_UP000005640_9606_2022	0	IHLVNLTGLK	TRUE	843	TRUE	_IHLVNLTGLK_.2	248726	494813	NaN	423267	295821	350807	494471	418696	465912	301873	394415	2.807887356689235E-05	0.00018638002367453446	Filtered	1.8766978977656003E-06	1.1031679311001862E-07	2.9305209934191316E-05	2.581623823817187E-06	1.3822569111756063E-09	9.314915810674113E-07	1.558931079700928E-10	0.0008477071199972829
O00411	POLRMT	Homo sapiens	DNA-directed RNA polymerase, mitochondrial	homo_sapiens_UP000005640_9606_2022	0	ETLQAVPK	TRUE	1206	TRUE	_ETLQAVPK_.2	61610.8	63866.5	54833.5	64145.8	40102.7	42108.1	54818	146678	82660.7	24158.544921875	90779.7	5.4212595633904844E-05	8.41472511216811E-05	0.008579054254415637	1.2359407127230896E-08	6.300168166484771E-05	2.8676800589584394E-05	2.0398472897462874E-09	6.252878015437109E-11	0.0019961886095590225	Filtered	0.006048324636839907
O00411	POLRMT	Homo sapiens	DNA-directed RNA polymerase, mitochondrial	homo_sapiens_UP000005640_9606_2022	0	ETLQAVPK	TRUE	1206	TRUE	_ETLQAVPK_.1	61610.8	63866.5	54833.5	64145.8	40102.7	42108.1	54818	146678	82660.7	24158.544921875	90779.7	5.200711357674309E-06	8.072083232515943E-09	2.8188251066682793E-05	8.0808419070727E-06	0.00013716451038001424	0.007257948920592169	0.0012071917161543626	1.235047866541851E-26	6.590144155738784E-06	0.0022447170414085643	Filtered
O00411	POLRMT	Homo sapiens	DNA-directed RNA polymerase, mitochondrial	homo_sapiens_UP000005640_9606_2022	0	PGAFDLEQVK	TRUE	1214	TRUE	_PGAFDLEQVK_.2	1	56647.5	45286	125830	165932	60805.4	59858	1	NaN	53697	60762.8	2.4358677816128528E-05	8.728476595810738E-05	0.001974790202044231	2.120136704889865E-15	4.017437091490158E-07	0.00014851749873331382	9.534570882252833E-06	1.95251959551687E-09	Filtered	0.00018320312847639245	0.0019038439265099763
O00411	POLRMT	Homo sapiens	DNA-directed RNA polymerase, mitochondrial	homo_sapiens_UP000005640_9606_2022	0	ALLEFAQGRPLGPHGLDWLK	TRUE	823	TRUE	_ALLEFAQGRPLGPHGLDWLK_.3	218066	207531	388630	411232	300423	260106	280911	239589	228878	178815	385542	9.526208733087259E-06	1.0296882786617387E-19	4.520601211997864E-05	3.7479488665876354E-16	2.4039498682248824E-11	2.767738120141939E-05	3.9105886817358536E-09	3.6824254803745753E-09	2.533957828650932E-05	3.879701418722555E-14	1.1673307134872253E-10
O00411	POLRMT	Homo sapiens	DNA-directed RNA polymerase, mitochondrial	homo_sapiens_UP000005640_9606_2022	0	ALLEFAQGRPLGPHGLDWLK	TRUE	823	TRUE	_ALLEFAQGRPLGPHGLDWLK_.4	218066	207531	388630	411232	300423	260106	280911	239589	228878	178815	385542	0.0021605288664667158	0.00010410871969891797	Filtered	Filtered	Filtered	0.0008556618500889878	0.003964816990077535	8.827672743404983E-22	0.0001557010979767945	5.765208173966257E-07	Filtered
O00411	POLRMT	Homo sapiens	DNA-directed RNA polymerase, mitochondrial	homo_sapiens_UP000005640_9606_2022	0	LVPVLYHVYSFR	TRUE	602	TRUE	_LVPVLYHVYSFR_.3	1	NaN	105067	1	61455.3	1	307.58111572265625	NaN	1	1	6656.28076171875	1.640409596214373E-12	Filtered	4.293639367087207E-05	5.427497718849983E-09	8.673645103390484E-13	2.8922580265756962E-05	8.059393765412655E-22	Filtered	0.00014087695541373907	1.5015519277365977E-12	1.5213770537162046E-22
O00411	POLRMT	Homo sapiens	DNA-directed RNA polymerase, mitochondrial	homo_sapiens_UP000005640_9606_2022	0	ILEASQLK	TRUE	1198	TRUE	_ILEASQLK_.1	99096.1	51495.3	47430.8	61062.7	88460.9	26743.4	62839.4	33133.9	96427.5	77696.4	76900.6	Filtered	0.00010929928352034052	0.0014366366787742627	1.6294573778981803E-05	Filtered	2.5137784354938895E-05	0.003511950473600894	1.714269831197309E-08	3.171058128184094E-05	6.042212407319275E-07	0.003378402584245272
O00411	POLRMT	Homo sapiens	DNA-directed RNA polymerase, mitochondrial	homo_sapiens_UP000005640_9606_2022	0	ILEASQLK	TRUE	1198	TRUE	_ILEASQLK_.2	99096.1	51495.3	47430.8	61062.7	88460.9	26743.4	62839.4	33133.9	96427.5	77696.4	76900.6	0.0002646757108137004	0.00367875056904998	Filtered	2.7939290938324284E-06	2.3337994479396687E-05	0.0010041100082970168	0.0003644434983702321	Filtered	4.152987065192017E-05	0.00026617042600502605	Filtered
O00411	POLRMT	Homo sapiens	DNA-directed RNA polymerase, mitochondrial	homo_sapiens_UP000005640_9606_2022	0	VFWLPHNMDFR	TRUE	793	TRUE	_VFWLPHNMDFR_.3	11262.173828125	33657	177778	12258.4990234375	1	1	47094	10093.404296875	10944.3388671875	1	182049	2.4631684802836555E-08	7.742372636954002E-05	0.006057070592118099	8.349061213364635E-14	0.0042620621753906626	3.050441069732756E-05	2.782876238484957E-07	1.0768478869923685E-23	9.433810423740654E-05	8.119473405963381E-11	8.78418861633037E-09
O00411	POLRMT	Homo sapiens	DNA-directed RNA polymerase, mitochondrial	homo_sapiens_UP000005640_9606_2022	0	VFWLPHNMDFR	TRUE	793	TRUE	_VFWLPHNMDFR_.2	11262.173828125	33657	177778	12258.4990234375	1	1	47094	10093.404296875	10944.3388671875	1	182049	0.0028729251843924606	Filtered	Filtered	Filtered	Filtered	0.0024787144386208353	4.802441215697039E-05	3.788829759096447E-22	6.786830049568312E-07	0.0012052826681906654	Filtered
O00411	POLRMT	Homo sapiens	DNA-directed RNA polymerase, mitochondrial	homo_sapiens_UP000005640_9606_2022	0	ELSDFPQEFVWEASHYLVR	TRUE	1016	TRUE	_ELSDFPQEFVWEASHYLVR_.3	7584.74560546875	24415.2	NaN	8654.43	21837.3	NaN	22207.6	11639.8369140625	NaN	10151.2	32602.658203125	2.761551144989847E-05	5.8140125346797E-22	Filtered	4.020620532767066E-07	0.004201209546763195	Filtered	8.283361130427613E-13	1.7903742589362006E-17	Filtered	0.0014136062693365717	1.263823345426263E-17
O00411	POLRMT	Homo sapiens	DNA-directed RNA polymerase, mitochondrial	homo_sapiens_UP000005640_9606_2022	0	LLQEAPGK	TRUE	194	TRUE	_LLQEAPGK_.2	1.29218e+06	62348.5	42215.5	1605141	53350.8	109672	17028.736328125	38157.9	1.95521e+06	84385.9	50410.1	0.00133714266686866	5.371546552728263E-05	0.00048102430407957986	0.0015213009479482084	1.272773131183284E-07	2.9232780812098094E-05	Filtered	Filtered	0.008716793702796023	0.00034420546812052193	6.97417086601507E-06
O00411	POLRMT	Homo sapiens	DNA-directed RNA polymerase, mitochondrial	homo_sapiens_UP000005640_9606_2022	0	LLQEAPGK	TRUE	194	TRUE	_LLQEAPGK_.1	1.29218e+06	62348.5	42215.5	1605141	53350.8	109672	17028.736328125	38157.9	1.95521e+06	84385.9	50410.1	5.316996295141975E-06	3.697740914080539E-06	Filtered	7.08359139560626E-05	Filtered	Filtered	4.709569091678493E-05	3.440609566032557E-26	Filtered	Filtered	Filtered
O00411	POLRMT	Homo sapiens	DNA-directed RNA polymerase, mitochondrial	homo_sapiens_UP000005640_9606_2022	0	PGAFDLEQVKR	TRUE	1214	TRUE	_PGAFDLEQVKR_.3	1	1	NaN	NaN	NaN	NaN	1	1	1	1	NaN	3.97398328049176E-06	3.1575265988664885E-07	Filtered	Filtered	Filtered	Filtered	1.3601158150573942E-07	2.9747245319418324E-07	4.2278404789262165E-05	0.0031297241363749417	Filtered
O00411	POLRMT	Homo sapiens	DNA-directed RNA polymerase, mitochondrial	homo_sapiens_UP000005640_9606_2022	0	QAPESPWEEQLAR	TRUE	181	TRUE	_QAPESPWEEQLAR_.2	128429	NaN	NaN	NaN	NaN	194784	NaN	NaN	193578	275352	NaN	0.0002966641466046207	Filtered	Filtered	Filtered	Filtered	2.6239752163532607E-05	Filtered	Filtered	0.001387706298106889	0.002903928289228802	Filtered
O00411	POLRMT	Homo sapiens	DNA-directed RNA polymerase, mitochondrial	homo_sapiens_UP000005640_9606_2022	0	LISHMGSVVEWVTPLGVPVIQPYR	TRUE	1060	TRUE	_LISHM[Oxidation (M)]GSVVEWVTPLGVPVIQPYR_.3	NaN	NaN	NaN	36608.7	NaN	NaN	NaN	57349.7	NaN	NaN	56466.4	Filtered	Filtered	Filtered	0.00022912074280871772	Filtered	Filtered	Filtered	0.004030621878707258	Filtered	Filtered	9.016800805107486E-05
O00422	SAP18	Homo sapiens	Histone deacetylase complex subunit SAP18	homo_sapiens_UP000005640_9606_2022	0	GTHFNFAIVFTDVK	TRUE	84	TRUE	_GTHFNFAIVFTDVK_.3	299820	474589	464559	525126	362450	286069	646101	229299	394996	136530	698140	2.13298290738191E-06	9.243366230701343E-12	0.00010064811385754191	2.7629894348541356E-09	8.113933629740803E-07	0.0005218422285795337	5.913802729362256E-05	1.9767603479176988E-25	1.5626031003601575E-10	0.00026955380615009976	1.4501982649277219E-05
O00422	SAP18	Homo sapiens	Histone deacetylase complex subunit SAP18	homo_sapiens_UP000005640_9606_2022	0	GTHFNFAIVFTDVK	TRUE	84	TRUE	_GTHFNFAIVFTDVK_.2	299820	474589	464559	525126	362450	286069	646101	229299	394996	136530	698140	8.83598594241334E-06	5.917625535324761E-08	6.118729216982068E-06	2.1345387886962866E-12	4.016312116666427E-10	2.5437140679619193E-05	5.816202995711575E-07	8.819845983308719E-08	1.107317726054695E-08	0.0006485501708973639	1.0187264652225529E-09
O00422	SAP18	Homo sapiens	Histone deacetylase complex subunit SAP18	homo_sapiens_UP000005640_9606_2022	0	ELTSLVK	TRUE	68	TRUE	_ELTSLVK_.2	240908	362139	425514	274771	320130	229832	328134	195489	385794	274259	136520	0.0008486512355321481	7.816412420451543E-05	0.00011700465389681562	1.788677386894102E-08	7.502531361166608E-05	0.00034357511219090277	0.0003830714020762567	0.0038996814668190135	5.794154453224004E-05	0.002490229678575822	0.002430488591795663
O00422	SAP18	Homo sapiens	Histone deacetylase complex subunit SAP18	homo_sapiens_UP000005640_9606_2022	0	ELTSLVK	TRUE	68	TRUE	_ELTSLVK_.1	240908	362139	425514	274771	320130	229832	328134	195489	385794	274259	136520	4.087396602976095E-06	4.614843803434299E-13	7.75719896908491E-09	1.7595945592018458E-20	2.0096645546616934E-18	2.6196107319196598E-05	1.39618769694472E-06	1.0803238509087769E-15	2.430309208371028E-07	8.269621258892431E-05	9.279789499814489E-16
O00422	SAP18	Homo sapiens	Histone deacetylase complex subunit SAP18	homo_sapiens_UP000005640_9606_2022	0	EVYPEAR	TRUE	75	TRUE	_EVYPEAR_.2	577594	1.03009e+06	840800	1.09649e+06	730646	524074	751406	677758	896184	970620	1229803	0.00012055121838931995	4.046244488291494E-07	0.00037988231923943063	9.396278922900335E-09	1.6494942157256246E-10	3.019093815379569E-05	0.00011369561346488157	0.00031373346728305845	8.613516201938506E-05	5.153772511893385E-10	1.445752178311648E-06
O00422	SAP18	Homo sapiens	Histone deacetylase complex subunit SAP18	homo_sapiens_UP000005640_9606_2022	0	EVYPEAR	TRUE	75	TRUE	_EVYPEAR_.1	577594	1.03009e+06	840800	1.09649e+06	730646	524074	751406	677758	896184	970620	1229803	0.0026412829883734694	0.000377281665008669	0.001809399634081568	Filtered	0.0009740379112040148	2.8134057027588918E-05	0.0004083164677570804	1.290599681500605E-10	8.938933028999281E-06	0.0001874703658409946	Filtered
O00422	SAP18	Homo sapiens	Histone deacetylase complex subunit SAP18	homo_sapiens_UP000005640_9606_2022	0	KGTHFNFAIVFTDVK	TRUE	83	TRUE	_KGTHFNFAIVFTDVK_.3	8082.03	8206.6123046875	29165.4	NaN	56507.1	89064.2	20175.525390625	53575.2	22790.560546875	41073.5	NaN	0.0027927168232573397	0.0005618061380056424	0.0001659583681565882	Filtered	3.2721147893875036E-10	3.3873307582665195E-05	0.00010792322417186186	3.020708285610299E-09	1.3944153619494586E-10	0.001025810458432397	Filtered
O00422	SAP18	Homo sapiens	Histone deacetylase complex subunit SAP18	homo_sapiens_UP000005640_9606_2022	0	VTQEEIK	TRUE	7	TRUE	_VTQEEIK_.2	1	1529815	3.72989e+06	3113529	2.43703e+06	867675	781493	NaN	NaN	1	1704274	0.009734625264410353	0.0003701013519730511	0.0004972816243528508	0.0004490025690192731	0.00042481590359095	0.0012446702324985035	0.004047651455542286	Filtered	Filtered	Filtered	0.0005151144436996277
O00422	SAP18	Homo sapiens	Histone deacetylase complex subunit SAP18	homo_sapiens_UP000005640_9606_2022	0	VTQEEIK	TRUE	7	TRUE	_VTQEEIK_.1	1	1529815	3.72989e+06	3113529	2.43703e+06	867675	781493	NaN	NaN	1	1704274	Filtered	0.00016268943179932198	0.0005502348052171593	0.009026674412614517	Filtered	4.689259614541709E-05	0.0010983915641196087	Filtered	Filtered	0.005184035232977068	Filtered
O00422	SAP18	Homo sapiens	Histone deacetylase complex subunit SAP18	homo_sapiens_UP000005640_9606_2022	0	GTDDSMTLQSQK	TRUE	115	TRUE	_GTDDSM[Oxidation (M)]TLQSQK_.2	NaN	1	1	72721.9	NaN	NaN	75116.4	83544.2	65407.8	NaN	102029	Filtered	0.006695958338268596	0.009303792620102337	4.9442095066677256E-08	Filtered	Filtered	0.00012909745087257902	1.0308574939260395E-06	1.4274030705355071E-07	Filtered	0.0003719636669995886
O00422	SAP18	Homo sapiens	Histone deacetylase complex subunit SAP18	homo_sapiens_UP000005640_9606_2022	0	VFTTNNGR	TRUE	32	TRUE	_VFTTNNGR_.2	NaN	702472	662366	546494	585813	479277	NaN	NaN	NaN	NaN	337400	Filtered	5.682658246276132E-05	0.0002278768641590444	0.0007810870346709641	8.078598686714365E-05	0.0001683435901589761	Filtered	Filtered	Filtered	Filtered	0.0006197087879173676
O00422	SAP18	Homo sapiens	Histone deacetylase complex subunit SAP18	homo_sapiens_UP000005640_9606_2022	0	EIGSTMSGR	TRUE	105	TRUE	_EIGSTMSGR_.2	75479.5	NaN	NaN	NaN	NaN	24775.259765625	1	30748.4	53230.4	14759.5	NaN	1.2475251524516958E-05	Filtered	Filtered	Filtered	Filtered	2.8976476641724555E-05	0.00011050243447439126	1.1695081513986668E-07	5.565382129926252E-05	1.5211289569629316E-05	Filtered
O00422	SAP18	Homo sapiens	Histone deacetylase complex subunit SAP18	homo_sapiens_UP000005640_9606_2022	0	KGTDDSMTLQSQK	TRUE	114	TRUE	_KGTDDSMTLQSQK_.2	NaN	NaN	NaN	NaN	NaN	52643.5	66362.5	29576.056640625	82951.2	45892	NaN	Filtered	Filtered	Filtered	Filtered	Filtered	2.5245506519416755E-05	0.0063032712412454135	0.002520521852252759	1.1889655462708487E-07	0.007216551764813298	Filtered
O00425	IGF2BP3	Homo sapiens	Insulin-like growth factor 2 mRNA-binding protein 3	homo_sapiens_UP000005640_9606_2022	0	MVIITGPPEAQFK	FALSE	453	FALSE	_M[Oxidation (M)]VIITGPPEAQFK_.2	2.96052e+06	2462794	2.39969e+06	2.85397e+06	2.15472e+06	2098761	2822711	2.83358e+06	2.70464e+06	3.24834e+06	2808627	5.063388095038944E-06	1.5732710150106015E-05	2.3909570141863958E-05	6.308953247211108E-06	7.400209367909471E-08	2.627126009181598E-05	5.541304124833213E-11	7.190178326893016E-15	7.031050439467576E-08	0.00020926011103242545	1.2217933941318323E-09
O00425	IGF2BP3	Homo sapiens	Insulin-like growth factor 2 mRNA-binding protein 3	homo_sapiens_UP000005640_9606_2022	0	MVIITGPPEAQFK	FALSE	453	FALSE	_MVIITGPPEAQFK_.2	2.96052e+06	2462794	2.39969e+06	2.85397e+06	2.15472e+06	2098761	2822711	2.83358e+06	2.70464e+06	3.24834e+06	2808627	7.24789182033148E-06	0.000640468998345435	0.0001068227807984303	0.008198684335281776	0.000123233830206545	7.645377302899846E-05	8.316955811771906E-06	3.909939450123878E-18	7.66468912415173E-09	5.646389743345547E-10	0.0011288762793216687
O00425	IGF2BP3	Homo sapiens	Insulin-like growth factor 2 mRNA-binding protein 3	homo_sapiens_UP000005640_9606_2022	0	ILAHNNFVGR	FALSE	281	FALSE	_ILAHNNFVGR_.2	679485	273135	335125	541079	762858	1.06133e+06	905691	498907	187557	888847	503381	9.495641791238016E-05	0.0005006450624842843	0.0008630431461458806	6.550692693595465E-05	5.213784961387276E-11	2.985776558127483E-05	2.7446527124440982E-12	6.24751081157657E-07	0.0012654747111281554	1.9043946005424E-08	0.0001476109082868722
O00425	IGF2BP3	Homo sapiens	Insulin-like growth factor 2 mRNA-binding protein 3	homo_sapiens_UP000005640_9606_2022	0	ILAHNNFVGR	FALSE	281	FALSE	_ILAHNNFVGR_.3	679485	273135	335125	541079	762858	1.06133e+06	905691	498907	187557	888847	503381	4.146765383839204E-05	1.0272076964706785E-07	8.349978943889055E-05	8.85661918810041E-08	3.9992473605535255E-05	3.7377556624478536E-05	0.0001749273043554872	0.00022060896501261285	2.8602984632428656E-05	5.162490416739232E-05	1.5948772406374673E-07
O00425	IGF2BP3	Homo sapiens	Insulin-like growth factor 2 mRNA-binding protein 3	homo_sapiens_UP000005640_9606_2022	0	LNGFQLENFTLK	TRUE	139	TRUE	_LNGFQLENFTLK_.2	557588	585105	568122	553845	436477	471337	599477	778923	652140	578849	741002	0.00044552931473398856	1.736024223130266E-10	2.3509059397417372E-05	3.0857242795455297E-05	2.8053341281702457E-09	2.8223821080581402E-05	0.00036510388373343987	1.4563806866846582E-05	2.2451267908929086E-06	2.936434218103046E-07	1.3286755201643012E-05
O00425	IGF2BP3	Homo sapiens	Insulin-like growth factor 2 mRNA-binding protein 3	homo_sapiens_UP000005640_9606_2022	0	IKEENFVSPK	TRUE	474	TRUE	_IKEENFVSPK_.2	504410	442106	331630	357417	483068	471008	494530	477043	434083	478616	535988	1.0365809341979673E-06	2.619941329034375E-08	3.179945316387491E-05	1.4737726837579923E-10	2.7735400660014434E-06	3.341650719501683E-05	2.088438055946542E-08	1.520850134663096E-06	0.00011477237713336721	5.948050358906037E-07	0.00010907225532569737
O00425	IGF2BP3	Homo sapiens	Insulin-like growth factor 2 mRNA-binding protein 3	homo_sapiens_UP000005640_9606_2022	0	IELHGKPIEVEHSVPK	TRUE	61	TRUE	_IELHGKPIEVEHSVPK_.3	145638	101919	88242.1	80589.9	75986.2	148500	126937	83434.5	106226	39881.2	153204	2.446531818336684E-05	2.972716633819606E-08	0.0002817230343826655	4.387424179662481E-17	3.2918868935683173E-09	2.829822022090915E-05	0.00024471781503997473	3.0518668290595043E-18	1.5919079926947886E-13	0.003662666156099695	0.00021132485088078338
O00425	IGF2BP3	Homo sapiens	Insulin-like growth factor 2 mRNA-binding protein 3	homo_sapiens_UP000005640_9606_2022	0	IELHGKPIEVEHSVPK	TRUE	61	TRUE	_IELHGKPIEVEHSVPK_.4	145638	101919	88242.1	80589.9	75986.2	148500	126937	83434.5	106226	39881.2	153204	0.002550157538553934	0.001966119011029145	7.131303445275375E-05	2.0457746980508854E-06	0.00018555936301954405	3.349001951102267E-05	0.008916433845240027	0.00014432819853709764	3.991661798805905E-05	0.003943435518881544	0.00012295543500931107
O00425	IGF2BP3	Homo sapiens	Insulin-like growth factor 2 mRNA-binding protein 3	homo_sapiens_UP000005640_9606_2022	0	IELHGKPIEVEHSVPK	TRUE	61	TRUE	_IELHGKPIEVEHSVPK_.2	145638	101919	88242.1	80589.9	75986.2	148500	126937	83434.5	106226	39881.2	153204	2.2002980789031382E-06	1.3727035797783957E-09	0.00016272155028344097	5.684473536087047E-14	2.1499116506240252E-10	2.5137784354938895E-05	1.6086010061417814E-06	7.017827990710593E-12	0.000163617679129137	0.0003959544353116199	3.8292472240978655E-10
O00425	IGF2BP3	Homo sapiens	Insulin-like growth factor 2 mRNA-binding protein 3	homo_sapiens_UP000005640_9606_2022	0	FTEEIPLK	TRUE	273	TRUE	_FTEEIPLK_.2	272068	327258	258062	134801	335987	116299	136347	341607	250170	641923	192295	2.5725998155203516E-05	7.90324047103952E-06	0.00015570774033240139	6.944972926892138E-06	3.1389558070705054E-09	2.6196104017918896E-05	0.00023311657469218483	2.7787510067774474E-06	2.19799810981406E-05	0.00010822397828967564	0.00023053227418964336
O00425	IGF2BP3	Homo sapiens	Insulin-like growth factor 2 mRNA-binding protein 3	homo_sapiens_UP000005640_9606_2022	0	IPVSGPFLVK	TRUE	27	TRUE	_IPVSGPFLVK_.2	1	292468	1	1	1	1	1	1	346837	1	1	2.3247676382554383E-05	2.0192117740734988E-07	0.0002893101880507696	4.898855767458215E-08	1.1288322550459988E-08	4.461997745886335E-05	0.00012609288124538	1.1275642308057882E-23	1.5948523270986746E-05	3.8123232747697825E-08	5.8904860524382305E-05
O00425	IGF2BP3	Homo sapiens	Insulin-like growth factor 2 mRNA-binding protein 3	homo_sapiens_UP000005640_9606_2022	0	DQTPDENDQVVVK	TRUE	526	TRUE	_DQTPDENDQVVVK_.2	1	17347.9	22144.4	NaN	6071.9892578125	1	1	1	1	17747.6	31952.8	1.7290019427809136E-05	5.91175050694518E-16	8.406941357564002E-09	Filtered	6.910725849173018E-05	0.0034794801165920685	0.0026833377190987264	4.538483913939077E-08	0.0010423609127649459	0.00023817422265286477	4.540846687183755E-07
O00425	IGF2BP3	Homo sapiens	Insulin-like growth factor 2 mRNA-binding protein 3	homo_sapiens_UP000005640_9606_2022	0	VPSFAAGR	TRUE	494	TRUE	_VPSFAAGR_.2	NaN	3.11852e+06	3.44051e+06	3.04537e+06	3054705	714427	1.19631e+06	623587	980882	1.04438e+06	NaN	Filtered	8.663565822881152E-05	2.74520100238558E-05	0.0007550161438917595	0.0003185007497497812	0.0019165930807171683	0.00024341221369162644	0.000952659612642692	0.001010989823034412	0.0003099341316102497	Filtered
O00425	IGF2BP3	Homo sapiens	Insulin-like growth factor 2 mRNA-binding protein 3	homo_sapiens_UP000005640_9606_2022	0	SILEIMHK	TRUE	259	TRUE	_SILEIM[Oxidation (M)]HK_.2	1352.8966064453125	139717	403851	1	129321	205620	248186	122459	226687	1	298306	0.006372610209223707	0.0005355711806750363	0.00026955809516296484	Filtered	0.0008140119791143636	0.00027801003976983925	0.0021505147343763324	1.0721542606637499E-10	0.006314117825820563	Filtered	4.381929408321217E-07
O00425	IGF2BP3	Homo sapiens	Insulin-like growth factor 2 mRNA-binding protein 3	homo_sapiens_UP000005640_9606_2022	0	SILEIMHK	TRUE	259	TRUE	_SILEIMHK_.2	1352.8966064453125	139717	403851	1	129321	205620	248186	122459	226687	1	298306	2.2287181990191873E-05	0.0018646759526369015	Filtered	0.000264477765944029	0.007039078539657985	0.00010885840408657741	0.0006449950066611399	9.713869750546495E-08	8.044743268045051E-05	6.188433689000679E-09	Filtered
O00425	IGF2BP3	Homo sapiens	Insulin-like growth factor 2 mRNA-binding protein 3	homo_sapiens_UP000005640_9606_2022	0	FAGASIK	FALSE	434	FALSE	_FAGASIK_.1	1	455756	NaN	1	NaN	1	171535	1	1	1	1	0.00021985864551360516	9.82731956832704E-07	Filtered	0.0015481218694225472	Filtered	0.0045003089809579665	2.0240549514684895E-11	0.0024994938273758087	0.000817208310334528	0.0012396227251082097	0.00013666595576772143
O00425	IGF2BP3	Homo sapiens	Insulin-like growth factor 2 mRNA-binding protein 3	homo_sapiens_UP000005640_9606_2022	0	IAPAEAPDAK	TRUE	441	TRUE	_IAPAEAPDAK_.2	121287	103744	173552	163702	154724	105940	286249	233711	271982	154184	111867	0.0026929551308959507	7.93866980062858E-05	0.0016383792475046072	7.024289576835631E-05	0.0003936213139527089	0.0005485497181636867	0.0003369317136341325	0.0010768082448326152	1.7252568787184066E-05	0.0016426640750380555	0.0001034907858562135
O00425	IGF2BP3	Homo sapiens	Insulin-like growth factor 2 mRNA-binding protein 3	homo_sapiens_UP000005640_9606_2022	0	IAPAEAPDAK	TRUE	441	TRUE	_IAPAEAPDAK_.1	121287	103744	173552	163702	154724	105940	286249	233711	271982	154184	111867	3.4229072028730176E-05	2.6314637036708096E-08	Filtered	2.0489838142609668E-05	Filtered	0.002447704873287074	Filtered	Filtered	Filtered	0.0019960594320621466	2.6372918783464763E-10
O00425	IGF2BP3	Homo sapiens	Insulin-like growth factor 2 mRNA-binding protein 3	homo_sapiens_UP000005640_9606_2022	0	EEVKLEAHIR	FALSE	484	FALSE	_EEVKLEAHIR_.3	40145.6	NaN	12767.3427734375	NaN	1	19441.072265625	1	32697.427734375	27581.716796875	NaN	1	6.231231727227898E-07	Filtered	0.00027534540007494016	Filtered	0.004966588887315735	2.8279454557498753E-05	0.0009317664939506859	0.0014784509372606134	0.0007819498257680959	Filtered	9.629751985525828E-05
O00425	IGF2BP3	Homo sapiens	Insulin-like growth factor 2 mRNA-binding protein 3	homo_sapiens_UP000005640_9606_2022	0	TVNELQNLSSAEVVVPR	TRUE	509	TRUE	_TVNELQNLSSAEVVVPR_.2	NaN	121266	68681.1	379989	172266	NaN	NaN	162852	208676	NaN	165480	Filtered	2.1677080658579344E-07	3.1832861118291248E-06	6.093981615199715E-13	0.00032950911717686616	Filtered	Filtered	1.3887321273926158E-06	0.0037143189874796288	Filtered	1.4782319945351559E-05
O00425	IGF2BP3	Homo sapiens	Insulin-like growth factor 2 mRNA-binding protein 3	homo_sapiens_UP000005640_9606_2022	0	ALQSGPPQSR	TRUE	568	TRUE	_ALQSGPPQSR_.2	NaN	NaN	NaN	NaN	NaN	NaN	NaN	1	NaN	1	NaN	Filtered	Filtered	Filtered	Filtered	Filtered	Filtered	Filtered	9.19848206071162E-10	Filtered	2.7565876427501415E-06	Filtered
O00429	DNM1L	Homo sapiens	Dynamin-1-like protein	homo_sapiens_UP000005640_9606_2022	0	DTLQSELVGQLYK	TRUE	680	TRUE	_DTLQSELVGQLYK_.2	168286	96653	140571	177356	190979	206056	285075	29948.798828125	42936.2	1	39766.6	7.716921605419094E-06	3.1771712605840765E-07	6.382869472337751E-05	2.955043020377267E-07	7.849276586992035E-05	2.7396380648669347E-05	0.00028427682604528504	0.0007610679718765656	0.0005065122293875836	0.0002841686038737875	1.9822529279254333E-05
O00429	DNM1L	Homo sapiens	Dynamin-1-like protein	homo_sapiens_UP000005640_9606_2022	0	LGIIGVVNR	TRUE	239	TRUE	_LGIIGVVNR_.2	50969.4	82145.8	71097.7	117542	83252.3	41724.3	50859.7	31142.9	53852.8	54088.9	26892.037109375	6.217853168923845E-05	6.3192342691855935E-06	0.00013120085384489305	5.956854630312068E-07	1.949408708729372E-15	2.524551377838747E-05	1.5015531829206546E-05	4.2594485714729945E-10	8.85749414054029E-07	0.0002743161703652225	1.814132040856254E-07
O00429	DNM1L	Homo sapiens	Dynamin-1-like protein	homo_sapiens_UP000005640_9606_2022	0	SSVLESLVGR	TRUE	39	TRUE	_SSVLESLVGR_.2	33227.7	1	143236	27011.5	43131	25286.900390625	63986.9	61591.3	33922.6	51660.5	1	2.98492951833091E-06	2.078522465511606E-15	4.098810512125549E-06	8.21643896330187E-12	8.134302441866057E-13	2.5217270165802577E-05	3.1274917888474823E-07	2.0865723965656005E-18	1.4289897485568446E-05	5.025534771546577E-09	2.6366400530149503E-14
O00429	DNM1L	Homo sapiens	Dynamin-1-like protein	homo_sapiens_UP000005640_9606_2022	0	TLAVITK	TRUE	210	TRUE	_TLAVITK_.1	616019	64897.8	1.61821e+06	NaN	98999.2	63515.5	443277	57532.4	71394.3	61305.6	36332.7	0.006727252463362804	7.207044786109121E-05	0.0014314386015431694	Filtered	0.008948729147049554	2.85222395902939E-05	0.00316431191990918	1.6662329822643098E-12	1.5141567219252157E-08	8.32311171568483E-10	0.0067333410211171
O00429	DNM1L	Homo sapiens	Dynamin-1-like protein	homo_sapiens_UP000005640_9606_2022	0	GHAVNLLDVPVPVAR	TRUE	620	TRUE	_GHAVNLLDVPVPVAR_.3	99694.2	96523.3	135005	106119	122860	100631	112441	89313.6	140445	38800.6	153567	7.074929795879069E-07	1.3722511196259923E-07	0.0002625500491076856	1.6904532103351538E-13	6.636388586321603E-10	2.5137784354938895E-05	6.540512244538652E-08	6.223854627944764E-26	1.888265555433606E-05	7.938047211154667E-08	9.639094261482365E-06
O00429	DNM1L	Homo sapiens	Dynamin-1-like protein	homo_sapiens_UP000005640_9606_2022	0	GHAVNLLDVPVPVAR	TRUE	620	TRUE	_GHAVNLLDVPVPVAR_.2	99694.2	96523.3	135005	106119	122860	100631	112441	89313.6	140445	38800.6	153567	8.679504559599121E-06	2.7199188124265966E-16	9.706007275931973E-06	6.413468672371033E-10	5.3919569135320486E-12	3.4973528086612415E-05	1.6695377041889674E-07	1.613875946184279E-13	1.8569587788577167E-06	0.002121248186237024	Filtered
O00429	DNM1L	Homo sapiens	Dynamin-1-like protein	homo_sapiens_UP000005640_9606_2022	0	LYTDFDEIRQEIENETER	TRUE	100	TRUE	_LYTDFDEIRQEIENETER_.3	122711	96198.9	57790.2	93391.5	89198.1	55439.3	74065.8	NaN	57612.5	103204	44690.5	3.014136023182128E-05	3.318190815221923E-06	0.00035563823569234663	6.0779882943436364E-05	2.4136514027095383E-09	0.0019191001892937896	0.0006495814260311511	Filtered	0.0001839727963945039	0.0011669919452541452	1.2338342514585813E-06
O00429	DNM1L	Homo sapiens	Dynamin-1-like protein	homo_sapiens_UP000005640_9606_2022	0	NIQDSVPK	TRUE	661	TRUE	_NIQDSVPK_.2	18301.1	32904.7	25267.6	27688.767578125	62539.5	NaN	44596.4	27871.1	40977.4	28240.7	54211.9	0.0026931970707568522	2.8840875830798044E-09	4.445156662867733E-05	0.0005381073881332601	0.0004400224478456027	Filtered	0.0013654194069956426	0.0002643134631722899	0.00024758920471835446	0.0017701848404340311	0.0008059894469572394
O00429	DNM1L	Homo sapiens	Dynamin-1-like protein	homo_sapiens_UP000005640_9606_2022	0	ALQGASQIIAEIR	TRUE	719	TRUE	_ALQGASQIIAEIR_.2	NaN	5243.3408203125	1	1	1	1	1	1	1	1	1	Filtered	0.002329356946493227	0.002261445988722725	2.979718823793752E-06	0.00014835680869562394	0.0013004348522246993	0.0009496420994630682	1.1106809541309853E-14	9.447672850207336E-05	0.0012535349852922542	9.626766351173987E-05
O00429	DNM1L	Homo sapiens	Dynamin-1-like protein	homo_sapiens_UP000005640_9606_2022	0	GVSPEPIHLK	TRUE	124	TRUE	_GVSPEPIHLK_.2	2127.82177734375	116982	100494	101094	139771	81182.5	84794.7	NaN	32056.2	NaN	87496	4.9889090174674934E-05	5.95024093763624E-07	2.8456213939413843E-06	2.8311663071201458E-05	8.155994011717025E-05	2.833556691863314E-05	0.0003553725579818106	Filtered	3.1954416821785474E-05	Filtered	0.0001432227971417262
O00429	DNM1L	Homo sapiens	Dynamin-1-like protein	homo_sapiens_UP000005640_9606_2022	0	AVMHFLVNHVK	TRUE	669	TRUE	_AVM[Oxidation (M)]HFLVNHVK_.3	19697.3	81126.2	106014	72067	109914	64204.7	46539.2	46678.1	96638.6	67882.7	29013.9	Filtered	1.3557320382765093E-13	0.0041097951807362075	6.838639823183844E-07	5.605489927871686E-10	3.28979204593228E-05	2.3230817750451447E-08	0.00027265677414364976	1.9151710789091584E-14	0.0014959719471024822	0.008679878570884487
O00429	DNM1L	Homo sapiens	Dynamin-1-like protein	homo_sapiens_UP000005640_9606_2022	0	AVMHFLVNHVK	TRUE	669	TRUE	_AVM[Oxidation (M)]HFLVNHVK_.2	19697.3	81126.2	106014	72067	109914	64204.7	46539.2	46678.1	96638.6	67882.7	29013.9	1.6882427327346848E-06	1.7566641258300037E-09	2.162756126548692E-07	0.004282605564042966	0.000213093754297885	0.004434607014702808	0.006266018592194325	0.0018826260032777425	Filtered	0.00011586947404364264	0.0015625643984979365
O00429	DNM1L	Homo sapiens	Dynamin-1-like protein	homo_sapiens_UP000005640_9606_2022	0	AVMHFLVNHVK	TRUE	669	TRUE	_AVMHFLVNHVK_.3	19697.3	81126.2	106014	72067	109914	64204.7	46539.2	46678.1	96638.6	67882.7	29013.9	3.496740592736364E-06	Filtered	Filtered	0.004265211792305663	Filtered	0.006814745353262799	0.0011374687743981407	0.0026538817263128387	Filtered	Filtered	Filtered
O00429	DNM1L	Homo sapiens	Dynamin-1-like protein	homo_sapiens_UP000005640_9606_2022	0	VPVGDQPK	TRUE	153	TRUE	_VPVGDQPK_.2	NaN	NaN	63723.7	34836.1	NaN	20488.6	31441.423828125	1	NaN	NaN	30534.310546875	Filtered	Filtered	0.001193169720305731	4.717328791734056E-05	Filtered	0.006180993854987223	0.0004359336372623887	0.005436570514275846	Filtered	Filtered	0.0003153370504537047
O00429	DNM1L	Homo sapiens	Dynamin-1-like protein	homo_sapiens_UP000005640_9606_2022	0	AEELLAEEK	TRUE	598	TRUE	_AEELLAEEK_.2	NaN	NaN	1.36035e+06	756654	1.00791e+06	NaN	NaN	1.24463e+06	NaN	NaN	262720	Filtered	Filtered	0.000596800448905564	5.53318466831732E-05	0.0001650714298285991	Filtered	Filtered	0.0009840068231431716	Filtered	Filtered	1.3735703429278816E-09
O00429	DNM1L	Homo sapiens	Dynamin-1-like protein	homo_sapiens_UP000005640_9606_2022	0	SQLDINNKK	TRUE	248	TRUE	_SQLDINNKK_.2	NaN	NaN	NaN	36366.4	NaN	NaN	21981.4	NaN	20841.751953125	NaN	50271.7	Filtered	Filtered	Filtered	0.00012038392267016955	Filtered	Filtered	0.0026016039548916715	Filtered	0.00016615857465108685	Filtered	0.002834360378094009
O00429	DNM1L	Homo sapiens	Dynamin-1-like protein	homo_sapiens_UP000005640_9606_2022	0	LLMHHIR	TRUE	292	TRUE	_LLM[Oxidation (M)]HHIR_.2	NaN	NaN	NaN	NaN	NaN	NaN	NaN	NaN	NaN	1	NaN	Filtered	Filtered	Filtered	Filtered	Filtered	Filtered	Filtered	Filtered	Filtered	0.00042784395268681324	Filtered
O00442	RTCA	Homo sapiens	RNA 3'-terminal phosphate cyclase	homo_sapiens_UP000005640_9606_2022	0	VGIEAAEMLLANLR	TRUE	273	TRUE	_VGIEAAEM[Oxidation (M)]LLANLR_.2	50715.1	70139.2	20157	36435.5	17343.912109375	37351.9	87022.2	102208	37591.2	35444.8	54141	0.00748455049926315	3.893214693532817E-05	8.039773623936878E-05	6.88549397123053E-18	2.5768527171099872E-09	0.003571462764916024	1.1012167086865712E-06	0.0004055413441794453	1.7441892872673505E-08	2.2803162061443395E-05	6.955378360296227E-24
O00442	RTCA	Homo sapiens	RNA 3'-terminal phosphate cyclase	homo_sapiens_UP000005640_9606_2022	0	AFVAGVLPFK	TRUE	196	TRUE	_AFVAGVLPFK_.2	1	38002.4	NaN	1	4656.21923828125	25110.951171875	1	1	22226.5	25280.513671875	7946.83935546875	2.0048071152781856E-05	3.949880339109446E-09	Filtered	8.765848975965528E-05	0.00040785206712550524	2.762768280062144E-05	1.5961411457892367E-10	1.6607561076075978E-08	2.5150350280752847E-05	7.011215294565728E-10	1.9605967245783125E-06
O00443	PIK3C2A	Homo sapiens	Phosphatidylinositol 4-phosphate 3-kinase C2 domain-containing subunit alpha	homo_sapiens_UP000005640_9606_2022	0	TYLLPDNHK	TRUE	1598	TRUE	_TYLLPDNHK_.2	23224.044921875	33592.9	17950.2	47947.8	37081.2	35287.3	19248.2	NaN	30535.7	NaN	33256.2	1.5644946957859544E-05	0.0014585105309183003	2.824799422000887E-06	3.014165107015663E-05	0.00028400023297992357	2.8570452160440084E-05	0.0002557101840620754	Filtered	7.259479608416456E-05	Filtered	0.0006438431912904954
O00443	PIK3C2A	Homo sapiens	Phosphatidylinositol 4-phosphate 3-kinase C2 domain-containing subunit alpha	homo_sapiens_UP000005640_9606_2022	0	YEHVLGALLSVGGK	TRUE	1027	TRUE	_YEHVLGALLSVGGK_.3	1	NaN	1	NaN	NaN	1	NaN	NaN	NaN	NaN	NaN	0.004906203254487286	Filtered	0.0001387554124993578	Filtered	Filtered	0.00022984320679009617	Filtered	Filtered	Filtered	Filtered	Filtered
O00458	IFRD1	Homo sapiens	Interferon-related developmental regulator 1	homo_sapiens_UP000005640_9606_2022	0	GLIDLTLDK	TRUE	86	TRUE	_GLIDLTLDK_.2	1	304.0231018066406	33898.2	1	9371.8759765625	1	1	89.9168472290039	75.53082275390625	12845	36482	2.0713294244282324E-05	0.00040004441207611917	0.000677673354798864	5.7963292740163904E-05	0.0001203168396034975	5.8184964847707464E-05	0.0006888250428879084	0.00045647978171796605	0.000301926398048527	0.0001849866760480403	1.73720608832792E-10
O00458	IFRD1	Homo sapiens	Interferon-related developmental regulator 1	homo_sapiens_UP000005640_9606_2022	0	IAAGESLALLFELAR	TRUE	284	TRUE	_IAAGESLALLFELAR_.2	NaN	8050.85400390625	NaN	2990.024169921875	NaN	4746.75732421875	NaN	9641.8701171875	7710.2119140625	4742.21	44048.1	Filtered	5.5413462133296515E-12	Filtered	0.0002751484757410865	Filtered	0.0002485703858107775	Filtered	1.8570906670424727E-07	4.301188295333218E-08	1.0069731576089921E-13	0.009508478818317576
O00459	PIK3R2	Homo sapiens	Phosphatidylinositol 3-kinase regulatory subunit beta	homo_sapiens_UP000005640_9606_2022	0	ALGATFGPLLLR	TRUE	245	TRUE	_ALGATFGPLLLR_.2	29724.2	40768.8	36820.5	24404.8	44952.8	29297.8	33714.5	21272.619140625	31093.7	25721.501953125	24742.197265625	6.889163729659794E-06	0.0001361260503695646	3.715434822111562E-05	3.0236467099032844E-07	1.0978092568749326E-17	2.88751327627375E-05	2.2725583012626307E-17	2.3578813312390633E-21	4.4718633674973706E-08	0.00017253282847830357	0.0002555794774273211
O00459	PIK3R2	Homo sapiens	Phosphatidylinositol 3-kinase regulatory subunit beta	homo_sapiens_UP000005640_9606_2022	0	ERPEDLELLPGDVLVVSR	TRUE	18	TRUE	_ERPEDLELLPGDVLVVSR_.3	12741.5244140625	41113.8	NaN	23855.908203125	NaN	NaN	1	1	57039.1	22414.564453125	NaN	2.16081221369882E-05	1.5723655739494722E-05	Filtered	1.9490242103067074E-05	Filtered	Filtered	0.0006324611437588491	0.00010438447776446145	0.003215337185645826	0.00010483116807028538	Filtered
O00459	PIK3R2	Homo sapiens	Phosphatidylinositol 3-kinase regulatory subunit beta	homo_sapiens_UP000005640_9606_2022	0	INEWLGIK	TRUE	591	TRUE	_INEWLGIK_.2	NaN	13906.2	NaN	NaN	26975.1	7788.08154296875	51886.6	NaN	51206.1	696.7354736328125	NaN	Filtered	0.005692043500311976	Filtered	Filtered	0.00041487620153830146	2.882004293133136E-05	0.0002639105387716667	Filtered	0.00011759869215986173	0.0002575978573777712	Filtered
O00459	PIK3R2	Homo sapiens	Phosphatidylinositol 3-kinase regulatory subunit beta	homo_sapiens_UP000005640_9606_2022	0	IFEEQGQTQEK	TRUE	490	TRUE	_IFEEQGQTQEK_.2	NaN	NaN	1	NaN	21208.041015625	NaN	NaN	NaN	NaN	NaN	4529.62646484375	Filtered	Filtered	0.00015607234189080556	Filtered	4.3842394163853767E-10	Filtered	Filtered	Filtered	Filtered	Filtered	0.00022063060845132254
O00461	GOLIM4	Homo sapiens	Golgi integral membrane protein 4	homo_sapiens_UP000005640_9606_2022	0	LAVQQVEEAQQLR	TRUE	416	TRUE	_LAVQQVEEAQQLR_.2	72265.6	18083.8	NaN	23666	32786.4	33405.6	56552.2	59671.2	46367	42805	14739.451171875	2.6838614807280315E-06	3.2870657245490274E-12	Filtered	0.00030411594954865963	4.817645835858601E-13	0.0008134457761039018	0.00044799370170646663	6.823297311374371E-27	3.5872767355180233E-06	0.00045781109468900525	5.774142838713941E-29
O00461	GOLIM4	Homo sapiens	Golgi integral membrane protein 4	homo_sapiens_UP000005640_9606_2022	0	AHQDIHTQLQDVK	TRUE	188	TRUE	_AHQDIHTQLQDVK_.3	47066.3	70280	83518.5	NaN	63202.8	66808.4	42374	39064.4	57649.5	66567.3	49346.6	0.0007694989654179516	0.0004324659374198381	Filtered	Filtered	6.704496675036795E-05	9.168273810238087E-05	0.0009666904200283791	0.003595539425097404	0.00015943398602571854	0.008768514359620911	0.002224458190925723
O00461	GOLIM4	Homo sapiens	Golgi integral membrane protein 4	homo_sapiens_UP000005640_9606_2022	0	AHQDIHTQLQDVK	TRUE	188	TRUE	_AHQDIHTQLQDVK_.2	47066.3	70280	83518.5	NaN	63202.8	66808.4	42374	39064.4	57649.5	66567.3	49346.6	1.3738856393467109E-05	Filtered	5.341570747682842E-06	Filtered	0.0001084018606836872	Filtered	0.00039844615520904006	Filtered	1.657181760557223E-11	0.002181415554913258	0.0001868429192968082
O00461	GOLIM4	Homo sapiens	Golgi integral membrane protein 4	homo_sapiens_UP000005640_9606_2022	0	SALAAAQTQVAEYK	TRUE	222	TRUE	_SALAAAQTQVAEYK_.2	1	1	1	1	NaN	723578	NaN	1	1	1	NaN	4.852755270284879E-07	3.080470800714759E-09	0.00011535423262814543	6.588434464977115E-27	Filtered	0.0001883029719414564	Filtered	8.636586941501214E-26	0.00047979548617482694	1.049150171142414E-08	Filtered
O00461	GOLIM4	Homo sapiens	Golgi integral membrane protein 4	homo_sapiens_UP000005640_9606_2022	0	EAANLLEGHAR	TRUE	380	TRUE	_EAANLLEGHAR_.2	NaN	86063.9	59359.7	72183.3	75945.1	100417	NaN	70663	97122.9	77142.5	NaN	Filtered	1.7488831658379014E-13	9.464601557584611E-09	1.588339371886455E-11	9.984752002655012E-15	2.5137784354938895E-05	Filtered	1.4418391795302674E-29	7.061063207637469E-11	4.1762578072844495E-13	Filtered
O00461	GOLIM4	Homo sapiens	Golgi integral membrane protein 4	homo_sapiens_UP000005640_9606_2022	0	ETVYNLR	TRUE	173	TRUE	_ETVYNLR_.2	254119	1165.1954345703125	31.801063537597656	NaN	NaN	209275	NaN	365856	NaN	123994	1	0.0009764180254529747	3.789625748887877E-05	0.00021929489444330987	Filtered	Filtered	0.007577097494110851	Filtered	0.0053834316465709835	Filtered	0.00029132298163105617	0.0005469618042850012
O00461	GOLIM4	Homo sapiens	Golgi integral membrane protein 4	homo_sapiens_UP000005640_9606_2022	0	LYAPTHK	TRUE	304	TRUE	_LYAPTHK_.2	NaN	NaN	NaN	NaN	NaN	NaN	NaN	NaN	NaN	NaN	49766.8	Filtered	Filtered	Filtered	Filtered	Filtered	Filtered	Filtered	Filtered	Filtered	Filtered	0.0004127352509689213
O00469	PLOD2	Homo sapiens	Procollagen-lysine,2-oxoglutarate 5-dioxygenase 2	homo_sapiens_UP000005640_9606_2022	0	VYIDPLKR	TRUE	198	TRUE	_VYIDPLKR_.2	56805.5	27979.830078125	42202.1	39913.1	35783.3	102660	67913.4	67693.2	24449.4	1	44000.5	1.704090255105821E-05	3.2192227740108084E-12	2.9621021766220906E-05	1.3765388761569137E-14	3.8106363495716473E-13	0.009619007555849008	6.032719111918114E-11	2.7121298329424785E-22	3.3210682713839177E-06	8.888214680009194E-14	0.00042634367017808304
O00469	PLOD2	Homo sapiens	Procollagen-lysine,2-oxoglutarate 5-dioxygenase 2	homo_sapiens_UP000005640_9606_2022	0	GFALLNFVVK	TRUE	645	TRUE	_GFALLNFVVK_.2	13393.3896484375	1	1	1	1	1	1	1	1	1	1	3.0311771307809145E-07	1.2985278506899423E-11	0.0003231875090171191	2.7056805039941654E-27	0.0002963298928710145	2.8869781042116945E-05	0.0003370746510388142	2.6170104689519876E-05	3.320173991581647E-12	2.5178354386332623E-08	0.0012599065700041629
O00469	PLOD2	Homo sapiens	Procollagen-lysine,2-oxoglutarate 5-dioxygenase 2	homo_sapiens_UP000005640_9606_2022	0	LTHLHEGLPVK	TRUE	714	TRUE	_LTHLHEGLPVK_.2	94983.9	69543.9	109793	58444.5	15615.5927734375	25741.1	46756.1	56665.7	54604.2	125446	59261.1	1.625934983862958E-05	7.613782304300794E-05	0.00043920410035221927	Filtered	0.0077144842718726925	0.0011107166106867617	Filtered	1.277701313680913E-10	9.141223912244405E-10	1.5044753863976842E-09	5.245389673287028E-07
O00469	PLOD2	Homo sapiens	Procollagen-lysine,2-oxoglutarate 5-dioxygenase 2	homo_sapiens_UP000005640_9606_2022	0	LTHLHEGLPVK	TRUE	714	TRUE	_LTHLHEGLPVK_.3	94983.9	69543.9	109793	58444.5	15615.5927734375	25741.1	46756.1	56665.7	54604.2	125446	59261.1	0.0011357364661521035	0.00011177649541627274	Filtered	0.0003353909288472541	0.00010075427976829596	0.005545550878502506	0.003549217961537003	Filtered	0.0033112398501484756	0.00015912850033638574	0.0007006656870614059
O00469	PLOD2	Homo sapiens	Procollagen-lysine,2-oxoglutarate 5-dioxygenase 2	homo_sapiens_UP000005640_9606_2022	0	QVDLENVWLHFIR	TRUE	615	TRUE	_QVDLENVWLHFIR_.3	NaN	12992.736328125	1	1	1	1	1	NaN	1	1	1	Filtered	3.808967235987287E-17	7.568113016160113E-06	2.1692602463063588E-13	7.664733777619132E-10	0.0003343214384861441	8.739335868957485E-12	Filtered	6.549954182163695E-09	1.5204436641032635E-09	1.825437167844248E-08
O00469	PLOD2	Homo sapiens	Procollagen-lysine,2-oxoglutarate 5-dioxygenase 2	homo_sapiens_UP000005640_9606_2022	0	SEDYVDIVQGNR	TRUE	441	TRUE	_SEDYVDIVQGNR_.2	NaN	123697	NaN	61965.2	48075	NaN	66040.4	1	NaN	NaN	123419	Filtered	2.986157893490475E-13	Filtered	0.00035185601584304075	0.0013645874564662253	Filtered	0.0003855206415842253	7.776071984355077E-07	Filtered	Filtered	5.6055170049717835E-05
O00469	PLOD2	Homo sapiens	Procollagen-lysine,2-oxoglutarate 5-dioxygenase 2	homo_sapiens_UP000005640_9606_2022	0	FLDILLTLDYPK	TRUE	314	TRUE	_FLDILLTLDYPK_.2	2530.0302734375	3370.549560546875	2985.4599609375	NaN	NaN	1	NaN	NaN	NaN	NaN	NaN	0.009712092107470342	2.6099774052812014E-21	0.008892150535777188	Filtered	Filtered	0.004585141883169392	Filtered	Filtered	Filtered	Filtered	Filtered
O00469	PLOD2	Homo sapiens	Procollagen-lysine,2-oxoglutarate 5-dioxygenase 2	homo_sapiens_UP000005640_9606_2022	0	VVFAADGILWPDKR	TRUE	136	TRUE	_VVFAADGILWPDKR_.3	NaN	NaN	NaN	NaN	6152.54248046875	1	NaN	NaN	NaN	NaN	1	Filtered	Filtered	Filtered	Filtered	0.00012260590570026855	0.0012206238883974362	Filtered	Filtered	Filtered	Filtered	1.6854247959613797E-16
O00471	EXOC5	Homo sapiens	Exocyst complex component 5	homo_sapiens_UP000005640_9606_2022	0	EAADIIQK	TRUE	158	TRUE	_EAADIIQK_.2	48506.7	71661.5	53740	34320.1	111460	58761.7	73210.1	51077.7	62547.3	23235.2	77146.4	9.182803106625738E-05	5.420314927674841E-07	1.9302456659812395E-06	2.6966136700820567E-05	6.273747174042115E-06	2.865644601676973E-05	0.0003003431873903407	3.0996163342246725E-13	6.982004622625976E-05	0.00012736266309097281	0.00107532837553991
O00471	EXOC5	Homo sapiens	Exocyst complex component 5	homo_sapiens_UP000005640_9606_2022	0	LHLIAQELPFDR	TRUE	166	TRUE	_LHLIAQELPFDR_.3	45223	41811.6	1	1	36439.8	1	90082.6	19422.1	55847.8	1	21293.564453125	6.650026111389818E-07	7.334727504912346E-14	5.4742263800632026E-05	2.1539837026835182E-08	3.3728799772627884E-11	2.612652714819324E-05	0.0001227218080369644	3.721474933537464E-14	4.139200802107715E-06	9.764508186876632E-13	6.025754240748251E-16
O00471	EXOC5	Homo sapiens	Exocyst complex component 5	homo_sapiens_UP000005640_9606_2022	0	LHLIAQELPFDR	TRUE	166	TRUE	_LHLIAQELPFDR_.2	45223	41811.6	1	1	36439.8	1	90082.6	19422.1	55847.8	1	21293.564453125	2.116426584230891E-05	3.5059325575928667E-06	0.0001654404966337291	1.9238153534829375E-16	3.581882072146556E-08	2.6631367716105516E-05	5.376217307961563E-18	6.332293858467328E-30	5.513950687497535E-05	1.5672647115872882E-07	4.648526338172205E-16
O00471	EXOC5	Homo sapiens	Exocyst complex component 5	homo_sapiens_UP000005640_9606_2022	0	RLLEEFVNHIQELQIMDER	TRUE	41	TRUE	_RLLEEFVNHIQELQIM[Oxidation (M)]DER_.4	25025.4	30982.927734375	60505.3	24884.9	43922.6	19294.126953125	36917.6	31227.9	10956.1435546875	35312.9	59904.2	0.00042314349711271136	0.005184195113319673	0.00036667236993149485	0.00019983275690548888	7.964948343156187E-09	0.0013004332952728209	0.009470323259172669	2.552695607624509E-06	9.556583835230185E-08	1.538175347362149E-05	0.0038017590981152035
O00471	EXOC5	Homo sapiens	Exocyst complex component 5	homo_sapiens_UP000005640_9606_2022	0	YFNEFLDGELK	TRUE	136	TRUE	_YFNEFLDGELK_.2	1	12856.3134765625	4749.19	15511.294921875	1	1	1	1	1	1	6455.7412109375	8.518605640101236E-09	5.6869929232191053E-08	0.0001636197581896568	1.7118751238666887E-20	0.00025983449945693313	0.0006405092882814937	1.2871160730796756E-09	1.4632305568877394E-15	2.50296163469562E-11	2.211871884813149E-11	0.0001416231632044398
O00471	EXOC5	Homo sapiens	Exocyst complex component 5	homo_sapiens_UP000005640_9606_2022	0	LHLIAQELPFDRFSEVK	TRUE	166	TRUE	_LHLIAQELPFDRFSEVK_.3	40559.6	46182.5	NaN	47583.7	71314.8	81640.3	38217.9	9052.52	148498	46632	30601.3	1.3755434349003573E-05	1.0716000182312271E-14	Filtered	2.099109758617543E-05	0.00023847048125859215	2.7980748716678886E-05	4.916483227310757E-10	2.9810423328011557E-16	3.871767750475931E-05	2.5630333391722696E-16	1.3954008200410942E-05
O00471	EXOC5	Homo sapiens	Exocyst complex component 5	homo_sapiens_UP000005640_9606_2022	0	GGPEAFDPK	TRUE	32	TRUE	_GGPEAFDPK_.1	63566	43166	20471.9	51966.5	14864.541015625	17164.591796875	NaN	16551	13150.2666015625	18105.1	12080.9	9.060315029170593E-05	0.0008379238586075914	0.00023685535990007796	3.985768962072338E-10	7.298244683451676E-09	3.438126311212681E-05	Filtered	6.758609138162419E-09	0.0007378650487125807	0.00019093051587501807	3.236661074010322E-12
O00471	EXOC5	Homo sapiens	Exocyst complex component 5	homo_sapiens_UP000005640_9606_2022	0	SIGTGGIQDLK	TRUE	378	TRUE	_SIGTGGIQDLK_.2	56322	NaN	18718.4	15970.177734375	1	70113.5	30403.595703125	60098.1	68135.1	NaN	61358.9	0.00011762064959969935	Filtered	0.00015478233966775745	0.0002676368779459334	0.00446171839707952	6.029086737306204E-05	0.0007278465210540282	4.707023138399779E-07	0.00016454974650025847	Filtered	5.740719782461187E-05
O00471	EXOC5	Homo sapiens	Exocyst complex component 5	homo_sapiens_UP000005640_9606_2022	0	LIQNVFEIK	TRUE	275	TRUE	_LIQNVFEIK_.2	NaN	24988.494140625	51772.4	22459.4	21493.755859375	13045.6005859375	1	NaN	1	NaN	27324.466796875	Filtered	0.0011149329032789747	0.00019799035431967657	3.112094308774596E-05	9.48237942861031E-05	0.0024993759248289273	0.0024490549916863025	Filtered	0.0002563090282132123	Filtered	0.00045827257560123136
O00471	EXOC5	Homo sapiens	Exocyst complex component 5	homo_sapiens_UP000005640_9606_2022	0	NLYDLYTR	TRUE	306	TRUE	_NLYDLYTR_.2	NaN	1	1	1	4416.17	NaN	1	NaN	19608.365234375	18783.7	1	Filtered	0.007972600949944248	0.0002550425304728044	3.882426745524786E-13	1.1363913033698118E-14	Filtered	3.630761969385084E-07	Filtered	2.9104976347734097E-06	0.0010628821097937457	0.007956736424757135
O00471	EXOC5	Homo sapiens	Exocyst complex component 5	homo_sapiens_UP000005640_9606_2022	0	HILAAEQK	TRUE	549	TRUE	_HILAAEQK_.2	NaN	78567.5	110601	116002	191604	132893	NaN	1	NaN	NaN	72675.3	Filtered	5.125734408725706E-05	0.00019263812143522886	3.791670916649166E-05	0.0004130004690261263	2.8001659298025935E-05	Filtered	Filtered	Filtered	Filtered	8.374481878910728E-07
O00471	EXOC5	Homo sapiens	Exocyst complex component 5	homo_sapiens_UP000005640_9606_2022	0	HILAAEQK	TRUE	549	TRUE	_HILAAEQK_.1	NaN	78567.5	110601	116002	191604	132893	NaN	1	NaN	NaN	72675.3	Filtered	0.0012417161408408057	9.171960711589149E-05	0.001274015965666761	Filtered	Filtered	Filtered	0.00811441605780977	Filtered	Filtered	0.0008828252591608201
O00471	EXOC5	Homo sapiens	Exocyst complex component 5	homo_sapiens_UP000005640_9606_2022	0	SDVFTNSEK	TRUE	147	TRUE	_SDVFTNSEK_.2	17433.7	NaN	NaN	NaN	NaN	95617.5	163170	53515.1	NaN	NaN	NaN	2.6604052589143043E-05	Filtered	Filtered	Filtered	Filtered	2.6271361570882582E-05	0.00958821671988575	2.6722999772639904E-09	Filtered	Filtered	Filtered
O00483	NDUFA4	Homo sapiens	Cytochrome c oxidase subunit NDUFA4	homo_sapiens_UP000005640_9606_2022	0	LGPNDQYK	TRUE	56	TRUE	_LGPNDQYK_.2	378632	489519	389305	400882	393850	350936	370399	473369	426446	375179	414564	3.781074302629515E-05	3.413034442813304E-05	0.0005430465903181783	0.00017688909451429668	8.643514322196206E-05	2.7958191119039278E-05	0.00035169641464123603	5.627939245865977E-10	2.582719290252326E-06	0.0002529679280633987	0.0006919610759482534
O00483	NDUFA4	Homo sapiens	Cytochrome c oxidase subunit NDUFA4	homo_sapiens_UP000005640_9606_2022	0	LGPNDQYK	TRUE	56	TRUE	_LGPNDQYK_.1	378632	489519	389305	400882	393850	350936	370399	473369	426446	375179	414564	1.7115446385820202E-05	6.917875085843776E-05	3.455479326943094E-08	3.845341859833358E-11	2.42349408132538E-07	2.5137784354938895E-05	0.00035069353175845916	2.9945120026444276E-31	1.8766512836598257E-06	3.793816724150481E-09	0.00019222620906211133
O00483	NDUFA4	Homo sapiens	Cytochrome c oxidase subunit NDUFA4	homo_sapiens_UP000005640_9606_2022	0	FYSVNVDYSK	TRUE	64	TRUE	_FYSVNVDYSK_.2	570531	256856	190099	192831	242133	453298	342260	230775	395811	341039	388863	3.4728887327669203E-05	4.427088324385357E-07	9.980742787501896E-05	3.57312779512634E-08	1.0513479746385044E-07	2.7003094445243427E-05	0.00012598237892982108	9.009576958382173E-23	1.0424999600514789E-06	2.8923573491918807E-06	0.00021637571622676427
O00483	NDUFA4	Homo sapiens	Cytochrome c oxidase subunit NDUFA4	homo_sapiens_UP000005640_9606_2022	0	LALFNPDVCWDR	TRUE	36	TRUE	_LALFNPDVC[Carbamidomethyl (C)]WDR_.2	NaN	NaN	17722	NaN	NaN	NaN	NaN	NaN	25663.1	23699.9	23182.751953125	Filtered	Filtered	0.0001438249487732968	Filtered	Filtered	Filtered	Filtered	Filtered	7.720643462825687E-05	0.00037927813766267833	0.005443800939895992
O00487	PSMD14	Homo sapiens	26S proteasome non-ATPase regulatory subunit 14	homo_sapiens_UP000005640_9606_2022	0	MTPEQLAIK	TRUE	265	TRUE	_MTPEQLAIK_.2	893836	369362	278474	573832	257803	351445	379947	1.01331e+06	63736.3	463784	590873	6.236825994086772E-05	1.647727316504088E-05	0.00031952576038149033	0.0017154138480462884	9.862011141541044E-05	0.0004392939895390335	0.0006205657158197084	0.0007592115289979936	0.0005736770915006836	0.00041515433954619535	3.2251255798965296E-05
O00487	PSMD14	Homo sapiens	26S proteasome non-ATPase regulatory subunit 14	homo_sapiens_UP000005640_9606_2022	0	MTPEQLAIK	TRUE	265	TRUE	_M[Oxidation (M)]TPEQLAIK_.2	893836	369362	278474	573832	257803	351445	379947	1.01331e+06	63736.3	463784	590873	2.726410005150762E-05	8.873007551977875E-07	2.952983965605217E-06	7.635178837782702E-11	1.0617426002095848E-10	0.00021837180911801396	0.0003413177389777924	4.002796459651608E-09	1.1756761150762504E-05	2.1208538569056337E-11	4.007205675542778E-07
O00487	PSMD14	Homo sapiens	26S proteasome non-ATPase regulatory subunit 14	homo_sapiens_UP000005640_9606_2022	0	VVIDAFR	TRUE	155	TRUE	_VVIDAFR_.2	52022.8	43649.9	32045.8	39792.3	80001.5	74444.6	45480.5	53091.3	24218.5	98035.6	47773.1	1.3855495432093525E-05	1.23066001378998E-05	0.0002143049995669732	3.7040075076454624E-11	2.8454620520709986E-05	2.524585379375053E-05	1.819839936140611E-05	0.00011251310884564184	0.00014868133201195025	0.00016433394402392244	4.449378418743241E-08
O00487	PSMD14	Homo sapiens	26S proteasome non-ATPase regulatory subunit 14	homo_sapiens_UP000005640_9606_2022	0	AVAVVVDPIQSVK	TRUE	140	TRUE	_AVAVVVDPIQSVK_.2	1	1	1	1	1	1	1	1	1	1	1	7.086020111066705E-07	3.652316471734603E-07	0.0001535282585757201	3.6046416866047875E-09	1.553742657081783E-14	2.5137784354938895E-05	9.568973163681568E-05	4.031870775593384E-06	1.3953062903913723E-05	1.0646853221257155E-11	2.074938399579072E-07
O00487	PSMD14	Homo sapiens	26S proteasome non-ATPase regulatory subunit 14	homo_sapiens_UP000005640_9606_2022	0	EMLELAK	TRUE	247	TRUE	_EM[Oxidation (M)]LELAK_.2	379050	185492	210006	35857.2	153946	114280	109102	261830	179821	200461	221724	1.6829181736060873E-05	1.2064631670533461E-09	0.0013634577253378174	4.222738394373612E-05	0.0014661383984173938	2.83153455132954E-05	1.9427904522750488E-05	0.00047406080966335464	6.513189232792185E-06	1.9822161494889002E-09	1.409231550367359E-11
O00487	PSMD14	Homo sapiens	26S proteasome non-ATPase regulatory subunit 14	homo_sapiens_UP000005640_9606_2022	0	EMLELAK	TRUE	247	TRUE	_EM[Oxidation (M)]LELAK_.1	379050	185492	210006	35857.2	153946	114280	109102	261830	179821	200461	221724	Filtered	0.0016457517230829557	Filtered	Filtered	1.0746616153678887E-08	2.6794494915703954E-05	0.0081431784781787	Filtered	0.00023963169119477172	0.0073470194680922835	Filtered
O00487	PSMD14	Homo sapiens	26S proteasome non-ATPase regulatory subunit 14	homo_sapiens_UP000005640_9606_2022	0	MLLNLHK	TRUE	216	TRUE	_M[Oxidation (M)]LLNLHK_.2	87663.4	147910	131091	186347	158099	178656	79976.5	213003	131810	105691	125796	1.2339816648829562E-05	5.170804938943638E-08	2.3557284637178984E-09	2.68299255827567E-05	3.4149680004303993E-07	2.61304849932535E-05	3.963401145116588E-06	2.6987156704259497E-11	3.1717966869088836E-06	0.00017782942387809377	4.0086267700347535E-07
O00487	PSMD14	Homo sapiens	26S proteasome non-ATPase regulatory subunit 14	homo_sapiens_UP000005640_9606_2022	0	MLLNLHK	TRUE	216	TRUE	_MLLNLHK_.2	87663.4	147910	131091	186347	158099	178656	79976.5	213003	131810	105691	125796	5.799710539449397E-05	Filtered	Filtered	Filtered	Filtered	Filtered	0.00012304973017229198	0.0006193697404371788	0.00041245350484318344	3.0323698987806134E-05	Filtered
O00488	ZNF593	Homo sapiens	Zinc finger protein 593	homo_sapiens_UP000005640_9606_2022	0.002660164043449346	YFIDSTNLK	TRUE	69	TRUE	_YFIDSTNLK_.2	23798.3	NaN	NaN	NaN	6057.0732421875	56493.8	1	24011.7	1	NaN	1	1.049609964500836E-05	Filtered	Filtered	Filtered	1.8579327478466812E-07	2.8628359118207727E-05	0.0017007774934211612	0.0004296111591719436	0.0007787515212663832	Filtered	0.0006060081196900868
O00499	BIN1	Homo sapiens	Myc box-dependent-interacting protein 1	homo_sapiens_UP000005640_9606_2022	0.0068669527896995704	HHYESLQTAK	TRUE	155	TRUE	_HHYESLQTAK_.2	NaN	34809.8	11113	14794.041015625	13104.353515625	14628.2802734375	NaN	NaN	1	NaN	118905	Filtered	1.037559646969552E-06	0.00020198656219429638	1.6421716282569376E-06	7.567397379668372E-05	0.0018010012186973072	Filtered	Filtered	0.0033244713636202475	Filtered	0.0035983361313597054
O00505	KPNA3	Homo sapiens	Importin subunit alpha-4	homo_sapiens_UP000005640_9606_2022	0	DSQVVQVVLDGLK	TRUE	424	TRUE	_DSQVVQVVLDGLK_.2	88958.8	50748.9	64355.8	43903.6	36156.5	82739	42610.8	33720.5	86559.9	10383.7	94755.5	1.432579861463163E-06	1.185373441353106E-11	3.025805945751199E-05	7.900687527989714E-06	9.765526098827365E-13	0.00038183992307760754	0.00029579595569423903	7.960204993890129E-20	1.621056135358739E-05	8.652842722318682E-14	5.423227911385433E-19
O00505	KPNA3	Homo sapiens	Importin subunit alpha-4	homo_sapiens_UP000005640_9606_2022	0	IEVLQQHENEDIYK	TRUE	462	TRUE	_IEVLQQHENEDIYK_.2	1	1	1	1	202432	1	1	1	1	58978	1.0431132316589355	4.008573972416749E-06	0.0008850374533401244	0.0010670356950646747	0.00048055487362571437	3.35663623300048E-05	2.5137784354938895E-05	0.0002156887209758241	0.005243578089342938	3.6910377667535826E-05	0.009551210004406507	5.78126519003942E-13
O00505	KPNA3	Homo sapiens	Importin subunit alpha-4	homo_sapiens_UP000005640_9606_2022	0	IEVLQQHENEDIYK	TRUE	462	TRUE	_IEVLQQHENEDIYK_.3	1	1	1	1	202432	1	1	1	1	58978	1.0431132316589355	Filtered	0.0014111368547724211	Filtered	0.0002128641611960918	0.0002478223544734145	0.0002851626611590293	0.00042654769571818374	2.4483994588315487E-05	8.103826263060507E-05	0.00020626959471761367	5.877433491337292E-06
O00505	KPNA3	Homo sapiens	Importin subunit alpha-4	homo_sapiens_UP000005640_9606_2022	0	LLSSDRNPPIDDLIK	FALSE	98	FALSE	_LLSSDRNPPIDDLIK_.3	45098.9	1	1	1	28060.892578125	1	1	NaN	37973.7	1	1	2.3058241185182332E-07	9.304203762583908E-05	0.0004339948655093572	1.0268410147676291E-07	4.0158039719555746E-05	4.033301923467391E-05	0.0002883696896651255	Filtered	3.479691754305002E-05	1.2944301700806413E-12	7.2474622216163E-08
O00505	KPNA3	Homo sapiens	Importin subunit alpha-4	homo_sapiens_UP000005640_9606_2022	0	EAAWAISNLTISGR	FALSE	387	FALSE	_EAAWAISNLTISGR_.2	1	97951	18402.525390625	1	30961.005859375	NaN	NaN	NaN	NaN	34607.9	1	1.2911748141505083E-07	1.73301716062178E-14	0.000499403560506783	1.0721392562563267E-13	4.041304286409457E-05	Filtered	Filtered	Filtered	Filtered	0.00047351413265221947	0.0029838909409576416
O00505	KPNA3	Homo sapiens	Importin subunit alpha-4	homo_sapiens_UP000005640_9606_2022	0	AENPSLENHR	TRUE	2	TRUE	_[Acetyl (Protein N-term)]AENPSLENHR_.2	124070	NaN	NaN	NaN	NaN	100911	NaN	62187.7	94803.5	96635.5	NaN	9.21865382987849E-05	Filtered	Filtered	Filtered	Filtered	0.0007189495893390543	Filtered	2.1426169386102314E-05	4.835004546102504E-07	0.0019451297818951089	Filtered
O00505	KPNA3	Homo sapiens	Importin subunit alpha-4	homo_sapiens_UP000005640_9606_2022	0	RDEHLLK	FALSE	41	FALSE	_RDEHLLK_.2	196019	12922.455078125	11415.2	227212	30425.568359375	NaN	NaN	NaN	NaN	NaN	NaN	0.001321431672367515	1.151976832091579E-06	0.0014604673047518022	0.009260192750637948	5.163736518630146E-08	Filtered	Filtered	Filtered	Filtered	Filtered	Filtered
O00506	STK25	Homo sapiens	Serine/threonine-protein kinase 25	homo_sapiens_UP000005640_9606_2022	0	VDPEELFTK	TRUE	14	TRUE	_VDPEELFTK_.2	1	12535.857421875	19580.7	8137.17	31278.521484375	62599.7	22552.1	1	1	1	1	2.0303225196664334E-05	9.393853492142781E-05	0.0011575711771809496	5.216112601743966E-16	5.213601359614566E-07	0.0003490332702255352	2.233168016448743E-10	9.010409628928762E-11	9.93925003290171E-07	3.476560235070903E-05	0.00023508550870897892
O00506	STK25	Homo sapiens	Serine/threonine-protein kinase 25	homo_sapiens_UP000005640_9606_2022	0	TSFLTELIDR	TRUE	277	TRUE	_TSFLTELIDR_.2	26248.267578125	1	1	1	15331.9	14300	1	1	1	1	1	4.271027652519208E-05	1.6304478337030076E-11	3.1764968392069493E-06	6.779301304267415E-08	2.706749744895824E-19	2.5137784354938895E-05	0.000554257530222415	1.1960967369217376E-19	5.517838597507583E-06	4.3296434079336006E-10	0.00019982187351056202
O00506	STK25	Homo sapiens	Serine/threonine-protein kinase 25	homo_sapiens_UP000005640_9606_2022	0	GSFGEVYK	TRUE	29	TRUE	_GSFGEVYK_.2	20447.1	23677.240234375	22900.419921875	45243.7	11337.8	18344.2	18758.7	22114.3	8819.71	29010.7	17615.529296875	1.2398188027866234E-05	1.8242623575422117E-13	2.541652060712988E-05	0.0035802763599331574	0.00010248643417260387	0.0002714915295933006	2.9793315869400474E-05	3.302769719753072E-18	0.0015676253076079662	2.9933826752078324E-11	6.944920528160212E-05
O00506	STK25	Homo sapiens	Serine/threonine-protein kinase 25	homo_sapiens_UP000005640_9606_2022	0	GSFGEVYK	TRUE	29	TRUE	_GSFGEVYK_.1	20447.1	23677.240234375	22900.419921875	45243.7	11337.8	18344.2	18758.7	22114.3	8819.71	29010.7	17615.529296875	1.6383333200642574E-06	4.553445173367614E-08	Filtered	8.18433352269089E-09	0.00011200194501099462	2.5246283358654823E-05	0.001096965507470978	2.754872714978738E-08	Filtered	Filtered	0.0069730075664644
O00506	STK25	Homo sapiens	Serine/threonine-protein kinase 25	homo_sapiens_UP000005640_9606_2022	0	GLDYLHSER	TRUE	127	TRUE	_GLDYLHSER_.2	NaN	1	NaN	NaN	NaN	NaN	NaN	NaN	NaN	NaN	NaN	Filtered	2.227795261835741E-06	Filtered	Filtered	Filtered	Filtered	Filtered	Filtered	Filtered	Filtered	Filtered
O00522	KRIT1	Homo sapiens	Krev interaction trapped protein 1	homo_sapiens_UP000005640_9606_2022	0	EASLFIVPSVVK	TRUE	107	TRUE	_EASLFIVPSVVK_.2	10732.568359375	13315.693359375	18192.736328125	10648.857421875	1	10005.4365234375	1	20166.017578125	NaN	NaN	NaN	3.4943291351829965E-06	4.227962435270431E-11	0.0012031723169232237	0.0019756690971247715	4.936352050122403E-17	0.003019625938768324	8.322550600122306E-07	5.007751803007794E-14	Filtered	Filtered	Filtered
O00541	PES1	Homo sapiens	Pescadillo homolog	homo_sapiens_UP000005640_9606_2022	0	GIYPHEPK	TRUE	42	TRUE	_GIYPHEPK_.2	159534	126163	128132	134971	148264	188631	180041	165562	204608	197827	131373	8.351140759499805E-06	1.2963609039411381E-11	0.00036181479315246034	1.0219671713541054E-07	6.404554278949465E-05	2.836040916292547E-05	0.0003483641965256757	6.764244263214851E-11	0.00019699756338643676	3.082268717971406E-07	0.00011454402879635742
O00541	PES1	Homo sapiens	Pescadillo homolog	homo_sapiens_UP000005640_9606_2022	0	GIYPHEPK	TRUE	42	TRUE	_GIYPHEPK_.1	159534	126163	128132	134971	148264	188631	180041	165562	204608	197827	131373	1.5781638754903913E-06	4.709761010669017E-07	8.272329717367085E-06	1.3877963244033812E-07	3.500002609754373E-11	2.908596747645447E-05	4.3158140228264346E-05	3.918252304221118E-11	3.918187566877718E-05	0.00021501596165825708	1.1294323616957307E-05
O00541	PES1	Homo sapiens	Pescadillo homolog	homo_sapiens_UP000005640_9606_2022	0	LLLPVAEYFSGVQLPPHLSPFVTEK	TRUE	406	TRUE	_LLLPVAEYFSGVQLPPHLSPFVTEK_.3	217014	289984	45876	161018	403115	252281	67721.5	198657	360484	132537	368853	1.7671715866853183E-05	0.00015902532373146116	0.005189446208908741	1.506641665075071E-05	6.520695880881179E-08	3.3380448080942985E-05	0.000525024405303855	7.113208196455416E-14	4.248654318564416E-09	1.5814106664322487E-05	0.0006575369833744288
O00541	PES1	Homo sapiens	Pescadillo homolog	homo_sapiens_UP000005640_9606_2022	0	LAALEEQR	TRUE	496	TRUE	_LAALEEQR_.2	464978	112682	104531	119930	99481	109437	377397	138126	96344	227180	156965	6.9010497963943475E-06	1.0648515313764185E-06	0.000647465499921548	3.3583178656094887E-07	5.824303407056704E-05	3.614848596228456E-05	0.00015486065516657186	1.2296076547067243E-08	2.0641172092994295E-11	7.125892242066238E-10	3.3956826818488222E-09
O00541	PES1	Homo sapiens	Pescadillo homolog	homo_sapiens_UP000005640_9606_2022	0	LAALSASLAR	TRUE	276	TRUE	_LAALSASLAR_.2	143565	41959.1	40709.6	33748	77142	118904	31947.6	26271.8	1	198010	60428.8	2.436234524828168E-05	2.5480206687435766E-07	0.004595529589489507	1.527458331156335E-05	4.1276616383747546E-11	2.7263221178785495E-05	0.00041136681694152477	4.270139388357671E-15	8.505870650985263E-05	4.857585329689829E-06	3.526315186803069E-07
O00541	PES1	Homo sapiens	Pescadillo homolog	homo_sapiens_UP000005640_9606_2022	0	SEWNTVER	TRUE	99	TRUE	_SEWNTVER_.2	115617	80016.5	126394	89242.2	125668	140661	121336	108063	141102	NaN	102021	0.0008734675031923904	1.4274382750812837E-06	0.0001934833890498341	1.5706805037217405E-05	0.007119983940591566	0.0007192079953597611	0.0007455177075963471	0.00018142281383697008	0.00031821886510296723	Filtered	4.623519237925101E-09
O00541	PES1	Homo sapiens	Pescadillo homolog	homo_sapiens_UP000005640_9606_2022	0	VMAGTLK	TRUE	511	TRUE	_VM[Oxidation (M)]AGTLK_.1	1	33542.3	NaN	71547.6	56172.2	28560.9	NaN	NaN	NaN	1	3.75923e+06	0.009323172598093201	8.706902078431142E-05	Filtered	2.3695961712706557E-06	7.80541394613205E-05	3.0154586131463755E-05	Filtered	Filtered	Filtered	0.00793440872061358	0.0066430157079121945
O00541	PES1	Homo sapiens	Pescadillo homolog	homo_sapiens_UP000005640_9606_2022	0	LEGQAQAEAK	TRUE	250	TRUE	_LEGQAQAEAK_.2	NaN	42026	41960.3	NaN	46953.4	57241.4	NaN	NaN	NaN	NaN	46765.2	Filtered	0.0018234481791381978	0.005288468098149708	Filtered	0.0004356285475057573	0.000792991815584597	Filtered	Filtered	Filtered	Filtered	0.0011464307081165517
O00541	PES1	Homo sapiens	Pescadillo homolog	homo_sapiens_UP000005640_9606_2022	0	LAQEEESEAK	TRUE	524	TRUE	_LAQEEESEAK_.2	1	5068.43798828125	NaN	NaN	5959.23291015625	11702.2841796875	1	NaN	NaN	NaN	NaN	0.008582518264644819	0.001618214976492996	Filtered	Filtered	0.00032502753091604114	2.59419414388574E-05	0.005721352015208613	Filtered	Filtered	Filtered	Filtered
O00560	SDCBP	Homo sapiens	Syntenin-1	homo_sapiens_UP000005640_9606_2022	0	SLMDHTIPEV	TRUE	289	TRUE	_SLM[Oxidation (M)]DHTIPEV_.2	113695	85031.6	5311.33935546875	1	37597.1	18455.4	156347	6339.7255859375	1	166551	88622.4	9.71847499092285E-06	1.2321917897371053E-10	1.544669533866072E-05	0.0012315384612720296	0.00011385546638733813	0.00010344855066157651	0.0004161710504536617	4.220417730514943E-19	3.368889790777568E-05	1.2891078004797073E-11	4.303846752060081E-05
O00560	SDCBP	Homo sapiens	Syntenin-1	homo_sapiens_UP000005640_9606_2022	0	VIQAQTAFSANPANPAILSEASAPIPHDGNLYPR	TRUE	15	TRUE	_VIQAQTAFSANPANPAILSEASAPIPHDGNLYPR_.3	48939	NaN	35981	46553.1	NaN	NaN	NaN	62351.8	59911.5	NaN	69069.7	0.0021346048458855153	Filtered	0.00894383793159322	0.004560868536488015	Filtered	Filtered	Filtered	7.235074604798412E-17	0.0071988981864787365	Filtered	0.0035350385274881355
O00560	SDCBP	Homo sapiens	Syntenin-1	homo_sapiens_UP000005640_9606_2022	0	DSTGHVGFIFK	TRUE	204	TRUE	_DSTGHVGFIFK_.2	42315.8	NaN	1	NaN	NaN	72443.8	15873.998046875	NaN	NaN	NaN	122391	3.815092084596889E-07	Filtered	0.002711234622654276	Filtered	Filtered	3.574653965834048E-05	0.0013316139990299698	Filtered	Filtered	Filtered	0.0015495284713597456
O00566	MPHOSPH10	Homo sapiens	U3 small nucleolar ribonucleoprotein protein MPP10	homo_sapiens_UP000005640_9606_2022	0	LDALSNFHFIPKPPVPEIK	TRUE	507	TRUE	_LDALSNFHFIPKPPVPEIK_.3	42113.5	32281.4	60059.9	61037.7	49603.9	88894.2	53848.5	62095.2	82823.8	54562.3	49147.8	5.442467276747356E-06	9.758332732584864E-22	3.4343098131215876E-06	2.439389800395286E-14	2.1624662731463407E-13	2.5137784354938895E-05	1.9986467134728453E-08	4.722313642663252E-25	4.397513217723587E-08	2.0282557700901895E-13	3.685740901404923E-05
O00566	MPHOSPH10	Homo sapiens	U3 small nucleolar ribonucleoprotein protein MPP10	homo_sapiens_UP000005640_9606_2022	0	LDALSNFHFIPKPPVPEIK	TRUE	507	TRUE	_LDALSNFHFIPKPPVPEIK_.4	42113.5	32281.4	60059.9	61037.7	49603.9	88894.2	53848.5	62095.2	82823.8	54562.3	49147.8	1.682181959440878E-08	1.9662505308325553E-24	6.375600455567802E-05	3.474112997324426E-12	7.766085491096272E-09	2.7251508801881704E-05	1.89319121493989E-23	1.1794987708140757E-26	2.2476881964078964E-10	1.526938471318273E-10	3.1956256277982285E-18
O00566	MPHOSPH10	Homo sapiens	U3 small nucleolar ribonucleoprotein protein MPP10	homo_sapiens_UP000005640_9606_2022	0	RPENSLLEETLHFDHAVR	TRUE	395	TRUE	_RPENSLLEETLHFDHAVR_.4	123060	66532.3	71151	33687	72473.6	92972.1	124146	55754.2	113123	55470.4	71980.2	0.00039780217279670527	0.00011255827700904236	6.646057806323208E-06	0.001042561914891252	8.225974480702423E-09	2.5137784354938895E-05	0.0012637684423334851	3.7427054731433745E-10	1.0781314229388448E-05	8.525677084565875E-12	2.3810865098076827E-05
O00566	MPHOSPH10	Homo sapiens	U3 small nucleolar ribonucleoprotein protein MPP10	homo_sapiens_UP000005640_9606_2022	0	IHGSPLQK	TRUE	58	TRUE	_IHGSPLQK_.2	1	NaN	1	NaN	NaN	1	1	1	NaN	1	1.0720444917678833	0.0022976461593541384	Filtered	0.0027796034838724385	Filtered	Filtered	0.0003219798184348778	0.003950531549527061	0.002008025984398211	Filtered	0.0011572565630999843	0.005594593085853894
O00566	MPHOSPH10	Homo sapiens	U3 small nucleolar ribonucleoprotein protein MPP10	homo_sapiens_UP000005640_9606_2022	0	LTLDHEK	TRUE	458	TRUE	_LTLDHEK_.2	NaN	NaN	NaN	103784	1	NaN	47701.8	75976	71059.9	NaN	NaN	Filtered	Filtered	Filtered	0.008829555916081672	0.002788851928780608	Filtered	0.0032809841649215207	0.0023103232786810196	0.008594900501859529	Filtered	Filtered
O00566	MPHOSPH10	Homo sapiens	U3 small nucleolar ribonucleoprotein protein MPP10	homo_sapiens_UP000005640_9606_2022	0	SSQAFFSK	TRUE	642	TRUE	_SSQAFFSK_.2	1	NaN	NaN	NaN	17473.505859375	NaN	NaN	NaN	NaN	9587.2255859375	NaN	0.009485079886478868	Filtered	Filtered	Filtered	0.0055549203572212	Filtered	Filtered	Filtered	Filtered	6.89248515362781E-07	Filtered
O00567	NOP56	Homo sapiens	Nucleolar protein 56	homo_sapiens_UP000005640_9606_2022	0	LLLETHLPSK	TRUE	78	TRUE	_LLLETHLPSK_.2	184354	197895	343518	179184	268924	133240	319199	335341	231081	190252	238895	2.4288329657693167E-05	3.388401509622511E-05	0.0015775430788135252	0.00020065879178274553	2.8147638970529187E-06	0.0006585197793087153	1.0676643725985718E-06	4.046234641767905E-11	2.4270816118197453E-05	5.870079406980421E-14	0.000111003178973471
O00567	NOP56	Homo sapiens	Nucleolar protein 56	homo_sapiens_UP000005640_9606_2022	0	LSFYETGEIPRK	TRUE	405	TRUE	_LSFYETGEIPRK_.3	1	1	1	18638.638671875	1	1	1	11661.1	20513.365234375	1	1	0.0001175661698598778	1.074998535801557E-12	0.0034905566052673568	2.876098492662923E-06	7.667031596733521E-20	2.814241116644802E-05	5.7478337537187234E-05	5.876107278395508E-07	5.680255394791546E-06	0.00022609678273553617	1.2313374663379526E-11
O00567	NOP56	Homo sapiens	Nucleolar protein 56	homo_sapiens_UP000005640_9606_2022	0	LEELTMDGAK	TRUE	231	TRUE	_LEELTM[Oxidation (M)]DGAK_.2	202296	NaN	82664.7	113270	129699	221448	123831	275540	159294	239772	192652	1.065629548820702E-06	Filtered	0.0007142030990131504	6.629621226213522E-09	5.793996443224825E-06	2.8231228166692623E-05	0.00010094653998153753	9.20350203707486E-17	1.1990780823099825E-05	0.0021259666960729133	0.00010557363217055957
O00567	NOP56	Homo sapiens	Nucleolar protein 56	homo_sapiens_UP000005640_9606_2022	0	EETVNDPEEAGHR	TRUE	541	TRUE	_EETVNDPEEAGHR_.2	49096.4	40142.8	33281.1	54450.2	55998.2	17387.3	16829.6	73566.6	46606.4	23023.939453125	71484.1	1.4151707615483977E-05	5.184598380362618E-13	3.86033375501803E-09	1.1461612058341765E-14	1.2360573282671705E-10	2.5137784354938895E-05	0.00010108551027025664	5.827926425409399E-18	3.316731420487316E-09	2.7139504965160078E-05	1.3588526025265559E-11
O00567	NOP56	Homo sapiens	Nucleolar protein 56	homo_sapiens_UP000005640_9606_2022	0	EETVNDPEEAGHR	TRUE	541	TRUE	_EETVNDPEEAGHR_.3	49096.4	40142.8	33281.1	54450.2	55998.2	17387.3	16829.6	73566.6	46606.4	23023.939453125	71484.1	Filtered	3.3574311040964343E-16	1.7816877702873686E-06	1.817489075795093E-17	0.00012645199801118522	2.7926207144774817E-05	0.000828563566913047	2.8127699165325815E-10	5.442743295377869E-14	0.0055915784938752175	6.413099726490987E-06
O00567	NOP56	Homo sapiens	Nucleolar protein 56	homo_sapiens_UP000005640_9606_2022	0	LLLETHLPSKK	TRUE	78	TRUE	_LLLETHLPSKK_.3	1	NaN	51984.4	57604.1	1	1	74786.8	35977.2	66407.5	1	26507.7	0.000704647360043636	Filtered	0.0010739098017336474	3.776355061818059E-05	0.00010640732611794585	0.005408254790514508	1.7227779698570214E-05	9.760108847531306E-25	3.829769015339466E-07	0.00030185902303418515	0.00035357197446782436
O00567	NOP56	Homo sapiens	Nucleolar protein 56	homo_sapiens_UP000005640_9606_2022	0	EEPVSSGPEEAVGK	TRUE	565	TRUE	_EEPVSSGPEEAVGK_.2	8603.5908203125	NaN	4298.76611328125	1	1	17055.166015625	2834.528076171875	27991.5	531.747314453125	7197.2119140625	3976.45947265625	6.85593622146847E-05	Filtered	0.005061482696413136	5.4614418685765394E-08	0.0031761606726165926	2.7677600297244336E-05	0.001288690780698191	2.560435851885255E-12	0.0009903141037859704	0.0006745090597742431	1.3442925555569631E-21
O00567	NOP56	Homo sapiens	Nucleolar protein 56	homo_sapiens_UP000005640_9606_2022	0	LHFHNLVK	TRUE	127	TRUE	_LHFHNLVK_.2	NaN	56665.3	NaN	33251.4	45482.5	62856.2	62838.9	NaN	54796.8	NaN	35861.6	Filtered	4.978659790903149E-17	Filtered	3.75985654929612E-09	6.344026845311801E-11	2.6085842175936663E-05	7.82228651144079E-13	Filtered	1.991511597212835E-08	Filtered	6.027328058154538E-11
O00567	NOP56	Homo sapiens	Nucleolar protein 56	homo_sapiens_UP000005640_9606_2022	0	YPASTVQILGAEK	TRUE	321	TRUE	_YPASTVQILGAEK_.2	NaN	1	NaN	41184.6	NaN	86922.4	NaN	47189.7	29141.091796875	30374.9	1	Filtered	1.5641497205564838E-05	Filtered	6.857643904853153E-07	Filtered	2.524617153897147E-05	Filtered	1.4541945182067138E-30	4.166179163834709E-06	4.2684061171774723E-11	0.002712571225268317
O00567	NOP56	Homo sapiens	Nucleolar protein 56	homo_sapiens_UP000005640_9606_2022	0	ELNEDKLEK	TRUE	222	TRUE	_ELNEDKLEK_.2	NaN	NaN	251033	182913	256578	152362	NaN	NaN	113476	NaN	232051	Filtered	Filtered	0.0058933274413586175	0.00016919507934111869	0.00010327584037696587	2.5137784354938895E-05	Filtered	Filtered	1.6377237243749666E-07	Filtered	2.8367512682815253E-13
O00567	NOP56	Homo sapiens	Nucleolar protein 56	homo_sapiens_UP000005640_9606_2022	0	LSFYETGEIPR	TRUE	405	TRUE	_LSFYETGEIPR_.2	NaN	NaN	96542.8	1	75590.7	NaN	NaN	NaN	NaN	67967.9	NaN	Filtered	Filtered	0.0026579622286431763	0.004972050836015134	5.330075907998628E-05	Filtered	Filtered	Filtered	Filtered	1.1240858199494621E-08	Filtered
O00567	NOP56	Homo sapiens	Nucleolar protein 56	homo_sapiens_UP000005640_9606_2022	0	VLLHVLFEHAVGYALLALK	TRUE	2	TRUE	_VLLHVLFEHAVGYALLALK_.3	1	NaN	2491.2470703125	NaN	NaN	NaN	NaN	NaN	2367.57666015625	NaN	NaN	0.0018651740069171117	Filtered	0.003082781919449537	Filtered	Filtered	Filtered	Filtered	Filtered	2.2434856052306954E-08	Filtered	Filtered
O00571	DDX3X	Homo sapiens	ATP-dependent RNA helicase DDX3X	homo_sapiens_UP000005640_9606_2022	0	MLDMGFEPQIR	FALSE	352	FALSE	_M[Oxidation (M)]LDM[Oxidation (M)]GFEPQIR_.2	1.50975e+06	1.2488e+06	1.01671e+06	1494129	1.34679e+06	1.58335e+06	1819472	1.9227e+06	1.79259e+06	1.68687e+06	1866463	3.513354707881219E-05	1.8014760995825775E-08	0.0001416441106919817	6.352538366137221E-10	1.1133417161299338E-05	2.865689888699666E-05	2.2739686737651785E-05	2.3909936059826797E-12	4.524247970618618E-05	0.00041288627162350245	7.322366609247485E-06
O00571	DDX3X	Homo sapiens	ATP-dependent RNA helicase DDX3X	homo_sapiens_UP000005640_9606_2022	0	MLDMGFEPQIR	FALSE	352	FALSE	_M[Oxidation (M)]LDMGFEPQIR_.2	1.50975e+06	1.2488e+06	1.01671e+06	1494129	1.34679e+06	1.58335e+06	1819472	1.9227e+06	1.79259e+06	1.68687e+06	1866463	1.0988201981125919E-05	3.687272357649958E-07	9.405296323524439E-05	1.0476899547405942E-08	3.2964134464315487E-09	2.7268270643873954E-05	7.3997049700792985E-09	1.78399147697083E-09	2.797622765078341E-08	1.9959342095132102E-05	2.7372061972974515E-06
O00571	DDX3X	Homo sapiens	ATP-dependent RNA helicase DDX3X	homo_sapiens_UP000005640_9606_2022	0	MLDMGFEPQIR	FALSE	352	FALSE	_MLDM[Oxidation (M)]GFEPQIR_.2	1.50975e+06	1.2488e+06	1.01671e+06	1494129	1.34679e+06	1.58335e+06	1819472	1.9227e+06	1.79259e+06	1.68687e+06	1866463	1.5308059454613768E-05	1.5257831937583137E-09	0.00027064896051133016	9.32363980667434E-06	0.0036541891166380265	2.9029490921354006E-05	5.7578750898121556E-08	1.1952347256152694E-19	1.0594085190669504E-06	0.00012550018669512725	4.1823188144683916E-07
O00571	DDX3X	Homo sapiens	ATP-dependent RNA helicase DDX3X	homo_sapiens_UP000005640_9606_2022	0	MLDMGFEPQIR	FALSE	352	FALSE	_MLDMGFEPQIR_.2	1.50975e+06	1.2488e+06	1.01671e+06	1494129	1.34679e+06	1.58335e+06	1819472	1.9227e+06	1.79259e+06	1.68687e+06	1866463	2.945187297712586E-05	5.486349917982994E-07	1.2920086137354368E-05	1.4608436479253953E-07	2.628928680507252E-13	2.840818051970735E-05	3.81977316179328E-08	3.661707722168539E-07	3.89222786557968E-09	3.577129909799854E-07	2.5782062256683234E-09
O00571	DDX3X	Homo sapiens	ATP-dependent RNA helicase DDX3X	homo_sapiens_UP000005640_9606_2022	0	QEVPSWLENMAYEHHYK	FALSE	565	FALSE	_QEVPSWLENM[Oxidation (M)]AYEHHYK_.3	1.53926e+06	1.42212e+06	1.03472e+06	1.07197e+06	1.02097e+06	1.50209e+06	1.18548e+06	1189937	1.67797e+06	1.24568e+06	1.95767e+06	8.130270818236839E-07	7.086169235019044E-08	0.0001558755857443118	0.001013919605926511	0.008244240511344618	2.7268621311746694E-05	2.7932525437609196E-08	1.5747244979037473E-14	8.233518660899831E-06	4.077241926966069E-06	1.1553936825539336E-06
O00571	DDX3X	Homo sapiens	ATP-dependent RNA helicase DDX3X	homo_sapiens_UP000005640_9606_2022	0	QEVPSWLENMAYEHHYK	FALSE	565	FALSE	_QEVPSWLENM[Oxidation (M)]AYEHHYK_.4	1.53926e+06	1.42212e+06	1.03472e+06	1.07197e+06	1.02097e+06	1.50209e+06	1.18548e+06	1189937	1.67797e+06	1.24568e+06	1.95767e+06	1.409986510935233E-05	3.363132009568127E-11	0.00017813192290347282	6.392593367897912E-11	0.0001647985139861089	2.758490853489753E-05	0.00021839785664131973	1.0848904156252736E-12	1.2739784811693963E-13	5.233347709882911E-05	0.0010963532642794828
O00571	DDX3X	Homo sapiens	ATP-dependent RNA helicase DDX3X	homo_sapiens_UP000005640_9606_2022	0	QEVPSWLENMAYEHHYK	FALSE	565	FALSE	_QEVPSWLENMAYEHHYK_.3	1.53926e+06	1.42212e+06	1.03472e+06	1.07197e+06	1.02097e+06	1.50209e+06	1.18548e+06	1189937	1.67797e+06	1.24568e+06	1.95767e+06	1.2955314796309947E-05	5.392330404626693E-06	9.716069372984572E-08	6.523194656310001E-05	8.034152518233341E-08	0.0015191781014547924	0.0001705460323189025	5.5009279972673886E-08	1.9116311497232177E-07	3.861665189819453E-05	7.823015515293463E-08
O00571	DDX3X	Homo sapiens	ATP-dependent RNA helicase DDX3X	homo_sapiens_UP000005640_9606_2022	0	QEVPSWLENMAYEHHYK	FALSE	565	FALSE	_QEVPSWLENMAYEHHYK_.4	1.53926e+06	1.42212e+06	1.03472e+06	1.07197e+06	1.02097e+06	1.50209e+06	1.18548e+06	1189937	1.67797e+06	1.24568e+06	1.95767e+06	7.812326903635418E-06	2.6237888601881477E-13	1.3665187636726042E-06	5.226475911645307E-28	1.5179878135375632E-10	2.6147920757845666E-05	3.0073676655454363E-10	1.6486592270447394E-19	4.7436812756377305E-09	0.00018137879512645494	2.5174698662583457E-09
O00571	DDX3X	Homo sapiens	ATP-dependent RNA helicase DDX3X	homo_sapiens_UP000005640_9606_2022	0	QEVPSWLENMAYEHHYK	FALSE	565	FALSE	_QEVPSWLENM[Oxidation (M)]AYEHHYK_.2	1.53926e+06	1.42212e+06	1.03472e+06	1.07197e+06	1.02097e+06	1.50209e+06	1.18548e+06	1189937	1.67797e+06	1.24568e+06	1.95767e+06	2.730615800594163E-05	0.0005381681920773117	0.0001955322860942355	0.0005012303660418999	0.00016803428426749435	0.0014375879661082788	0.00039910009784492086	5.061823044721796E-05	0.0012241875057146274	2.473199984685352E-06	1.2814999824660958E-07
O00571	DDX3X	Homo sapiens	ATP-dependent RNA helicase DDX3X	homo_sapiens_UP000005640_9606_2022	0	HAIPIIK	FALSE	209	FALSE	_HAIPIIK_.2	2398683	1.48398e+06	1.79263e+06	2.10111e+06	1.90945e+06	1.96367e+06	2827278	2.21235e+06	2.64627e+06	2.36808e+06	2.49454e+06	1.7156045581410604E-05	0.00014718036359679943	0.00013233564943508413	3.0587072162018565E-05	1.6576977069898462E-12	2.8745215058401043E-05	0.00017184804160533053	5.856832580749033E-13	2.603759716085601E-05	2.1640194808357904E-05	0.00016942995816830088
O00571	DDX3X	Homo sapiens	ATP-dependent RNA helicase DDX3X	homo_sapiens_UP000005640_9606_2022	0	HAIPIIK	FALSE	209	FALSE	_HAIPIIK_.1	2398683	1.48398e+06	1.79263e+06	2.10111e+06	1.90945e+06	1.96367e+06	2827278	2.21235e+06	2.64627e+06	2.36808e+06	2.49454e+06	6.978530553301273E-06	2.7644653011243205E-06	0.00012521011513160054	6.144674069518488E-05	6.998271936295243E-05	2.813158631377294E-05	0.0002483885352629729	6.279255157708198E-10	1.284923070354972E-05	0.00011910015679432344	0.00011527298126812137
O00571	DDX3X	Homo sapiens	ATP-dependent RNA helicase DDX3X	homo_sapiens_UP000005640_9606_2022	0	VGNLGLATSFFNER	TRUE	535	TRUE	_VGNLGLATSFFNER_.2	5.38015e+06	4.00995e+06	3.55592e+06	2.59563e+06	3.84678e+06	3.38577e+06	4421110	2.78624e+06	2.60491e+06	2.45863e+06	5510614	3.042891181059827E-05	5.9525278457213206E-08	0.00012516159325585098	9.817104800661583E-10	7.484785720610559E-06	0.00025870192025834025	1.1553488706001812E-05	0.00023603119763725996	2.211387208249745E-05	2.7879323703502967E-06	8.232611033126344E-05
O00571	DDX3X	Homo sapiens	ATP-dependent RNA helicase DDX3X	homo_sapiens_UP000005640_9606_2022	0	DREEALHQFR	FALSE	479	FALSE	_DREEALHQFR_.3	2554516	1.51192e+06	1.66927e+06	1.66947e+06	1538009	2475179	2177696	1.79397e+06	1.85661e+06	2.66222e+06	1.79568e+06	6.711057742338372E-05	1.2408974696029395E-09	0.0004849359883105985	2.829673892430999E-06	0.00014024533305612353	4.7925216927836255E-05	0.0001657005693388679	0.00014208237561756095	9.261562734744196E-05	4.259635726498404E-12	6.511355545497566E-10
O00571	DDX3X	Homo sapiens	ATP-dependent RNA helicase DDX3X	homo_sapiens_UP000005640_9606_2022	0	SPILVATAVAAR	FALSE	492	FALSE	_SPILVATAVAAR_.2	2.03438e+06	1.6763e+06	1356935	1.71968e+06	1.75586e+06	1.54886e+06	1.84956e+06	1.52054e+06	1.70365e+06	1.41176e+06	2152915	5.807288206360399E-05	1.0309490599493602E-13	3.860557064375948E-05	3.196573794351617E-15	2.457625063112786E-08	2.886591630719512E-05	8.648717767725845E-05	5.548665493846581E-06	1.0721949722053882E-05	3.539916001074776E-08	5.252474730792519E-05
O00571	DDX3X	Homo sapiens	ATP-dependent RNA helicase DDX3X	homo_sapiens_UP000005640_9606_2022	0	DAYSSFGSR	FALSE	67	FALSE	_DAYSSFGSR_.2	644497	568939	534886	594121	717166	709621	620804	899811	673795	940264	891887	2.7149601469119736E-05	8.164652305914974E-06	0.0002399271044006641	7.68134320782431E-07	3.575979157442847E-06	2.8005339287945514E-05	0.00027615975285867183	7.891360768934688E-08	2.721137864708732E-07	9.370779385368081E-07	5.3612536792814536E-08
O00571	DDX3X	Homo sapiens	ATP-dependent RNA helicase DDX3X	homo_sapiens_UP000005640_9606_2022	0	DAYSSFGSR	FALSE	67	FALSE	_DAYSSFGSR_.1	644497	568939	534886	594121	717166	709621	620804	899811	673795	940264	891887	6.549111951215755E-05	5.492032273177568E-05	0.000968254390329796	0.000259342029676412	0.00012826591201778648	0.00022327990601598606	0.0004070037475303225	6.0739031976145035E-05	0.00015772286435410907	0.0002996544817695888	8.91837963973551E-06
O00571	DDX3X	Homo sapiens	ATP-dependent RNA helicase DDX3X	homo_sapiens_UP000005640_9606_2022	0	YIPPHLR	FALSE	38	FALSE	_YIPPHLR_.2	993746	1.38635e+06	1.26936e+06	822773	1.51225e+06	1251474	1.14713e+06	802052	1.04477e+06	943415	1.62481e+06	0.00022964510528050586	1.1126735852109331E-05	0.00016988148650760182	9.291331318536006E-05	4.0915924326764215E-06	3.165954705757534E-05	0.0004361135799550378	5.3681582429214744E-11	0.00014083609878702696	7.240051554912252E-05	0.0002882780824133093
O00571	DDX3X	Homo sapiens	ATP-dependent RNA helicase DDX3X	homo_sapiens_UP000005640_9606_2022	0	SFLLDLLNATGK	TRUE	429	TRUE	_SFLLDLLNATGK_.2	926679	1.27757e+06	897438	770748	1.04765e+06	803726	1.17251e+06	923895	603782	1.12955e+06	2072390	2.7746024801523104E-05	5.540416210923507E-07	0.0002012094558475658	4.269469758290999E-05	7.53939063231594E-05	0.00023264225155679064	6.135438509318477E-05	0.00019107923698589933	4.6500338544757324E-05	1.0710657190036654E-07	2.378646601745143E-07
O00571	DDX3X	Homo sapiens	ATP-dependent RNA helicase DDX3X	homo_sapiens_UP000005640_9606_2022	0	DLLDLLVEAK	FALSE	555	FALSE	_DLLDLLVEAK_.2	834923	1.26759e+06	1.04176e+06	1.11659e+06	1.19592e+06	886640	872361	882256	952201	689348	1.65099e+06	3.2702706845754113E-06	0.00011877825089928092	0.0006106416394615256	0.000506153487506208	0.00019111795140618393	0.00025805591527370436	6.724014975668663E-05	6.426306038353081E-11	0.0002842769270021714	9.516761973982481E-08	0.002373328651028321
O00571	DDX3X	Homo sapiens	ATP-dependent RNA helicase DDX3X	homo_sapiens_UP000005640_9606_2022	0	IVEQDTMPPK	FALSE	364	FALSE	_IVEQDTM[Oxidation (M)]PPK_.2	469338	506465	536382	526294	487595	360400	448641	423370	406958	421958	759991	3.337181743915954E-05	3.171101857122591E-06	0.00014107485687381128	0.00022574787225849107	6.106207646700738E-11	2.8790499624821218E-05	0.0003557643116486684	6.28674995298816E-09	5.570666102201265E-07	0.00010776945268021836	0.0005366250890860128
O00571	DDX3X	Homo sapiens	ATP-dependent RNA helicase DDX3X	homo_sapiens_UP000005640_9606_2022	0	IVEQDTMPPK	FALSE	364	FALSE	_IVEQDTM[Oxidation (M)]PPK_.1	469338	506465	536382	526294	487595	360400	448641	423370	406958	421958	759991	0.002854073829485368	0.00015458690080315742	0.0006823652836571533	3.4502223352480563E-16	2.555688957988389E-07	2.5137784354938895E-05	7.3418548927139296E-06	0.0016415831548837203	3.0479126487940606E-06	3.404420376286801E-06	7.317440218340687E-14
O00571	DDX3X	Homo sapiens	ATP-dependent RNA helicase DDX3X	homo_sapiens_UP000005640_9606_2022	0	VVWVEESDKR	TRUE	419	TRUE	_VVWVEESDKR_.2	532124	368973	306417	394317	349836	450508	475398	473134	452687	463843	498442	2.236502461855483E-05	2.0317869136703487E-10	0.00015053667472873772	2.847976713763632E-10	2.365479145797654E-08	9.806656681610984E-05	4.242817215888671E-06	8.830756818525351E-07	1.9987260672481318E-06	7.860643916825662E-09	0.00037455311830745743
O00571	DDX3X	Homo sapiens	ATP-dependent RNA helicase DDX3X	homo_sapiens_UP000005640_9606_2022	0	VVWVEESDKR	TRUE	419	TRUE	_VVWVEESDKR_.3	532124	368973	306417	394317	349836	450508	475398	473134	452687	463843	498442	3.4472079001699576E-05	1.8557650649987053E-12	2.010082195641525E-09	3.866154369664164E-12	2.0410092802773284E-18	2.767874536732414E-05	2.1088037546340913E-06	4.661342173602484E-11	8.262648570559762E-09	1.3125464174372579E-05	3.395238539673467E-08
O00571	DDX3X	Homo sapiens	ATP-dependent RNA helicase DDX3X	homo_sapiens_UP000005640_9606_2022	0	PLPPSER	FALSE	139	FALSE	_PLPPSER_.2	689111	463400	186215	796259	498302	488506	685105	625600	582000	344715	1.8475e+06	0.00011066291565770754	1.7195907856129924E-05	0.0017720894538000172	3.795388852872623E-12	3.0066210160189144E-08	0.0003999266411896765	7.043551162198893E-05	0.0014652748215984756	7.721407233886395E-05	0.0002734624211105651	2.7081157853971123E-06
O00571	DDX3X	Homo sapiens	ATP-dependent RNA helicase DDX3X	homo_sapiens_UP000005640_9606_2022	0	LEQELFSGGNTGINFEK	FALSE	146	FALSE	_LEQELFSGGNTGINFEK_.2	605232	618124	550975	677382	455496	415833	540590	528574	410698	420986	935752	1.4968381567936634E-06	3.9872794209091053E-07	1.1129533205734898E-05	1.699544857748064E-07	4.714556340448114E-08	2.5245642596312183E-05	4.831980039071048E-16	1.5024324198601368E-09	8.464938706738328E-08	1.234807646031887E-14	2.5317420261979894E-15
O00571	DDX3X	Homo sapiens	ATP-dependent RNA helicase DDX3X	homo_sapiens_UP000005640_9606_2022	0	VGSTSENITQK	FALSE	408	FALSE	_VGSTSENITQK_.2	706408	414472	372372	397082	435021	444666	431679	602001	432368	461714	860677	3.640520094225284E-05	6.13939867301928E-09	5.707555654351624E-05	1.3566941716692666E-11	0.00015723619830413496	2.6752929527371944E-05	6.625323373725796E-06	3.004244279358345E-05	6.717887283333172E-07	1.921735604629275E-14	3.554091598164719E-11
O00571	DDX3X	Homo sapiens	ATP-dependent RNA helicase DDX3X	homo_sapiens_UP000005640_9606_2022	0	ELAVQIYEEARK	FALSE	277	FALSE	_ELAVQIYEEARK_.2	199952	229177	204968	176317	202198	209825	316436	140126	49207.3	155479	563328	7.693791347851967E-05	9.848244357433914E-12	6.668318612709518E-05	2.405751231526048E-10	5.6812540458131276E-11	4.8206179341748794E-05	4.757560130097987E-05	9.657609714406666E-06	5.1972596141302925E-08	1.5899853887550304E-12	2.1753291432827098E-07
O00571	DDX3X	Homo sapiens	ATP-dependent RNA helicase DDX3X	homo_sapiens_UP000005640_9606_2022	0	ELAVQIYEEARK	FALSE	277	FALSE	_ELAVQIYEEARK_.3	199952	229177	204968	176317	202198	209825	316436	140126	49207.3	155479	563328	3.909972477338333E-06	9.890615655822819E-08	1.267672116633934E-05	4.942128741778729E-10	2.132512635186247E-06	2.5421744039418333E-05	5.6453442410585095E-06	1.4372389086445826E-08	1.3808408118117769E-05	3.2891881993465625E-11	8.821742009546894E-07
O00571	DDX3X	Homo sapiens	ATP-dependent RNA helicase DDX3X	homo_sapiens_UP000005640_9606_2022	0	FSGGFGAR	FALSE	593	FALSE	_FSGGFGAR_.2	403073	341093	327872	337391	482696	452263	372896	317836	333558	422070	489972	0.0003547117504172982	0.0003983255428519856	0.0001665201334980499	0.0013393464804559135	0.00015579061973988864	3.4900294023559576E-05	0.0004304997447969979	0.0013743684618735717	0.00028847597712487695	0.00014167176898537874	0.0015260286948963636
O00571	DDX3X	Homo sapiens	ATP-dependent RNA helicase DDX3X	homo_sapiens_UP000005640_9606_2022	0	QYPISLVLAPTR	FALSE	265	FALSE	_QYPISLVLAPTR_.2	352696	371524	286692	368164	355550	294438	557215	312326	305070	294657	321423	1.1187194009562521E-05	1.6331799887586E-13	8.77467231238862E-05	3.544300802757797E-09	1.713786582951755E-15	2.884886911965836E-05	0.0003077749763840181	3.606922688319648E-06	0.00018156055532982882	9.185173256071409E-05	1.534086366477223E-12
O00571	DDX3X	Homo sapiens	ATP-dependent RNA helicase DDX3X	homo_sapiens_UP000005640_9606_2022	0	IGLDFCK	FALSE	336	FALSE	_IGLDFC[Carbamidomethyl (C)]K_.2	95936.4	47167.4	42242.6	76900.8	81378.6	63657.9	145039	33461.3	96127.3	169000	130066	2.631663743808763E-05	5.687990322586371E-09	0.00010061392653145123	2.3513667107130573E-09	4.398332913203434E-09	2.9101714735241252E-05	2.746564870556154E-06	7.719447963856226E-14	1.1875005677095835E-05	8.641330276638103E-10	7.964932316752702E-08
O00571	DDX3X	Homo sapiens	ATP-dependent RNA helicase DDX3X	homo_sapiens_UP000005640_9606_2022	0	DSLTLVFVETK	TRUE	441	TRUE	_DSLTLVFVETK_.2	9512.3798828125	16226.7	4802.7197265625	43330.3	4944.00341796875	4845.93212890625	35220	1	12466.224609375	1	34301.2	1.8248257522735716E-05	8.741808078275383E-05	0.00048064320850730745	5.676314599923513E-17	1.7515138788683488E-10	2.804378954125401E-05	7.103646206858345E-08	0.00032134531894966134	3.7101014073350805E-05	0.0077800602899798345	0.0025471600106186333
O00571	DDX3X	Homo sapiens	ATP-dependent RNA helicase DDX3X	homo_sapiens_UP000005640_9606_2022	0	DFLDEYIFLAVGR	FALSE	395	FALSE	_DFLDEYIFLAVGR_.2	7497.0947265625	10657.1376953125	3011.658447265625	5907.13427734375	9638.4521484375	8850.1630859375	7790.01	12096.9619140625	5536.7294921875	6736.17	18085.8	7.86978832262874E-08	4.937757852580108E-17	7.478622690665351E-05	2.8318818131088963E-22	1.5738650354956162E-11	0.00029713748815154615	4.2826708242114666E-06	4.6382670076127185E-08	0.00022678165884425843	1.034109443643971E-07	4.004270427824098E-11
O00571	DDX3X	Homo sapiens	ATP-dependent RNA helicase DDX3X	homo_sapiens_UP000005640_9606_2022	0	HVINFDLPSDIEEYVHR	FALSE	512	FALSE	_HVINFDLPSDIEEYVHR_.3	3.42931e+06	3.11548e+06	2.71933e+06	3.3077e+06	3.26818e+06	3.35862e+06	6716927	3.06835e+06	3.26523e+06	5303965	5.74818e+06	0.00011530740100964705	1.2934785619743264E-06	0.00018215833346901718	3.378152178075602E-09	8.295842269711737E-05	3.51021553057783E-05	0.00047956351967367775	9.340219466288065E-05	0.0003781773720101381	3.898242423364425E-05	7.454800686562211E-08
O00571	DDX3X	Homo sapiens	ATP-dependent RNA helicase DDX3X	homo_sapiens_UP000005640_9606_2022	0	HVINFDLPSDIEEYVHR	FALSE	512	FALSE	_HVINFDLPSDIEEYVHR_.2	3.42931e+06	3.11548e+06	2.71933e+06	3.3077e+06	3.26818e+06	3.35862e+06	6716927	3.06835e+06	3.26523e+06	5303965	5.74818e+06	0.0019109156947351197	5.513358880790141E-05	0.0024027824508896386	3.4244962104669655E-05	0.00030188261467371124	0.0022465675933854403	Filtered	0.003785053022832567	0.0006026705838650021	Filtered	7.999616867423894E-11
O00571	DDX3X	Homo sapiens	ATP-dependent RNA helicase DDX3X	homo_sapiens_UP000005640_9606_2022	0	HTMMFSATFPK	FALSE	377	FALSE	_HTM[Oxidation (M)]M[Oxidation (M)]FSATFPK_.2	831779	783244	821654	938481	995140	454038	921073	194312	831201	605634	1.00055e+06	2.5074051697509172E-05	2.489561694235026E-07	2.6868947674856846E-05	1.0910264452830908E-06	0.00021338043033583556	2.91798444217164E-05	2.140840375143E-05	0.0006922889798935371	2.0289004415028318E-06	0.00018629898431885824	0.00021308534663974806
O00571	DDX3X	Homo sapiens	ATP-dependent RNA helicase DDX3X	homo_sapiens_UP000005640_9606_2022	0	HTMMFSATFPK	FALSE	377	FALSE	_HTMMFSATFPK_.2	831779	783244	821654	938481	995140	454038	921073	194312	831201	605634	1.00055e+06	8.624487801681188E-08	7.186351454620982E-09	0.0003574341978702456	3.83667453313103E-07	2.1176298477152979E-13	Filtered	9.763070288899547E-11	Filtered	0.0015576657435930966	4.714489739185872E-12	7.156493342504663E-06
O00571	DDX3X	Homo sapiens	ATP-dependent RNA helicase DDX3X	homo_sapiens_UP000005640_9606_2022	0	YLVLDEADR	FALSE	343	FALSE	_YLVLDEADR_.2	560645	958092	484095	622175	454475	561055	1.04235e+06	285915	883819	287903	484567	7.055540639978317E-05	1.0467910302454855E-07	0.0004002158002568088	1.2733744151289881E-05	7.188304344078069E-12	4.362219085744565E-05	0.00013106823316348095	1.29383367242549E-23	7.09748055768582E-06	9.636920495907357E-08	5.755042122552642E-06
O00571	DDX3X	Homo sapiens	ATP-dependent RNA helicase DDX3X	homo_sapiens_UP000005640_9606_2022	0	YLVLDEADR	FALSE	343	FALSE	_YLVLDEADR_.1	560645	958092	484095	622175	454475	561055	1.04235e+06	285915	883819	287903	484567	Filtered	Filtered	0.00018091533432734724	0.0021318700416954554	3.6356664266242795E-06	0.0025626811934870196	Filtered	2.549446042738063E-07	0.00025022810528600015	0.000181143782688923	8.548820121299223E-07
O00571	DDX3X	Homo sapiens	ATP-dependent RNA helicase DDX3X	homo_sapiens_UP000005640_9606_2022	0	PLPPSERLEQELFSGGNTGINFEK	FALSE	139	FALSE	_PLPPSERLEQELFSGGNTGINFEK_.3	648255	379949	401598	640630	635685	504449	NaN	693192	410294	493100	612392	0.00029136028377329333	0.0007664320866194728	0.007400442936395603	0.00016500826583097967	0.00046897784167385196	0.0005396904016808442	Filtered	0.002973692201457657	0.0003899973468101531	0.00036107293947790046	1.3583681535240564E-15
O00571	DDX3X	Homo sapiens	ATP-dependent RNA helicase DDX3X	homo_sapiens_UP000005640_9606_2022	0	RIVEQDTMPPK	FALSE	363	FALSE	_RIVEQDTM[Oxidation (M)]PPK_.2	67055.3	61197	73977.3	72070.8	95125.8	160597	118635	80828.4	68507	68678.9	98765.7	1.2208634703222922E-08	1.0296826735753747E-09	5.313903171405604E-06	4.87173201725391E-17	3.2329656124882864E-07	6.767449351916521E-05	1.5288778294860557E-06	8.72859154434649E-15	1.4297272266524529E-06	2.4091427415887102E-06	0.0005481231904282504
O00571	DDX3X	Homo sapiens	ATP-dependent RNA helicase DDX3X	homo_sapiens_UP000005640_9606_2022	0	RIVEQDTMPPK	FALSE	363	FALSE	_RIVEQDTM[Oxidation (M)]PPK_.3	67055.3	61197	73977.3	72070.8	95125.8	160597	118635	80828.4	68507	68678.9	98765.7	0.0003159259325217806	0.00015503502011156653	0.005324817638826087	3.1790626616847513E-09	0.0017147059584267273	Filtered	9.02971117593502E-05	0.002129940534851178	0.00016878718114371377	0.007567342840307998	Filtered
O00571	DDX3X	Homo sapiens	ATP-dependent RNA helicase DDX3X	homo_sapiens_UP000005640_9606_2022	0	DLMACAQTGSGK	FALSE	219	FALSE	_DLM[Oxidation (M)]AC[Carbamidomethyl (C)]AQTGSGK_.2	161338	NaN	92204.7	108902	119614	113026	140339	148686	151442	128412	250515	1.4734797911574822E-05	Filtered	8.442395273159098E-05	1.754890681659825E-07	7.665431180665777E-10	3.190179081774126E-05	4.6708147558340337E-08	9.888233389618117E-06	1.3062666286682492E-08	7.168246005389281E-08	3.173465840770731E-14
O00571	DDX3X	Homo sapiens	ATP-dependent RNA helicase DDX3X	homo_sapiens_UP000005640_9606_2022	0	SDYDGIGSR	TRUE	102	TRUE	_SDYDGIGSR_.1	233193	NaN	61892.1	344685	255892	362722	395973	351924	660194	388582	260488	0.0003386959878299181	Filtered	0.0004982768321936744	Filtered	2.465875761646489E-13	2.5673716481330563E-05	0.006866339950701249	1.0248429624908874E-09	1.2621989693556036E-05	3.808635578571796E-05	0.007523840902125006
O00571	DDX3X	Homo sapiens	ATP-dependent RNA helicase DDX3X	homo_sapiens_UP000005640_9606_2022	0	SDYDGIGSR	TRUE	102	TRUE	_SDYDGIGSR_.2	233193	NaN	61892.1	344685	255892	362722	395973	351924	660194	388582	260488	Filtered	Filtered	0.005934874453339042	2.667303817298222E-05	Filtered	Filtered	0.004252828339454759	Filtered	8.63103070353644E-05	0.0002165032649853663	0.00036750994440729
O00571	DDX3X	Homo sapiens	ATP-dependent RNA helicase DDX3X	homo_sapiens_UP000005640_9606_2022	0	ELAVQIYEEAR	FALSE	277	FALSE	_ELAVQIYEEAR_.2	1	NaN	449158	466487	583046	375755	NaN	364363	NaN	252059	776591	2.776015192189462E-05	Filtered	3.2706936707104374E-05	2.299575710919603E-06	1.190892015365089E-06	2.551750410305323E-05	Filtered	1.2682170782321543E-12	Filtered	0.0004186089667731213	3.0383747359013034E-11
O00571	DDX3X	Homo sapiens	ATP-dependent RNA helicase DDX3X	homo_sapiens_UP000005640_9606_2022	0	LVDMMER	FALSE	327	FALSE	_LVDMM[Oxidation (M)]ER_.2	132038	653734	783889	740817	679461	370274	81582.7	5120.1298828125	128069	72641	1.15962e+06	1.1562876614507451E-05	0.0046513385811728395	0.004087575339559045	0.0004433503700658691	1.9758321983743385E-05	2.795221097097853E-05	0.00037837379266407375	0.0006599097954779874	1.634474793855323E-05	0.0001991517083399873	1.7363769411691423E-05
O00571	DDX3X	Homo sapiens	ATP-dependent RNA helicase DDX3X	homo_sapiens_UP000005640_9606_2022	0	LVDMMER	FALSE	327	FALSE	_LVDMMER_.2	132038	653734	783889	740817	679461	370274	81582.7	5120.1298828125	128069	72641	1.15962e+06	1.4572047804542143E-05	Filtered	Filtered	Filtered	Filtered	0.0026169328886396816	0.005050992863193463	0.0009537080242472871	4.935352382924701E-05	0.00018225713805794102	0.007769427578996372
O00571	DDX3X	Homo sapiens	ATP-dependent RNA helicase DDX3X	homo_sapiens_UP000005640_9606_2022	0	LVDMMER	FALSE	327	FALSE	_LVDM[Oxidation (M)]M[Oxidation (M)]ER_.2	132038	653734	783889	740817	679461	370274	81582.7	5120.1298828125	128069	72641	1.15962e+06	Filtered	5.6295691428482906E-08	0.0001639545973209441	0.0004681440640471096	0.00022946781944795994	0.0004330011719683813	Filtered	Filtered	Filtered	Filtered	1.1400675234897319E-07
O00571	DDX3X	Homo sapiens	ATP-dependent RNA helicase DDX3X	homo_sapiens_UP000005640_9606_2022	0	LVDMMER	FALSE	327	FALSE	_LVDM[Oxidation (M)]MER_.2	132038	653734	783889	740817	679461	370274	81582.7	5120.1298828125	128069	72641	1.15962e+06	0.0039176376265850545	Filtered	Filtered	Filtered	Filtered	0.008861382539272674	0.0034987010746710765	Filtered	8.148735522626014E-06	3.0607743493901332E-06	Filtered
O00571	DDX3X	Homo sapiens	ATP-dependent RNA helicase DDX3X	homo_sapiens_UP000005640_9606_2022	0	EIQMLAR	FALSE	388	FALSE	_EIQM[Oxidation (M)]LAR_.2	1.05587e+06	774514	NaN	NaN	NaN	771598	1.46218e+06	1.24481e+06	NaN	851655	1.06734e+06	2.5128167438541362E-05	1.6553336613154034E-06	Filtered	Filtered	Filtered	3.140408732671208E-05	6.133947384889545E-05	2.5436647551661845E-11	Filtered	0.00010774476145003023	0.0003136956748492169
O00571	DDX3X	Homo sapiens	ATP-dependent RNA helicase DDX3X	homo_sapiens_UP000005640_9606_2022	0	TAAFLLPILSQIYSDGPGEALR	TRUE	231	TRUE	_TAAFLLPILSQIYSDGPGEALR_.2	48841.5	33897.2	121213	49870.2	56924.1	187524	NaN	104710	35622.1	NaN	47635.2	0.0003141789607580595	1.0690560655261604E-05	0.0019180878530439367	7.877459458510568E-14	5.4881775329730856E-09	0.0017714864855608314	Filtered	3.541534876656471E-09	1.0432034628067365E-06	Filtered	2.2459057651164262E-08
O00571	DDX3X	Homo sapiens	ATP-dependent RNA helicase DDX3X	homo_sapiens_UP000005640_9606_2022	0	TAAFLLPILSQIYSDGPGEALR	TRUE	231	TRUE	_TAAFLLPILSQIYSDGPGEALR_.3	48841.5	33897.2	121213	49870.2	56924.1	187524	NaN	104710	35622.1	NaN	47635.2	Filtered	0.0034980592146759146	Filtered	0.0011943275222518564	Filtered	Filtered	Filtered	0.000145328473580252	3.1721020268233886E-05	Filtered	8.476688515443454E-20
O00571	DDX3X	Homo sapiens	ATP-dependent RNA helicase DDX3X	homo_sapiens_UP000005640_9606_2022	0	SDEDDWSK	TRUE	131	TRUE	_SDEDDWSK_.1	NaN	1	54065.5	86278.8	1	1	92992.8	1	1	NaN	77713.2	Filtered	0.008573984519464858	0.000514567576393067	1.3581287225001638E-06	0.0009298011360372528	0.0019366603290693475	0.00043062457834025324	Filtered	0.0032696371654493575	Filtered	0.0001784635368906458
O00571	DDX3X	Homo sapiens	ATP-dependent RNA helicase DDX3X	homo_sapiens_UP000005640_9606_2022	0	SDEDDWSK	TRUE	131	TRUE	_SDEDDWSK_.2	NaN	1	54065.5	86278.8	1	1	92992.8	1	1	NaN	77713.2	Filtered	Filtered	0.0005900929149923731	2.1452849675612533E-05	0.003712162352997055	0.0020975413586190638	0.00037951459663944115	0.0016417319660511109	Filtered	Filtered	Filtered
O00571	DDX3X	Homo sapiens	ATP-dependent RNA helicase DDX3X	homo_sapiens_UP000005640_9606_2022	0	GLDISNVK	TRUE	504	TRUE	_GLDISNVK_.1	200168	295921	185599	277319	141061	232483	1	271548	413461	289919	542566	2.5742277577356396E-05	1.9610093741089902E-08	0.0018761939528282386	1.074679961706286E-12	2.4979549817456396E-12	5.0237739381303796E-05	0.006048048824912907	Filtered	5.375769576045647E-09	Filtered	8.612506996922627E-05
O00571	DDX3X	Homo sapiens	ATP-dependent RNA helicase DDX3X	homo_sapiens_UP000005640_9606_2022	0	GLDISNVK	TRUE	504	TRUE	_GLDISNVK_.2	200168	295921	185599	277319	141061	232483	1	271548	413461	289919	542566	0.0003364232657474927	Filtered	Filtered	Filtered	Filtered	Filtered	Filtered	1.1186776652204835E-17	Filtered	2.9550922708219464E-06	Filtered
O00571	DDX3X	Homo sapiens	ATP-dependent RNA helicase DDX3X	homo_sapiens_UP000005640_9606_2022	0	SSFFSDR	TRUE	82	TRUE	_SSFFSDR_.2	107756	NaN	NaN	168645	289376	NaN	NaN	NaN	NaN	299834	NaN	0.0013842953905555463	Filtered	Filtered	0.0004604639765582629	8.2954934656781E-05	Filtered	Filtered	Filtered	Filtered	0.00010003279800652827	Filtered
O00571	DDX3X	Homo sapiens	ATP-dependent RNA helicase DDX3X	homo_sapiens_UP000005640_9606_2022	0	KGADSLEDFLYHEGYACTSIHGDR	FALSE	452	FALSE	_KGADSLEDFLYHEGYAC[Carbamidomethyl (C)]TSIHGDR_.4	NaN	150146	NaN	NaN	164582	NaN	NaN	112440	NaN	104796	NaN	Filtered	4.8109331267878545E-12	Filtered	Filtered	0.0011683491606125217	Filtered	Filtered	0.007660820851193723	Filtered	0.00029812242670274644	Filtered
O00571	DDX3X	Homo sapiens	ATP-dependent RNA helicase DDX3X	homo_sapiens_UP000005640_9606_2022	0	SDYDGIGSRGDR	TRUE	102	TRUE	_SDYDGIGSRGDR_.2	57808.2	NaN	NaN	NaN	48766.8	NaN	40667	39767.8	NaN	NaN	NaN	1.266787940458041E-05	Filtered	Filtered	Filtered	6.398818480940889E-06	Filtered	5.423786119183718E-09	4.670228418424748E-22	Filtered	Filtered	Filtered
O00571	DDX3X	Homo sapiens	ATP-dependent RNA helicase DDX3X	homo_sapiens_UP000005640_9606_2022	0	QSSGASSSSFSSSR	TRUE	604	TRUE	_QSSGASSSSFSSSR_.2	NaN	NaN	NaN	NaN	NaN	NaN	54073.1	23466.7	24039.7	NaN	NaN	Filtered	Filtered	Filtered	Filtered	Filtered	Filtered	0.00037874096368507957	2.124139011109826E-15	0.004928405429906474	Filtered	Filtered
O00571	DDX3X	Homo sapiens	ATP-dependent RNA helicase DDX3X	homo_sapiens_UP000005640_9606_2022	0	SHVAVENALGLDQQFAGLDLNSSDNQSGGSTASK	TRUE	2	TRUE	_[Acetyl (Protein N-term)]SHVAVENALGLDQQFAGLDLNSSDNQSGGSTASK_.3	NaN	NaN	NaN	NaN	NaN	NaN	NaN	NaN	NaN	NaN	237027	Filtered	Filtered	Filtered	Filtered	Filtered	Filtered	Filtered	Filtered	Filtered	Filtered	0.0002812513062679722
O00584	RNASET2	Homo sapiens	Ribonuclease T2	homo_sapiens_UP000005640_9606_2022	0	SWPFNLEEIK	TRUE	78	TRUE	_SWPFNLEEIK_.2	563.0938720703125	3444.230224609375	22629.1	1	1	6332.27197265625	1	1	15820.8994140625	20014.5	1	1.9723904502466822E-05	1.3458299749724795E-10	2.5258691917627663E-06	0.00016107349155484752	0.0028295890260173853	2.8588302726697596E-05	5.360623636119878E-05	3.091506450640676E-15	2.1508735193398742E-05	9.83460374480499E-05	0.00020662746693546506
O00584	RNASET2	Homo sapiens	Ribonuclease T2	homo_sapiens_UP000005640_9606_2022	0	ELDLNSVLLK	TRUE	144	TRUE	_ELDLNSVLLK_.2	NaN	7876.9697265625	7299.24658203125	12093.5126953125	1	NaN	NaN	NaN	12393.1	43130.5	NaN	Filtered	1.0007691439342842E-13	5.0529059668812606E-05	3.07529476531187E-06	1.2301203728262994E-10	Filtered	Filtered	Filtered	0.00032898003161089336	5.221971160402463E-11	Filtered
O00743	PPP6C	Homo sapiens	Serine/threonine-protein phosphatase 6 catalytic subunit	homo_sapiens_UP000005640_9606_2022	0	GAGWLFGAK	TRUE	211	TRUE	_GAGWLFGAK_.2	1	1.74193e+06	1	1.48814e+06	930529	967461	1.2247e+06	620155	1.18009e+06	10448.5	416144	2.3751837479184702E-05	3.248066488177242E-06	0.00010061235603059802	1.0226769557435367E-06	5.481608052363224E-11	6.679406493290161E-05	0.00011606070083726508	3.066350383639526E-11	0.00010835494467791547	5.977816324597467E-06	7.73091655857766E-16
O00743	PPP6C	Homo sapiens	Serine/threonine-protein phosphatase 6 catalytic subunit	homo_sapiens_UP000005640_9606_2022	0	APLDLDK	TRUE	2	TRUE	_APLDLDK_.1	88772.7	139380	55338.7	108907	192880	90394.6	117412	102219	113133	91580.7	142794	1.4891171906608816E-05	9.554472858018297E-13	0.00018937157323154722	8.05631509654373E-09	8.971027005288855E-14	2.5137784354938895E-05	5.253113786504864E-05	0.00014097344303452554	5.588204413560233E-07	0.00017929725823055435	6.427384067048881E-05
O00743	PPP6C	Homo sapiens	Serine/threonine-protein phosphatase 6 catalytic subunit	homo_sapiens_UP000005640_9606_2022	0	YLPENDLK	TRUE	18	TRUE	_YLPENDLK_.2	67852.8	61899	16068.0458984375	28719	50205.5	51434.4	NaN	15252	NaN	NaN	57729.7	0.0004517697815247221	1.6232017969640744E-06	0.000324133387801017	0.002756192001140011	7.838810753539355E-05	0.0004321658555920623	Filtered	0.001809821981091355	Filtered	Filtered	0.0001230325930775299
O00743	PPP6C	Homo sapiens	Serine/threonine-protein phosphatase 6 catalytic subunit	homo_sapiens_UP000005640_9606_2022	0	VTNEFVHINNLK	TRUE	220	TRUE	_VTNEFVHINNLK_.3	NaN	108229	150696	41710.8	158367	NaN	NaN	NaN	1	NaN	94110.9	Filtered	1.2236576386723162E-08	6.815061383430911E-08	6.168673180963377E-19	3.45097955916312E-16	Filtered	Filtered	Filtered	0.005336220001917796	Filtered	8.09563662785432E-12
O00743	PPP6C	Homo sapiens	Serine/threonine-protein phosphatase 6 catalytic subunit	homo_sapiens_UP000005640_9606_2022	0	VTNEFVHINNLK	TRUE	220	TRUE	_VTNEFVHINNLK_.2	NaN	108229	150696	41710.8	158367	NaN	NaN	NaN	1	NaN	94110.9	Filtered	8.54666455994604E-08	1.4025583767942908E-07	2.0929243107018628E-14	5.844322675917433E-07	Filtered	Filtered	Filtered	Filtered	Filtered	5.690197515416949E-13
O00746	NME4	Homo sapiens	Nucleoside diphosphate kinase, mitochondrial	homo_sapiens_UP000005640_9606_2022	0	TLVAVKPDGVQR	TRUE	40	TRUE	_TLVAVKPDGVQR_.2	NaN	18348.8	15853.1	17294.4	15215.013671875	8880.75	15011.705078125	15035.4091796875	NaN	22924.6	13337.5	Filtered	7.699030788946839E-22	0.00013554570005558814	3.932394488385888E-21	0.00041051679498454503	2.5137784354938895E-05	1.2789898974503772E-14	9.38941890913673E-11	Filtered	0.0018412992514713273	1.0284221850869533E-24
O00746	NME4	Homo sapiens	Nucleoside diphosphate kinase, mitochondrial	homo_sapiens_UP000005640_9606_2022	0	AMIGHTDSAEAAPGTIR	TRUE	122	TRUE	_AM[Oxidation (M)]IGHTDSAEAAPGTIR_.3	NaN	21117.1	12971.4541015625	NaN	20205.396484375	33156.9	19103.2	23863	NaN	1	30840.8	Filtered	8.500230832520822E-07	0.00023853823237202383	Filtered	0.0007308048440360141	0.0015175377910736085	1.8624320056766863E-10	1.744616353117936E-18	Filtered	0.005909497736646197	4.213406375221632E-07
O00746	NME4	Homo sapiens	Nucleoside diphosphate kinase, mitochondrial	homo_sapiens_UP000005640_9606_2022	0	GDFSVHISR	TRUE	139	TRUE	_GDFSVHISR_.2	NaN	NaN	171442	NaN	NaN	NaN	81787.9	109449	NaN	83783.6	241257	Filtered	Filtered	0.0037960153789557984	Filtered	Filtered	Filtered	0.00010490922363779227	3.4974645406266253E-22	Filtered	0.001048839885831058	0.004905176879907094
O00762	UBE2C	Homo sapiens	Ubiquitin-conjugating enzyme E2 C	homo_sapiens_UP000005640_9606_2022	0	GISAFPESDNLFK	TRUE	49	TRUE	_GISAFPESDNLFK_.2	189368	101322	121184	1	100005	1	1	157354	129723	197643	1	5.143269561676568E-06	1.6161609514365725E-13	0.00011222288043553864	2.8762258222017594E-06	1.0020001598204943E-11	0.0036212822962720555	1.0663524963376654E-05	3.2055852980152794E-09	2.2581202301562546E-06	1.780524338638507E-07	0.0017686201917160907
O00762	UBE2C	Homo sapiens	Ubiquitin-conjugating enzyme E2 C	homo_sapiens_UP000005640_9606_2022	0	TILLSIQSLLGEPNIDSPLNTHAAELWK	TRUE	130	TRUE	_TILLSIQSLLGEPNIDSPLNTHAAELWK_.3	37385	31486.7	13046.7138671875	12174.212890625	42973.7	19841.2	18311.6	15831.623046875	16350.193359375	13029.9	26315.470703125	0.0005654840571741283	6.991887866854537E-08	0.0001570776787393513	1.279504934006261E-07	0.0011769943714850396	0.000535486792230542	0.00204548531662324	7.103597504483892E-07	7.228115540067766E-05	0.002219940866459841	0.0027004939641843773
O00762	UBE2C	Homo sapiens	Ubiquitin-conjugating enzyme E2 C	homo_sapiens_UP000005640_9606_2022	0	LSLEFPSGYPYNAPTVK	TRUE	81	TRUE	_LSLEFPSGYPYNAPTVK_.2	62449.6	73141.6	129625	NaN	82665.8	10759.1982421875	28495.837890625	50687.7	52362.8	15047.2	75288.6	2.098464639963347E-06	0.00044305535035690726	0.0003830858386049049	Filtered	0.00012620747743682432	0.002025838345476909	0.0003975030357127601	0.0010296942177188385	9.164838924468384E-05	0.0045249614754721236	0.00132127243450424
O00762	UBE2C	Homo sapiens	Ubiquitin-conjugating enzyme E2 C	homo_sapiens_UP000005640_9606_2022	0	WSALYDVR	TRUE	122	TRUE	_WSALYDVR_.2	NaN	NaN	78680.3	NaN	64110.3	90424.8	22837.1	172159	72324.2	39406.3	NaN	Filtered	Filtered	9.435374836728487E-05	Filtered	0.0008259180174255228	2.9465337664576296E-05	4.384935080201196E-05	6.510635017153536E-18	0.00046636692659228176	0.00016254186473316416	Filtered
O00762	UBE2C	Homo sapiens	Ubiquitin-conjugating enzyme E2 C	homo_sapiens_UP000005640_9606_2022	0	YLQETYSK	TRUE	165	TRUE	_YLQETYSK_.2	107732	123903	231811	NaN	NaN	NaN	91665.3	200204	NaN	NaN	48423.5	0.002599662035849526	8.166444218381347E-05	0.005049644515163333	Filtered	Filtered	Filtered	0.0004990952209334579	0.00046415185138248344	Filtered	Filtered	0.004696698178725374
O00767	SCD	Homo sapiens	Stearoyl-CoA desaturase	homo_sapiens_UP000005640_9606_2022	0	PAHLLQDDISSSYTTTTTITAPPSR	TRUE	2	TRUE	_PAHLLQDDISSSYTTTTTITAPPSR_.3	659893	1.16922e+06	1.09694e+06	1.23912e+06	1.1631e+06	1.5871e+06	1.0737e+06	732202	1.13766e+06	1.01866e+06	1.06318e+06	3.799103957562879E-07	4.054873077803209E-09	4.288704674502494E-05	2.9609006503743353E-07	1.2481074820427867E-08	2.7003304327027034E-05	0.00019436122568171135	6.755334999722535E-14	6.175897523923492E-05	0.00026411267336244517	1.011745879515988E-07
O00767	SCD	Homo sapiens	Stearoyl-CoA desaturase	homo_sapiens_UP000005640_9606_2022	0	GSTLDLSDLEAEK	TRUE	197	TRUE	_GSTLDLSDLEAEK_.2	176.54574584960938	1	445303	1	1	1	867505	790.3685913085938	300910	285677	1	2.761297648513258E-05	2.999173027566057E-12	4.092790740258961E-06	2.851496102944815E-10	6.568214436461299E-10	0.007955783646076705	0.0026681177083796317	2.7023918310442363E-15	3.6682500588891796E-05	0.0001724617627623383	2.9365364147224943E-08
O00767	SCD	Homo sapiens	Stearoyl-CoA desaturase	homo_sapiens_UP000005640_9606_2022	0	GFFFSHVGWLLVR	TRUE	176	TRUE	_GFFFSHVGWLLVR_.3	1	13051.9443359375	NaN	1	1	36584	1	1	25196.080078125	1	NaN	1.1151278502448051E-05	4.1705263730327335E-08	Filtered	1.004372884300067E-05	3.667308418668854E-06	2.5137784354938895E-05	1.528024605776494E-13	1.470941075606069E-13	1.5072330045656456E-08	8.511654452228705E-05	Filtered
O00767	SCD	Homo sapiens	Stearoyl-CoA desaturase	homo_sapiens_UP000005640_9606_2022	0	FSETHADPHNSR	TRUE	163	TRUE	_FSETHADPHNSR_.2	NaN	161303	151082	102788	133665	112547	NaN	NaN	1	NaN	97777.8	Filtered	1.4179069348860707E-16	7.649271969169761E-09	8.386198033539533E-12	1.2063329339575305E-19	2.642222745457913E-05	Filtered	Filtered	0.0075242357444657544	Filtered	2.6195886374315434E-23
O00767	SCD	Homo sapiens	Stearoyl-CoA desaturase	homo_sapiens_UP000005640_9606_2022	0	FSETHADPHNSR	TRUE	163	TRUE	_FSETHADPHNSR_.3	NaN	161303	151082	102788	133665	112547	NaN	NaN	1	NaN	97777.8	Filtered	1.1770391782027963E-11	1.0985066458017186E-06	5.8208402658907535E-05	8.321973753817144E-15	0.0003167763991195133	Filtered	Filtered	Filtered	Filtered	1.7419498889868285E-12
O14497	ARID1A	Homo sapiens	AT-rich interactive domain-containing protein 1A	homo_sapiens_UP000005640_9606_2022	0	QHYPYGGPYDR	TRUE	1277	TRUE	_QHYPYGGPYDR_.2	43500	44986	47580	37660.9	35132.4	33870.8	32069.326171875	36305.5	30944.138671875	45974.8	33856.2	9.537679808820112E-06	2.171006962572846E-05	0.00010469071926277925	7.722065793451436E-06	3.956410402368209E-10	2.566178133278571E-05	0.0006514644028627369	3.4948874225709757E-10	3.662236769909358E-07	1.5559102693549945E-07	0.00010543394511876053
O14497	ARID1A	Homo sapiens	AT-rich interactive domain-containing protein 1A	homo_sapiens_UP000005640_9606_2022	0	SPFLHSGMK	TRUE	1604	TRUE	_SPFLHSGM[Oxidation (M)]K_.2	180400	219136	136813	165926	155416	183401	164388	170958	NaN	144312	177587	0.0027954779683965142	3.259023918862713E-05	0.001460877601576944	6.317288203772527E-11	2.852351569672214E-05	0.00012399930064821703	3.285410501382122E-06	1.665501333792286E-06	Filtered	0.0007240915492414789	1.2789457193646848E-06
O14497	ARID1A	Homo sapiens	AT-rich interactive domain-containing protein 1A	homo_sapiens_UP000005640_9606_2022	0	IGGGDTTEHIQTHFESK	TRUE	1846	TRUE	_IGGGDTTEHIQTHFESK_.3	22755.6	7383.6	12565.271484375	1	15954.923828125	23434.9	15510.3	18884.138671875	19546.853515625	8856.0673828125	20431.892578125	2.049527459813958E-07	1.6702171271047054E-06	0.0002869364821984539	5.798040626917995E-06	1.2364106350307344E-07	2.9962496685057492E-05	0.0014358859061889913	0.0005482806554583901	2.4320387700932053E-07	1.6227434157048815E-05	Filtered
O14497	ARID1A	Homo sapiens	AT-rich interactive domain-containing protein 1A	homo_sapiens_UP000005640_9606_2022	0	IGGGDTTEHIQTHFESK	TRUE	1846	TRUE	_IGGGDTTEHIQTHFESK_.2	22755.6	7383.6	12565.271484375	1	15954.923828125	23434.9	15510.3	18884.138671875	19546.853515625	8856.0673828125	20431.892578125	0.00017208241921958098	Filtered	0.00047088787864155575	0.0005617493158491719	Filtered	2.7597701668233333E-05	0.0001721599469104539	9.827519670204169E-11	Filtered	0.0015428256132433082	0.00044176012913777743
O14497	ARID1A	Homo sapiens	AT-rich interactive domain-containing protein 1A	homo_sapiens_UP000005640_9606_2022	0	VQEFDSGLLHWR	TRUE	1834	TRUE	_VQEFDSGLLHWR_.3	84984.7	NaN	1	1	16187.6	1	NaN	4182.17138671875	NaN	NaN	1	2.939019910193102E-06	Filtered	0.0003474077886241221	7.515815781050338E-09	0.0003979316572421296	0.000535805569305508	Filtered	6.520905915630246E-05	Filtered	Filtered	3.5978032297570415E-14
O14497	ARID1A	Homo sapiens	AT-rich interactive domain-containing protein 1A	homo_sapiens_UP000005640_9606_2022	0	SSTLTEDGAK	TRUE	1919	TRUE	_SSTLTEDGAK_.2	NaN	34045.9	29896.7	16177.2	27321.998046875	23785.7	NaN	NaN	NaN	NaN	27184.6	Filtered	1.5578243990124612E-09	8.536512390094721E-05	1.9206577042735562E-10	5.748868073159193E-06	2.6493967435032328E-05	Filtered	Filtered	Filtered	Filtered	0.0002025536875464785
O14519	CDK2AP1	Homo sapiens	Cyclin-dependent kinase 2-associated protein 1	homo_sapiens_UP000005640_9606_2022	0	YAELLAIIEELGK	TRUE	63	TRUE	_YAELLAIIEELGK_.2	19348.689453125	10208.1201171875	25479.021484375	13584.4248046875	13478.8154296875	7023.23291015625	17929.3	21130.162109375	14963.9	21189.412109375	4368.7880859375	6.125763852455807E-08	5.505366425956633E-19	0.0001415495909405622	6.4792286911575465E-15	1.519135960358966E-10	2.5137784354938895E-05	6.2416656633145765E-12	6.81368594078997E-18	4.7799463768677914E-11	5.5556552956271567E-14	7.629047628104357E-10
O14531	DPYSL4	Homo sapiens	Dihydropyrimidinase-related protein 4	homo_sapiens_UP000005640_9606_2022	0	NLHQSGFSLSGSQADDHIAR	TRUE	533	TRUE	_NLHQSGFSLSGSQADDHIAR_.3	NaN	1	42710.6	1	NaN	NaN	1	NaN	NaN	1	NaN	Filtered	1.999974603313396E-18	5.391296440066763E-05	7.57500811788568E-10	Filtered	Filtered	6.362481014519674E-06	Filtered	Filtered	0.00041362967724251814	Filtered
O14545	TRAFD1	Homo sapiens	TRAF-type zinc finger domain-containing protein 1	homo_sapiens_UP000005640_9606_2022	0	AFESDVFHNR	TRUE	188	TRUE	_AFESDVFHNR_.2	51334.6	163445	110621	83801.6	148305	211126	127866	129871	105636	83744.7	189246	1.7873684576624615E-05	2.1903842625049698E-05	0.000988698697566512	5.025929873871573E-05	9.73035920176194E-08	2.8656738245358235E-05	8.594527860089467E-07	1.461234178200763E-07	1.1466585136843641E-07	1.2722490311079174E-10	1.6965101866802055E-10
O14545	TRAFD1	Homo sapiens	TRAF-type zinc finger domain-containing protein 1	homo_sapiens_UP000005640_9606_2022	0	LSNSDSQDIQGR	TRUE	486	TRUE	_LSNSDSQDIQGR_.2	64345.2	NaN	1	30740.541015625	41098	23449.892578125	57038.2	36214.1	37122.2	67996.6	64980.3	1.8523698217436342E-07	Filtered	2.3567324585577905E-09	6.588857884099739E-17	1.654340745008567E-07	2.5246277759281702E-05	3.467071221318057E-17	4.1857557637925973E-14	7.492672265042021E-10	5.154057406848485E-05	0.0007505126783476058
O14545	TRAFD1	Homo sapiens	TRAF-type zinc finger domain-containing protein 1	homo_sapiens_UP000005640_9606_2022	0	VTPAAANYR	TRUE	551	TRUE	_VTPAAANYR_.2	26988.6	34848.9	24843.3	30152.916015625	40860.7	39270.3	26583.5	19219.8	28457.048828125	12351.130859375	NaN	0.00036634675635065683	0.0032605040347337207	0.00030843596090717596	6.984980279779259E-05	4.679115543300488E-07	0.002793856910085501	0.0005594705272586589	2.405070630157619E-10	0.0040845829120340705	0.0008367281946567072	Filtered
O14548	COX7A2L	Homo sapiens	Cytochrome c oxidase subunit 7A-related protein, mitochondrial	homo_sapiens_UP000005640_9606_2022	0	LTSDSTVYDYAGK	TRUE	45	TRUE	_LTSDSTVYDYAGK_.2	1	1	1	1	1	32657.361328125	30729.2	1	47857.5	1	1	2.448290213552097E-07	1.7795944516100864E-14	1.7120991595724418E-08	2.3305584509261946E-11	2.392991442448933E-20	2.5673273663367598E-05	0.00021155535767992384	4.135891208729295E-06	5.9802084933417E-05	0.007391590660006906	3.1276546909158123E-10
O14548	COX7A2L	Homo sapiens	Cytochrome c oxidase subunit 7A-related protein, mitochondrial	homo_sapiens_UP000005640_9606_2022	0	ADGVPVYLK	TRUE	70	TRUE	_ADGVPVYLK_.2	1	1	1	1	1	1	1	1	1	1	1	1.9359371952646528E-05	4.298258041323059E-09	0.00016977694124134662	7.24788670359018E-05	8.005725111591467E-10	2.692535386862821E-05	0.00010897103735655768	8.814091118273491E-09	0.00017811631401316326	1.7453691561933545E-08	2.926063405550482E-12
O14548	COX7A2L	Homo sapiens	Cytochrome c oxidase subunit 7A-related protein, mitochondrial	homo_sapiens_UP000005640_9606_2022	0	NKVPELQK	TRUE	58	TRUE	_NKVPELQK_.2	5034.82	6870.6845703125	12931.9	3355.87	NaN	26865.833984375	1	NaN	19929.8	1	NaN	0.0015933045419307674	0.000657202080489019	0.004013105793403725	0.0019533697143594366	Filtered	2.8968678255990276E-05	0.0038647454985763514	Filtered	6.243550850783832E-05	0.0018061694836673935	Filtered
O14561	NDUFAB1	Homo sapiens	Acyl carrier protein, mitochondrial	homo_sapiens_UP000005640_9606_2022	0	LMCPQEIVDYIADKK	TRUE	138	TRUE	_LM[Oxidation (M)]C[Carbamidomethyl (C)]PQEIVDYIADKK_.3	261942	216292	228932	110752	125059	64584.5	129222	175099	150120	140252	100431	2.6768411028173213E-06	8.592970023759271E-08	3.9917537326601965E-05	5.190249152721765E-15	3.9008900387887036E-06	2.800424286404621E-05	2.200678424774988E-09	4.5883225941700624E-12	1.4291249977749817E-07	1.1613185020780595E-11	0.000405291641471389
O14561	NDUFAB1	Homo sapiens	Acyl carrier protein, mitochondrial	homo_sapiens_UP000005640_9606_2022	0	LMCPQEIVDYIADKK	TRUE	138	TRUE	_LMC[Carbamidomethyl (C)]PQEIVDYIADKK_.3	261942	216292	228932	110752	125059	64584.5	129222	175099	150120	140252	100431	4.320424565444118E-06	Filtered	Filtered	0.0023221361432608735	0.004878845304567777	2.5137784354938895E-05	7.070954869364414E-06	7.230730695743002E-14	1.5552420338042086E-12	4.2262969517986786E-14	0.00033363711136781326
O14561	NDUFAB1	Homo sapiens	Acyl carrier protein, mitochondrial	homo_sapiens_UP000005640_9606_2022	0	LYDKIDPEK	TRUE	89	TRUE	_LYDKIDPEK_.2	58855.3	319822	314557	8717.1669921875	423432	NaN	272054	190079	NaN	91508	222402	0.000764156881804953	0.00043393353284659433	0.0007889568432022967	0.007832320428822672	3.1481504328810155E-10	Filtered	0.0027220539864774803	1.7695205943572773E-07	Filtered	0.0002219561042734804	3.987625259793088E-06
O14561	NDUFAB1	Homo sapiens	Acyl carrier protein, mitochondrial	homo_sapiens_UP000005640_9606_2022	0	LSVNSHFMK	TRUE	98	TRUE	_LSVNSHFM[Oxidation (M)]K_.2	342938	427356	340047	60298.8	319284	269545	273557	333804	379996	416034	224305	1.760289039366329E-05	8.511745726758413E-10	2.8100447950342135E-05	Filtered	1.048735190132951E-07	2.9312956559733187E-05	0.00020855251539400287	1.1378925894341776E-10	3.782572924874076E-06	2.129557451639768E-15	9.185422203159748E-07
O14561	NDUFAB1	Homo sapiens	Acyl carrier protein, mitochondrial	homo_sapiens_UP000005640_9606_2022	0	LSVNSHFMK	TRUE	98	TRUE	_LSVNSHFM[Oxidation (M)]K_.1	342938	427356	340047	60298.8	319284	269545	273557	333804	379996	416034	224305	0.001655379827296475	0.0007032620550037347	0.0006783783944216211	0.00015485196213600448	5.720131408659916E-09	0.009723099380863813	0.0001833341194815249	Filtered	1.3760645644637328E-05	Filtered	0.001892513914403968
O14561	NDUFAB1	Homo sapiens	Acyl carrier protein, mitochondrial	homo_sapiens_UP000005640_9606_2022	0	LSVNSHFMK	TRUE	98	TRUE	_LSVNSHFM[Oxidation (M)]K_.3	342938	427356	340047	60298.8	319284	269545	273557	333804	379996	416034	224305	1.7302767119224193E-05	8.797431244909583E-07	8.196014860426914E-06	Filtered	4.652885621371365E-06	0.0013225949589958366	0.00044809796126229313	Filtered	2.9654859381691316E-06	Filtered	0.004568294195655026
O14561	NDUFAB1	Homo sapiens	Acyl carrier protein, mitochondrial	homo_sapiens_UP000005640_9606_2022	0	LSVNSHFMK	TRUE	98	TRUE	_LSVNSHFMK_.2	342938	427356	340047	60298.8	319284	269545	273557	333804	379996	416034	224305	0.00010542479974434045	Filtered	0.002790596553365921	Filtered	Filtered	2.7498706717230123E-05	Filtered	4.924027073920582E-28	9.349595601914255E-08	0.0026796485770916824	Filtered
O14578	CIT	Homo sapiens	Citron Rho-interacting kinase	homo_sapiens_UP000005640_9606_2022	0	ALQLLHDIR	TRUE	535	TRUE	_ALQLLHDIR_.2	1	43860.8	NaN	49698.6	NaN	NaN	137928	NaN	NaN	NaN	79956.3	2.8113397947892866E-05	1.8119667850790026E-13	Filtered	4.2642755549295215E-10	Filtered	Filtered	1.3869754962327294E-05	Filtered	Filtered	Filtered	9.206033627059686E-17
O14579	COPE	Homo sapiens	Coatomer subunit epsilon	homo_sapiens_UP000005640_9606_2022	0	ENDFDRLVLQYAPSA	TRUE	294	TRUE	_ENDFDRLVLQYAPSA_.2	420298	469490	542657	449065	432033	482200	302905	376215	469684	294873	360318	8.959223081462843E-06	3.742243294248696E-05	7.770130162997312E-05	3.1249039047442298E-12	1.2865147311087763E-08	2.8588382458562922E-05	4.26965844127931E-17	1.1578441835540285E-21	2.593716023186726E-10	3.553455416750058E-05	1.5813296855042538E-06
O14579	COPE	Homo sapiens	Coatomer subunit epsilon	homo_sapiens_UP000005640_9606_2022	0	WEAAEGLLQEALDK	TRUE	232	TRUE	_WEAAEGLLQEALDK_.2	267737	273740	386417	319622	214414	190015	263160	338476	411250	543566	188507	3.9693197674374625E-06	2.137298275355513E-09	6.055504802541572E-06	2.564712040873524E-07	4.769960853901053E-07	2.5246258448519457E-05	9.994969604546314E-12	1.6125179893736522E-26	2.541836185162673E-07	1.431479718986117E-07	5.513152240865921E-12
O14579	COPE	Homo sapiens	Coatomer subunit epsilon	homo_sapiens_UP000005640_9606_2022	0	MFADYLAHESR	TRUE	86	TRUE	_MFADYLAHESR_.3	58479.2	13729.9990234375	4762.48876953125	9495.39	6275.00341796875	49537.6	66880	16801.791015625	59524.5	16006.7978515625	28558.2	2.0030958239980184E-06	4.563933944970448E-05	0.0004984976972820542	1.5236401097221577E-13	2.5316567428139127E-12	2.5137784354938895E-05	2.9557826885063717E-08	1.0310133010587217E-14	1.1161423624153072E-07	1.0788691464314997E-13	1.1003723631821305E-05
O14579	COPE	Homo sapiens	Coatomer subunit epsilon	homo_sapiens_UP000005640_9606_2022	0	MFADYLAHESR	TRUE	86	TRUE	_M[Oxidation (M)]FADYLAHESR_.3	58479.2	13729.9990234375	4762.48876953125	9495.39	6275.00341796875	49537.6	66880	16801.791015625	59524.5	16006.7978515625	28558.2	6.7154978453460376E-06	1.7689768051094465E-13	0.00010546457141879819	5.107257287252697E-10	1.1122272108691224E-08	4.5877125482107135E-05	0.009499851373882495	1.8532138328132524E-17	3.159568798382952E-06	0.00023156267427634896	3.250229853247715E-08
O14579	COPE	Homo sapiens	Coatomer subunit epsilon	homo_sapiens_UP000005640_9606_2022	0	MFADYLAHESR	TRUE	86	TRUE	_M[Oxidation (M)]FADYLAHESR_.2	58479.2	13729.9990234375	4762.48876953125	9495.39	6275.00341796875	49537.6	66880	16801.791015625	59524.5	16006.7978515625	28558.2	4.4906310739892896E-05	4.729617828870056E-08	0.0001502503706892218	0.0003476140011853759	4.145970578948574E-08	0.0014918169633749644	6.9579812221508124E-12	3.191743457130518E-13	3.1896435757740405E-05	0.00013288733744304076	0.00023845034904776877
O14579	COPE	Homo sapiens	Coatomer subunit epsilon	homo_sapiens_UP000005640_9606_2022	0	MFADYLAHESR	TRUE	86	TRUE	_MFADYLAHESR_.2	58479.2	13729.9990234375	4762.48876953125	9495.39	6275.00341796875	49537.6	66880	16801.791015625	59524.5	16006.7978515625	28558.2	4.009141695789655E-07	0.0001902805295312059	Filtered	0.00013146902866011117	0.0023850795003385913	2.5480203787178094E-05	2.8110869027353428E-08	2.5387170971102035E-05	3.4636277761674845E-05	3.067256233547609E-09	1.3883155024246354E-07
O14579	COPE	Homo sapiens	Coatomer subunit epsilon	homo_sapiens_UP000005640_9606_2022	0	DSGYPETLVNLIVLSQHLGKPPEVTNR	TRUE	246	TRUE	_DSGYPETLVNLIVLSQHLGKPPEVTNR_.3	67305.9	53336.2	66362.7	91966.8	50077	110145	115965	88218.5	93547.3	51450.5	92893.9	5.093392561503619E-06	2.0052932109311158E-10	1.9004338113974992E-05	1.7069259970592606E-06	8.11420849479284E-09	2.6966951453925845E-05	1.7207323567851214E-06	8.09531877015625E-20	2.3567228268379828E-05	2.942396258044244E-08	1.073522875074689E-11
O14579	COPE	Homo sapiens	Coatomer subunit epsilon	homo_sapiens_UP000005640_9606_2022	0	DSGYPETLVNLIVLSQHLGKPPEVTNR	TRUE	246	TRUE	_DSGYPETLVNLIVLSQHLGKPPEVTNR_.4	67305.9	53336.2	66362.7	91966.8	50077	110145	115965	88218.5	93547.3	51450.5	92893.9	0.0003808263275984629	1.0626901938232866E-07	1.654618512333966E-05	5.929504303159916E-05	3.9642819013878226E-05	2.6148033667311046E-05	4.280090702453047E-05	3.183180883834002E-11	3.5008175773259367E-06	3.843852076367588E-12	0.0001543514739605323
O14579	COPE	Homo sapiens	Coatomer subunit epsilon	homo_sapiens_UP000005640_9606_2022	0	DSIVAELDR	TRUE	98	TRUE	_DSIVAELDR_.2	1	148503	204431	53909.1	147704	39327.7	160416	47105.9	139514	58229	265226	1.8119572019624763E-05	4.0272095695603475E-06	0.0003211915008311343	3.465660912317382E-05	1.208045726594909E-05	2.9210839426934528E-05	8.106316298231939E-05	3.1422138632545405E-19	3.091116499086719E-05	7.611495949627014E-06	1.1457061236832892E-06
O14579	COPE	Homo sapiens	Coatomer subunit epsilon	homo_sapiens_UP000005640_9606_2022	0	FGVVLDEIKPSSAPELQAVR	TRUE	66	TRUE	_FGVVLDEIKPSSAPELQAVR_.3	56244.6	85020.6	103294	15708.7607421875	78014.4	100937	28774.3	NaN	26968.740234375	13170.728515625	38061	1.1423830437397214E-07	1.674784749505719E-11	5.1162366224729113E-05	1.3641817280489287E-09	7.275224169858313E-08	0.0005632879061692647	6.227542284493067E-11	Filtered	3.578486863500427E-14	2.373433071836616E-17	0.0015509504635947936
O14579	COPE	Homo sapiens	Coatomer subunit epsilon	homo_sapiens_UP000005640_9606_2022	0	LDRLDLAR	TRUE	159	TRUE	_LDRLDLAR_.2	9562.18	16364.291015625	16399.208984375	29687.935546875	53000.3	27975.431640625	24560.498046875	1	NaN	1	21010.447265625	0.00852541138852252	6.506423878663084E-06	0.00012792263316450833	0.006909079440527289	4.88930165816641E-05	0.000845747476623137	0.00014864882046445988	0.00017679029161746734	Filtered	0.0005414699565458543	3.7546244609896615E-07
O14579	COPE	Homo sapiens	Coatomer subunit epsilon	homo_sapiens_UP000005640_9606_2022	0	DVERDVFLYR	TRUE	49	TRUE	_DVERDVFLYR_.2	NaN	44689.8	72621.7	NaN	56119.7	44882.8	NaN	48346.7	NaN	NaN	NaN	Filtered	2.7566584144090897E-06	0.0013445003576349984	Filtered	0.00714392961195881	0.0049322085619449	Filtered	1.37608775658864E-05	Filtered	Filtered	Filtered
O14579	COPE	Homo sapiens	Coatomer subunit epsilon	homo_sapiens_UP000005640_9606_2022	0	LQDAYYIFQEMADK	TRUE	198	TRUE	_LQDAYYIFQEMADK_.2	70973.8	NaN	NaN	NaN	NaN	67500.9	NaN	97650.9	NaN	231336	NaN	0.00047989911095329917	Filtered	Filtered	Filtered	Filtered	0.0022173752411075304	Filtered	1.49407575955323E-29	Filtered	0.00019545338939358064	Filtered
O14602;P47813	EIF1AY;EIF1AX	Homo sapiens	Eukaryotic translation initiation factor 1A, Y-chromosomal;Eukaryotic translation initiation factor 1A, X-chromosomal	homo_sapiens_UP000005640_9606_2022	0	DYQDNKADVILK	FALSE	83;83	TRUE	_DYQDNKADVILK_.2	93380.1	54471.4	40831.4	1	28690.853515625	NaN	1	1	31191.361328125	57423.1	1	8.582072473412511E-08	8.36126147504828E-21	1.4589325313257522E-05	0.001989740804996605	1.4691666639971568E-14	Filtered	0.0011820517565864106	1.0841117842964416E-15	9.465537582503973E-08	1.1702485760206467E-21	6.073806741266594E-14
O14602;P47813	EIF1AY;EIF1AX	Homo sapiens	Eukaryotic translation initiation factor 1A, Y-chromosomal;Eukaryotic translation initiation factor 1A, X-chromosomal	homo_sapiens_UP000005640_9606_2022	0	AYGELPEHAK	FALSE	105;105	TRUE	_AYGELPEHAK_.2	973292	475641	661121	NaN	510045	379662	NaN	NaN	1.11874e+06	799742	584839	0.004465434570100504	5.578786151011477E-07	0.00033932584229729064	Filtered	2.559823606227434E-10	2.7909051970619675E-05	Filtered	Filtered	2.5133571163696602E-06	1.736935006509669E-06	7.839120434961689E-05
O14602;P47813	EIF1AY;EIF1AX	Homo sapiens	Eukaryotic translation initiation factor 1A, Y-chromosomal;Eukaryotic translation initiation factor 1A, X-chromosomal	homo_sapiens_UP000005640_9606_2022	0	EDGQEYAQVIK	FALSE	30;30	TRUE	_EDGQEYAQVIK_.2	50047	38972.3	63092.5	1	37727	NaN	NaN	NaN	11111.7	NaN	32651.8	3.6258637898876204E-06	0.0002567216862017891	0.0002518884000145058	0.0009705416300627648	1.3359458038884266E-13	Filtered	Filtered	Filtered	1.2952118860665784E-07	Filtered	0.0005594593415304679
O14617	AP3D1	Homo sapiens	AP-3 complex subunit delta-1	homo_sapiens_UP000005640_9606_2022	0	AVFHEEEQR	TRUE	643	TRUE	_AVFHEEEQR_.2	124253	214365	161730	181519	204302	303118	165829	218218	197326	158236	338647	8.169074836221356E-06	6.761854598539442E-10	0.00012352567565985563	4.546995732672598E-12	5.212144760128598E-07	2.803849935131926E-05	7.031089799836074E-05	2.821470858444561E-19	1.8181234699211332E-08	3.538261608791745E-17	4.1062798571109265E-05
O14617	AP3D1	Homo sapiens	AP-3 complex subunit delta-1	homo_sapiens_UP000005640_9606_2022	0	AVFHEEEQR	TRUE	643	TRUE	_AVFHEEEQR_.3	124253	214365	161730	181519	204302	303118	165829	218218	197326	158236	338647	1.4446165527533897E-05	3.2221970179033117E-09	0.0008373797364031334	5.064362027458972E-08	8.375100252096296E-08	2.6166437053189368E-05	4.84419659076826E-15	0.00027429694546626744	5.511484812411393E-07	0.0004038070259647902	0.00012462036445068736
O14617	AP3D1	Homo sapiens	AP-3 complex subunit delta-1	homo_sapiens_UP000005640_9606_2022	0	NLQDLVR	TRUE	17	TRUE	_NLQDLVR_.2	1	323298	1	1	1	1	1	1	1	1	1	6.254314402371156E-05	7.045959442611168E-06	0.0001698495868039134	1.598365718192334E-06	9.393344109191106E-07	2.6164866466398155E-05	0.0004886292933130601	0.00013928657135263775	0.0006776150244718271	1.3461488038530687E-10	1.4026471345258364E-05
O14617	AP3D1	Homo sapiens	AP-3 complex subunit delta-1	homo_sapiens_UP000005640_9606_2022	0	NYLSLAPLFFK	TRUE	217	TRUE	_NYLSLAPLFFK_.2	23421.1	12885.5126953125	46210.6	32122.498046875	38721.6	28040	14738.9	30538.197265625	25911.654296875	38237	19379.310546875	1.3206826032134898E-06	8.911139818562162E-08	5.5803068164789205E-09	1.1906507310015006E-22	5.192564335862687E-16	2.5137784354938895E-05	1.5302053794908511E-12	1.5636346804891283E-09	1.4988319484291602E-11	8.286305222060422E-05	1.1810770067379184E-11
O14617	AP3D1	Homo sapiens	AP-3 complex subunit delta-1	homo_sapiens_UP000005640_9606_2022	0	LFGALTPLEPR	TRUE	244	TRUE	_LFGALTPLEPR_.2	113102	1	1	1	61381.6	11335.7	1	1	1	128.51947021484375	44024.7	3.296120821425218E-05	3.528875224721457E-08	0.0001582109953922906	8.239679381999617E-06	1.0468504017222617E-09	2.7268810893855278E-05	0.0002987348852284344	4.925054898908679E-05	0.0001128111535077775	0.0002229280776449524	2.6996290464633757E-26
O14617	AP3D1	Homo sapiens	AP-3 complex subunit delta-1	homo_sapiens_UP000005640_9606_2022	0	LLESGDLSMSSIK	TRUE	1061	TRUE	_LLESGDLSM[Oxidation (M)]SSIK_.2	1	1	34912.9	1	1	1	1	12155.6396484375	1	10711.728515625	1	0.0019987656526416157	0.00014072319300095359	5.716150773596354E-06	0.0010714495205052497	7.613770303420466E-06	3.472405683717718E-05	4.168088110413346E-09	8.46387195804649E-06	0.00630997107213354	0.0010661729843024234	1.104744356007171E-18
O14617	AP3D1	Homo sapiens	AP-3 complex subunit delta-1	homo_sapiens_UP000005640_9606_2022	0	HRPSEADEEELAR	TRUE	655	TRUE	_HRPSEADEEELAR_.3	85858.1	79682.4	93748.8	78270.5	61399.1	107315	104307	88777.4	73295	61565.5	151740	9.397316768582841E-09	0.0003889845393001294	1.5217711018582726E-08	1.293393178154539E-13	0.00018244036101899865	2.5245708078656174E-05	1.8818048792259215E-07	1.5229997809198319E-22	4.6238311499034335E-08	3.3872876999437696E-12	2.1179949247285412E-14
O14617	AP3D1	Homo sapiens	AP-3 complex subunit delta-1	homo_sapiens_UP000005640_9606_2022	0	HRPSEADEEELAR	TRUE	655	TRUE	_HRPSEADEEELAR_.2	85858.1	79682.4	93748.8	78270.5	61399.1	107315	104307	88777.4	73295	61565.5	151740	0.00031545874989647707	3.557479219258979E-10	8.223759386087502E-05	Filtered	1.4922891836393946E-06	2.680885210116177E-05	5.756696454092463E-13	3.0961124580880153E-10	4.792470543658445E-06	0.00022648936091801617	Filtered
O14617	AP3D1	Homo sapiens	AP-3 complex subunit delta-1	homo_sapiens_UP000005640_9606_2022	0	VPGLPMSDQYVK	TRUE	715	TRUE	_VPGLPM[Oxidation (M)]SDQYVK_.2	43232.2	60641.3	158473	126439	103290	1	28808.3	45393	57337.6	70700.9	78289.8	1.928114913281119E-07	6.903714563753646E-08	9.192002326799292E-05	1.026471164818494E-10	2.1542399411766412E-14	2.687978271581076E-05	1.8178105364391309E-10	4.8979914029766436E-12	7.982369078374022E-07	2.609049859444779E-09	5.300278293250928E-22
O14617	AP3D1	Homo sapiens	AP-3 complex subunit delta-1	homo_sapiens_UP000005640_9606_2022	0	VPGLPMSDQYVK	TRUE	715	TRUE	_VPGLPMSDQYVK_.2	43232.2	60641.3	158473	126439	103290	1	28808.3	45393	57337.6	70700.9	78289.8	2.4300876059769712E-05	Filtered	Filtered	Filtered	Filtered	Filtered	0.0022275617283152903	Filtered	0.0001867981311996466	Filtered	0.00041958293748107573
O14617	AP3D1	Homo sapiens	AP-3 complex subunit delta-1	homo_sapiens_UP000005640_9606_2022	0	ALDLLYGMVSK	TRUE	360	TRUE	_ALDLLYGM[Oxidation (M)]VSK_.2	44472.5	9466.0576171875	14923.384765625	1	11680.294921875	5348.62744140625	1	11098.236328125	12685.197265625	52477.6	1	2.2239906604656324E-06	0.0006350044289976803	0.002755825258900603	1.8447995387095476E-08	0.009742753384491383	0.001500907250898485	0.002497471746690529	Filtered	0.005593518742335641	Filtered	0.003215382917307109
O14617	AP3D1	Homo sapiens	AP-3 complex subunit delta-1	homo_sapiens_UP000005640_9606_2022	0	ALDLLYGMVSK	TRUE	360	TRUE	_ALDLLYGMVSK_.2	44472.5	9466.0576171875	14923.384765625	1	11680.294921875	5348.62744140625	1	11098.236328125	12685.197265625	52477.6	1	0.0008934441864510674	6.245158262559743E-06	0.008601205249323935	Filtered	1.618393559562017E-10	2.524575987386825E-05	Filtered	0.0007820257041939917	0.0011224577975510706	8.062924268378117E-05	Filtered
O14617	AP3D1	Homo sapiens	AP-3 complex subunit delta-1	homo_sapiens_UP000005640_9606_2022	0	GMELSVLDSLNAR	TRUE	963	TRUE	_GM[Oxidation (M)]ELSVLDSLNAR_.2	1	NaN	NaN	NaN	1	1	1	1	NaN	1	1	1.917255075372544E-05	Filtered	Filtered	Filtered	0.00041351861349049536	0.006726100213471774	0.004175756945856922	1.110807427726173E-14	Filtered	0.00036190792792084294	0.0007602505102290043
O14618	CCS	Homo sapiens	Copper chaperone for superoxide dismutase	homo_sapiens_UP000005640_9606_2022	0	ESAQPPAHL	TRUE	266	TRUE	_ESAQPPAHL_.2	43737.9	29504.6	31358	27692.029296875	64933.2	33495.7	38019.2	29093.8	49982.4	60450.8	41941.6	3.458569854501982E-06	4.784265385249975E-12	0.00016468959347625727	0.0004923410227691796	3.252347910693433E-07	0.00012213497979601757	0.001098387555147995	0.00014426361831816362	1.8990187889557746E-05	0.00013284093493142295	1.8289258192763457E-06
O14618	CCS	Homo sapiens	Copper chaperone for superoxide dismutase	homo_sapiens_UP000005640_9606_2022	0	FLQLTPER	TRUE	105	TRUE	_FLQLTPER_.2	23887.8	1	NaN	1	64580.5	1	64085.1	35571.6	5979.23095703125	1	35130.9	4.932153679687801E-06	0.0007432491472680992	Filtered	0.0020294658520133508	0.0005271541969050686	0.0012114699952549687	3.8671782786386695E-07	1.0480284381382594E-27	2.5477812810358555E-09	0.0003016286872446387	0.001759506695061445
O14618	CCS	Homo sapiens	Copper chaperone for superoxide dismutase	homo_sapiens_UP000005640_9606_2022	0	VWDVIGR	TRUE	190	TRUE	_VWDVIGR_.2	1	28848	1	1	1	NaN	NaN	1	1	1	NaN	0.0001090783815220575	4.631739052190082E-06	0.00021404043915776476	0.0006436405978032221	0.00010287176847712694	Filtered	Filtered	0.0006017078432221365	0.0009091682377594117	0.0005638572305148066	Filtered
O14639	ABLIM1	Homo sapiens	Actin-binding LIM protein 1	homo_sapiens_UP000005640_9606_2022	0	HLAPEVFR	TRUE	743	TRUE	_HLAPEVFR_.2	73796.6	31857.7	1	1	1	30658.4	1	1	32870.1	1	128731	2.4197720550121328E-05	2.7367177155690203E-09	0.00014893794445997588	9.802380236352944E-11	7.199691197577308E-05	2.5137784354938895E-05	0.0006388678930808419	3.592248793137945E-07	0.0003496822338446844	2.996196989775866E-10	5.139148354824937E-09
O14639	ABLIM1	Homo sapiens	Actin-binding LIM protein 1	homo_sapiens_UP000005640_9606_2022	0	LNSGLGQLILK	TRUE	610	TRUE	_LNSGLGQLILK_.2	1	34269.6	37642.6	41917.3	38133.9	12850.1	85630.8	42972.5	35112.6	1	NaN	0.0001193856126330259	1.1230764408501855E-16	1.940054844215281E-05	1.1590517428809422E-15	1.241484332235032E-11	0.0006720730648249407	9.50691560508344E-10	0.000206153304270262	4.882716680843284E-05	4.783184996102343E-12	Filtered
O14639	ABLIM1	Homo sapiens	Actin-binding LIM protein 1	homo_sapiens_UP000005640_9606_2022	0	EIFGMSIQEFDRLPLWR	TRUE	751	TRUE	_EIFGMSIQEFDRLPLWR_.3	1	1	NaN	NaN	1	1	1	NaN	3337.4287109375	3548.69	11173.779296875	1.6861227596120263E-08	1.1252332954583536E-05	Filtered	Filtered	0.0050368039163813634	3.00698580728992E-05	2.651965545588899E-09	Filtered	8.613851936615847E-05	3.5702275286625336E-12	6.762944881182443E-07
O14639	ABLIM1	Homo sapiens	Actin-binding LIM protein 1	homo_sapiens_UP000005640_9606_2022	0	FPAAQAPDPSETPK	TRUE	550	TRUE	_FPAAQAPDPSETPK_.2	NaN	1	1	1	1	NaN	31780.919921875	NaN	1	NaN	1	Filtered	7.432892443462501E-05	0.00048111020048989013	4.966452523226362E-10	0.0005065189622911927	Filtered	0.0002087067592901178	Filtered	3.706586898596247E-05	Filtered	5.157220806718695E-05
O14639	ABLIM1	Homo sapiens	Actin-binding LIM protein 1	homo_sapiens_UP000005640_9606_2022	0	SSGREEDDEELLR	TRUE	586	TRUE	_SSGREEDDEELLR_.3	NaN	7052.4287109375	NaN	NaN	18817.1	17713.1	13303.7216796875	2325.091064453125	NaN	NaN	NaN	Filtered	0.0031984501857328005	Filtered	Filtered	0.0090811573805812	0.0021126386892302	0.005770542180106985	1.3722686515633488E-10	Filtered	Filtered	Filtered
O14641	DVL2	Homo sapiens	Segment polarity protein dishevelled homolog DVL-2	homo_sapiens_UP000005640_9606_2022	0	ITLGDFK	TRUE	38	TRUE	_ITLGDFK_.2	107077	59764.7	1871.66	86788.8	34291.2	54884.6	152752	21326.5	82747.4	1014.24	1	0.00018971369284424738	1.7293076583549495E-08	0.0032848649842131257	1.9013087475166939E-06	1.7089069469858944E-07	0.005405814413461025	9.448184596064949E-06	6.679263332506729E-08	6.81243628743274E-05	0.0001853525980176761	0.00124165646506614
[truncated: 35,616 more rows]
