# Supplementary material for: Real-time monitoring of secretory protein traffic for investigating trafficking regulators of ACE2 in living cells
Source: J Biol Chem. 2025 Aug 12;301(9):110593. doi: 10.1016/j.jbc.2025.110593 (PMC12446517; doi:10.1016/j.jbc.2025.110593)
Supplement: Peptide data of mass spectral proteomics 2 [file mmc2.xlsx]

## Sheet: YS-1116_Report_protein-Report-l
PG.ProteinAccessions	PG.Genes	PG.Organisms	PG.ProteinDescriptions	PG.ProteinNames	PG.FastaFiles	PG.Qvalue	PG.MolecularWeight	PEP.StrippedSequence	PEP.IsProteotypic	PEP.PeptidePosition	PEP.IsProteinGroupSpecific	[1] 0min.PG.NrOfStrippedSequencesIdentified	[2] 10min.PG.NrOfStrippedSequencesIdentified	[3] 15min.PG.NrOfStrippedSequencesIdentified	[4] 20min.PG.NrOfStrippedSequencesIdentified	[5] 25min.PG.NrOfStrippedSequencesIdentified	[6] 30min.PG.NrOfStrippedSequencesIdentified	[7] 35min.PG.NrOfStrippedSequencesIdentified	[8] 40min.PG.NrOfStrippedSequencesIdentified	[9] 45min.PG.NrOfStrippedSequencesIdentified	[10] 5min.PG.NrOfStrippedSequencesIdentified	[11] vector.PG.NrOfStrippedSequencesIdentified	[1] 0min.PG.IsSingleHit	[2] 10min.PG.IsSingleHit	[3] 15min.PG.IsSingleHit	[4] 20min.PG.IsSingleHit	[5] 25min.PG.IsSingleHit	[6] 30min.PG.IsSingleHit	[7] 35min.PG.IsSingleHit	[8] 40min.PG.IsSingleHit	[9] 45min.PG.IsSingleHit	[10] 5min.PG.IsSingleHit	[11] vector.PG.IsSingleHit	[1] 0min.PG.NrOfStrippedSequencesUsedForQuantification	[2] 10min.PG.NrOfStrippedSequencesUsedForQuantification	[3] 15min.PG.NrOfStrippedSequencesUsedForQuantification	[4] 20min.PG.NrOfStrippedSequencesUsedForQuantification	[5] 25min.PG.NrOfStrippedSequencesUsedForQuantification	[6] 30min.PG.NrOfStrippedSequencesUsedForQuantification	[7] 35min.PG.NrOfStrippedSequencesUsedForQuantification	[8] 40min.PG.NrOfStrippedSequencesUsedForQuantification	[9] 45min.PG.NrOfStrippedSequencesUsedForQuantification	[10] 5min.PG.NrOfStrippedSequencesUsedForQuantification	[11] vector.PG.NrOfStrippedSequencesUsedForQuantification	[1] 0min.PG.Quantity	[2] 10min.PG.Quantity	[3] 15min.PG.Quantity	[4] 20min.PG.Quantity	[5] 25min.PG.Quantity
A0A075B6H7;A0A0C4DH55;A0A0C4DH90;P01624	IGKV3-7;IGKV3D-7;IGKV3OR2-268;IGKV3-15	Homo sapiens	Probable non-functional immunoglobulin kappa variable 3-7;Immunoglobulin kappa variable 3D-7;Immunoglobulin kappa variable 3/OR2-268 (non-functional) (Fragment);Immunoglobulin kappa variable 3-15	KV37_HUMAN;KVD07_HUMAN;A0A0C4DH90_HUMAN;KV315_HUMAN	homo_sapiens_UP000005640_9606_2022	0.005827757392618174	12783.49;13147.81;12586.21;12496.09	LLIYGASTR	FALSE	67;70;67;66	TRUE	1	1	1	1	1	1	1	1	1	1	1	TRUE	TRUE	TRUE	TRUE	TRUE	TRUE	TRUE	TRUE	TRUE	TRUE	TRUE	1	1	1	1	1	1	1	1	1	1	0	505668	268436	80930.1	200965	498823
A0A075B6K2	IGLV3-12	Homo sapiens	Immunoglobulin lambda variable 3-12	LV312_HUMAN	homo_sapiens_UP000005640_9606_2022	0.00024021138601969732	12386.7	AVHWYQQK	TRUE	50	TRUE	1	0	0	1	0	1	0	1	0	1	0	TRUE	TRUE	TRUE	TRUE	TRUE	TRUE	TRUE	TRUE	TRUE	TRUE	TRUE	1	0	0	1	0	1	0	1	0	1	0	391286	NaN	NaN	131956	NaN
A0A075B6R9	IGKV2D-24	Homo sapiens	Probable non-functional immunoglobulin kappa variable 2D-24	KVD24_HUMAN	homo_sapiens_UP000005640_9606_2022	0	13078.9	LLIYKVSNR	TRUE	71	TRUE	2	2	2	2	2	2	2	2	2	2	2	FALSE	FALSE	FALSE	FALSE	FALSE	FALSE	FALSE	FALSE	FALSE	FALSE	FALSE	2	2	2	2	2	2	2	2	2	2	2	1.56809e+06	4.1618e+06	5258945	3723327	5.54711e+06
A0A075B6R9	IGKV2D-24	Homo sapiens	Probable non-functional immunoglobulin kappa variable 2D-24	KVD24_HUMAN	homo_sapiens_UP000005640_9606_2022	0	13078.9	VSNRFSGVPDR	TRUE	76	TRUE	2	2	2	2	2	2	2	2	2	2	2	FALSE	FALSE	FALSE	FALSE	FALSE	FALSE	FALSE	FALSE	FALSE	FALSE	FALSE	2	2	2	2	2	2	2	2	2	2	2	1.56809e+06	4.1618e+06	5258945	3723327	5.54711e+06
A0A075B6S2;A2NJV5	IGKV2D-29;IGKV2-29	Homo sapiens	Immunoglobulin kappa variable 2D-29;Immunoglobulin kappa variable 2-29	KVD29_HUMAN;KV229_HUMAN	homo_sapiens_UP000005640_9606_2022	0	13143.12;13085.04	FSGVPDR	FALSE	80;80	FALSE	5	6	6	6	5	5	6	5	5	5	5	FALSE	FALSE	FALSE	FALSE	FALSE	FALSE	FALSE	FALSE	FALSE	FALSE	FALSE	5	6	6	6	5	5	6	5	5	5	5	3907916032	4964581376	3734301440	4509505536	4511553024
A0A075B6S2;A2NJV5	IGKV2D-29;IGKV2-29	Homo sapiens	Immunoglobulin kappa variable 2D-29;Immunoglobulin kappa variable 2-29	KVD29_HUMAN;KV229_HUMAN	homo_sapiens_UP000005640_9606_2022	0	13143.12;13085.04	FSGVPDRFSGSGSGTDFTLKISR	FALSE	80;80	FALSE	5	6	6	6	5	5	6	5	5	5	5	FALSE	FALSE	FALSE	FALSE	FALSE	FALSE	FALSE	FALSE	FALSE	FALSE	FALSE	5	6	6	6	5	5	6	5	5	5	5	3907916032	4964581376	3734301440	4509505536	4511553024
A0A075B6S2;A2NJV5	IGKV2D-29;IGKV2-29	Homo sapiens	Immunoglobulin kappa variable 2D-29;Immunoglobulin kappa variable 2-29	KVD29_HUMAN;KV229_HUMAN	homo_sapiens_UP000005640_9606_2022	0	13143.12;13085.04	FSGVPDRFSGSGSGTDFTLK	FALSE	80;80	FALSE	5	6	6	6	5	5	6	5	5	5	5	FALSE	FALSE	FALSE	FALSE	FALSE	FALSE	FALSE	FALSE	FALSE	FALSE	FALSE	5	6	6	6	5	5	6	5	5	5	5	3907916032	4964581376	3734301440	4509505536	4511553024
A0A075B6S2;A2NJV5	IGKV2D-29;IGKV2-29	Homo sapiens	Immunoglobulin kappa variable 2D-29;Immunoglobulin kappa variable 2-29	KVD29_HUMAN;KV229_HUMAN	homo_sapiens_UP000005640_9606_2022	0	13143.12;13085.04	FSGSGSGTDFTLKISR	FALSE	87;87	FALSE	5	6	6	6	5	5	6	5	5	5	5	FALSE	FALSE	FALSE	FALSE	FALSE	FALSE	FALSE	FALSE	FALSE	FALSE	FALSE	5	6	6	6	5	5	6	5	5	5	5	3907916032	4964581376	3734301440	4509505536	4511553024
A0A075B6S2;A2NJV5	IGKV2D-29;IGKV2-29	Homo sapiens	Immunoglobulin kappa variable 2D-29;Immunoglobulin kappa variable 2-29	KVD29_HUMAN;KV229_HUMAN	homo_sapiens_UP000005640_9606_2022	0	13143.12;13085.04	FSGSGSGTDFTLK	FALSE	87;87	FALSE	5	6	6	6	5	5	6	5	5	5	5	FALSE	FALSE	FALSE	FALSE	FALSE	FALSE	FALSE	FALSE	FALSE	FALSE	FALSE	5	6	6	6	5	5	6	5	5	5	5	3907916032	4964581376	3734301440	4509505536	4511553024
A0A075B6S2;A2NJV5	IGKV2D-29;IGKV2-29	Homo sapiens	Immunoglobulin kappa variable 2D-29;Immunoglobulin kappa variable 2-29	KVD29_HUMAN;KV229_HUMAN	homo_sapiens_UP000005640_9606_2022	0	13143.12;13085.04	SSQSLLHSDGK	FALSE	45;45	TRUE	5	6	6	6	5	5	6	5	5	5	5	FALSE	FALSE	FALSE	FALSE	FALSE	FALSE	FALSE	FALSE	FALSE	FALSE	FALSE	5	6	6	6	5	5	6	5	5	5	5	3907916032	4964581376	3734301440	4509505536	4511553024
A0A075B6S5;A0A0C4DH67;A0A0C4DH69	IGKV1-27;IGKV1-8;IGKV1-9	Homo sapiens	Immunoglobulin kappa variable 1-27;Immunoglobulin kappa variable 1-8;Immunoglobulin kappa variable 1-9	KV127_HUMAN;KV108_HUMAN;KV109_HUMAN	homo_sapiens_UP000005640_9606_2022	0	12711.51;12537.31;12714.54	LLIYAASTLQSGVPSR	FALSE	68;66;68	TRUE	1	1	0	1	1	1	1	1	1	1	1	TRUE	TRUE	TRUE	TRUE	TRUE	TRUE	TRUE	TRUE	TRUE	TRUE	TRUE	1	1	0	1	1	1	0	1	1	1	1	153609	125588	NaN	165423	168958
A0A087WSY6	IGKV3D-15	Homo sapiens	Immunoglobulin kappa variable 3D-15	KVD15_HUMAN	homo_sapiens_UP000005640_9606_2022	0.0035072336694432268	12534.2	LLIYGASIR	TRUE	66	TRUE	1	0	0	1	0	1	1	0	1	1	1	TRUE	TRUE	TRUE	TRUE	TRUE	TRUE	TRUE	TRUE	TRUE	TRUE	TRUE	1	0	0	1	0	1	1	0	1	1	1	25300.6	NaN	NaN	16082.3388671875	NaN
A0A087WVF3;A0A087WXS9;A0A087X179;A0A087X1G2;A6NDS4;A6NER0;B9A6J9;P0C7X1;Q6DHY5;Q6IPX1;Q8IZP1	TBC1D3D;TBC1D3I;TBC1D3E;TBC1D3K;TBC1D3B;TBC1D3F;TBC1D3L;TBC1D3H;TBC1D3G;TBC1D3C;TBC1D3	Homo sapiens	TBC1 domain family member 3D;TBC1 domain family member 3I;TBC1 domain family member 3E;TBC1 domain family member 3K;TBC1 domain family member 3B;TBC1 domain family member 3F;TBC1 domain family member 3L;TBC1 domain family member 3H;TBC1 domain family member 3G;TBC1 domain family member 3C;TBC1 domain family member 3	TBC3D_HUMAN;TBC3I_HUMAN;TBC3E_HUMAN;TBC3K_HUMAN;TBC3B_HUMAN;TBC3F_HUMAN;TBC3L_HUMAN;TBC3H_HUMAN;TBC3G_HUMAN;TBC3C_HUMAN;TBC3A_HUMAN	homo_sapiens_UP000005640_9606_2022	0.0024509803921568627	62186.91;62204.95;62130.89;62171;62320.12;62184.98;62186.91;62218.97;62231.03;62186.96;62186.96	DVVEVAGSWWAQER	FALSE	2;2;2;2;2;2;2;2;2;2;2	TRUE	1	0	0	0	0	0	1	0	0	0	0	TRUE	TRUE	TRUE	TRUE	TRUE	TRUE	TRUE	TRUE	TRUE	TRUE	TRUE	1	0	0	0	0	0	1	0	0	0	0	39292.7	NaN	NaN	NaN	NaN
A0A0A0MRZ8;P04433	IGKV3D-11;IGKV3-11	Homo sapiens	Immunoglobulin kappa variable 3D-11;Immunoglobulin kappa variable 3-11	KVD11_HUMAN;KV311_HUMAN	homo_sapiens_UP000005640_9606_2022	0	12625.24;12575.18	LLIYDASNR	FALSE	66;66	TRUE	0	1	1	1	1	1	1	1	1	1	0	TRUE	TRUE	TRUE	TRUE	TRUE	TRUE	TRUE	TRUE	TRUE	TRUE	TRUE	0	1	1	0	1	1	0	0	0	0	0	NaN	1.6486330032348633	1	NaN	0.9771547913551331
A0A0A0MS14	IGHV1-45	Homo sapiens	Immunoglobulin heavy variable 1-45	HV145_HUMAN	homo_sapiens_UP000005640_9606_2022	0	13508.4	SEDTAMYYCAR	TRUE	107	TRUE	1	0	1	1	1	1	1	1	1	1	1	TRUE	TRUE	TRUE	TRUE	TRUE	TRUE	TRUE	TRUE	TRUE	TRUE	TRUE	0	0	0	0	0	0	1	0	0	0	0	NaN	NaN	NaN	NaN	NaN
A0A0A0MS15	IGHV3-49	Homo sapiens	Immunoglobulin heavy variable 3-49	HV349_HUMAN	homo_sapiens_UP000005640_9606_2022	0	13055.9	GLEWVGFIR	TRUE	63	TRUE	0	1	1	1	1	1	1	1	1	1	0	TRUE	TRUE	TRUE	TRUE	TRUE	TRUE	TRUE	TRUE	TRUE	TRUE	TRUE	0	1	1	1	1	0	1	1	1	1	0	NaN	23923.330078125	29255	9857.27	16161.3017578125
A0A0B4J1U7	IGHV6-1	Homo sapiens	Immunoglobulin heavy variable 6-1	HV601_HUMAN	homo_sapiens_UP000005640_9606_2022	0.00024021138601969732	13481.3	GLEWLGR	TRUE	66	TRUE	1	1	1	1	1	1	1	1	1	1	1	TRUE	TRUE	TRUE	TRUE	TRUE	TRUE	TRUE	TRUE	TRUE	TRUE	TRUE	1	1	1	1	1	1	1	1	1	1	1	363795	503793	533396	460011	533740
A0A0B4J1V0;A0A0B4J1V6;A0A0B4J1Y9	IGHV3-15;IGHV3-73;IGHV3-72	Homo sapiens	Immunoglobulin heavy variable 3-15;Immunoglobulin heavy variable 3-73;Immunoglobulin heavy variable 3-72	HV315_HUMAN;HV373_HUMAN;HV372_HUMAN	homo_sapiens_UP000005640_9606_2022	0.0006991377301328362	12925.78;12857.67;13202.93	GLEWVGR	FALSE	63;63;63	TRUE	1	1	1	1	1	1	0	1	1	1	0	TRUE	TRUE	TRUE	TRUE	TRUE	TRUE	TRUE	TRUE	TRUE	TRUE	TRUE	0	1	1	1	1	1	0	1	1	1	0	NaN	219053	113184	72854.9	105772
A0A0B4J2D5;P0DPI2	GATD3B;GATD3	Homo sapiens	Putative glutamine amidotransferase-like class 1 domain-containing protein 3B, mitochondrial;Glutamine amidotransferase-like class 1 domain-containing protein 3, mitochondrial	GAL3B_HUMAN;GAL3A_HUMAN	homo_sapiens_UP000005640_9606_2022	0	28142.38;28170.43	EVVEAHVDQK	FALSE	224;224	TRUE	2	0	1	2	2	2	2	2	2	2	2	FALSE	FALSE	FALSE	FALSE	FALSE	FALSE	FALSE	FALSE	FALSE	FALSE	FALSE	2	0	1	2	2	2	2	2	2	2	2	409694	NaN	96981.7	122964	158107
A0A0B4J2D5;P0DPI2	GATD3B;GATD3	Homo sapiens	Putative glutamine amidotransferase-like class 1 domain-containing protein 3B, mitochondrial;Glutamine amidotransferase-like class 1 domain-containing protein 3, mitochondrial	GAL3B_HUMAN;GAL3A_HUMAN	homo_sapiens_UP000005640_9606_2022	0	28142.38;28170.43	ITDLANLSAANHDAAIFPGGFGAAK	FALSE	117;117	TRUE	2	0	1	2	2	2	2	2	2	2	2	FALSE	FALSE	FALSE	FALSE	FALSE	FALSE	FALSE	FALSE	FALSE	FALSE	FALSE	2	0	1	2	2	2	2	2	2	2	2	409694	NaN	96981.7	122964	158107
A0A0B4J2D9;P0DP09	IGKV1D-13;IGKV1-13	Homo sapiens	Immunoglobulin kappa variable 1D-13;Immunoglobulin kappa variable 1-13	KVD13_HUMAN;KV113_HUMAN	homo_sapiens_UP000005640_9606_2022	0.00047904191616766467	12569.29;12569.29	LLIYDASSLESGVPSR	FALSE	68;68	TRUE	1	1	1	1	1	1	1	1	1	1	1	TRUE	TRUE	TRUE	TRUE	TRUE	TRUE	TRUE	TRUE	TRUE	TRUE	TRUE	1	0	0	1	0	1	0	1	1	1	1	32623.8	NaN	NaN	42141.8	NaN
A0A0B4J2E5;Q15269	LOC102724159;PWP2	Homo sapiens	Utp12 domain-containing protein;Periodic tryptophan protein 2 homolog	A0A0B4J2E5_HUMAN;PWP2_HUMAN	homo_sapiens_UP000005640_9606_2022	0.0009282896263634254	102451.08;102452.07	LVQEALEAVPR	FALSE	774;774	TRUE	2	2	2	1	1	2	1	1	1	1	1	FALSE	FALSE	FALSE	FALSE	FALSE	FALSE	FALSE	FALSE	FALSE	FALSE	FALSE	2	2	2	1	1	2	1	1	1	1	1	53006.1	52681.8	49151	38871.4	54625.4
A0A0B4J2E5;Q15269	LOC102724159;PWP2	Homo sapiens	Utp12 domain-containing protein;Periodic tryptophan protein 2 homolog	A0A0B4J2E5_HUMAN;PWP2_HUMAN	homo_sapiens_UP000005640_9606_2022	0.0009282896263634254	102451.08;102452.07	SDTLPLATR	FALSE	47;47	TRUE	2	2	2	1	1	2	1	1	1	1	1	FALSE	FALSE	FALSE	FALSE	FALSE	FALSE	FALSE	FALSE	FALSE	FALSE	FALSE	2	2	2	1	1	2	1	1	1	1	1	53006.1	52681.8	49151	38871.4	54625.4
A0A0B4J2F0	PIGBOS1	Homo sapiens	Protein PIGBOS1	PIOS1_HUMAN	homo_sapiens_UP000005640_9606_2022	0	6313.38	MQLVQESEEK	TRUE	43	TRUE	1	0	1	1	1	1	0	0	1	1	0	TRUE	TRUE	TRUE	TRUE	TRUE	TRUE	TRUE	TRUE	TRUE	TRUE	TRUE	1	0	1	1	1	1	0	0	1	1	0	37074.2	NaN	40484.3	9906.75	38149.9
A0A0C4DH25	IGKV3D-20	Homo sapiens	Immunoglobulin kappa variable 3D-20	KVD20_HUMAN	homo_sapiens_UP000005640_9606_2022	0	12515.1	LLIYDASSR	TRUE	67	TRUE	0	1	1	1	1	1	1	1	1	1	0	TRUE	TRUE	TRUE	TRUE	TRUE	TRUE	TRUE	TRUE	TRUE	TRUE	TRUE	0	0	0	1	0	0	0	0	0	0	0	NaN	NaN	NaN	1	NaN
A0A0C4DH68	IGKV2-24	Homo sapiens	Immunoglobulin kappa variable 2-24	KV224_HUMAN	homo_sapiens_UP000005640_9606_2022	0	13079	ISNRFSGVPDR	TRUE	76	TRUE	1	1	1	1	1	1	1	1	1	1	1	TRUE	TRUE	TRUE	TRUE	TRUE	TRUE	TRUE	TRUE	TRUE	TRUE	TRUE	1	1	1	1	1	1	1	1	1	1	1	830238	628189	515326	539451	507520
A0A0J9YX35	IGHV3-64D	Homo sapiens	Immunoglobulin heavy variable 3-64D	HV64D_HUMAN	homo_sapiens_UP000005640_9606_2022	0	12822.6	NTLYLQMSSLR	TRUE	96	TRUE	0	0	1	1	0	0	1	1	0	0	0	TRUE	TRUE	TRUE	TRUE	TRUE	TRUE	TRUE	TRUE	TRUE	TRUE	TRUE	0	0	1	1	0	0	1	0	0	0	0	NaN	NaN	97606.1	161923	NaN
A0A3Q1LSF0	iglike	Bos taurus	Ig-like domain-containing protein	A0A3Q1LSF0_BOVIN	contaminants2021	0	15027.9	YGVGWYQQVPGSGLR	TRUE	52	TRUE	1	1	1	1	1	1	1	1	1	1	1	TRUE	TRUE	TRUE	TRUE	TRUE	TRUE	TRUE	TRUE	TRUE	TRUE	TRUE	1	1	1	1	1	1	1	1	1	1	1	416676	951742	596317	1.13328e+06	738094
A0A3Q1M3L6	iglike	Bos taurus	Uncharacterized protein	A0A3Q1M3L6_BOVIN	contaminants2021	0	40475.8	VHNEGLPAPIVR	TRUE	171	TRUE	8	8	8	8	8	8	8	8	8	8	8	FALSE	FALSE	FALSE	FALSE	FALSE	FALSE	FALSE	FALSE	FALSE	FALSE	FALSE	8	8	8	8	8	8	8	8	8	8	8	22014124	27443724	30166056	36828572	22567026
A0A3Q1M3L6	iglike	Bos taurus	Uncharacterized protein	A0A3Q1M3L6_BOVIN	contaminants2021	0	40475.8	IQHQDWTGGK	TRUE	156	TRUE	8	8	8	8	8	8	8	8	8	8	8	FALSE	FALSE	FALSE	FALSE	FALSE	FALSE	FALSE	FALSE	FALSE	FALSE	FALSE	8	8	8	8	8	8	8	8	8	8	8	22014124	27443724	30166056	36828572	22567026
A0A3Q1M3L6	iglike	Bos taurus	Uncharacterized protein	A0A3Q1M3L6_BOVIN	contaminants2021	0	40475.8	YGTTPPQLDADSSYFLYSK	TRUE	241	TRUE	8	8	8	8	8	8	8	8	8	8	8	FALSE	FALSE	FALSE	FALSE	FALSE	FALSE	FALSE	FALSE	FALSE	FALSE	FALSE	8	8	8	8	8	8	8	8	8	8	8	22014124	27443724	30166056	36828572	22567026
A0A3Q1M3L6	iglike	Bos taurus	Uncharacterized protein	A0A3Q1M3L6_BOVIN	contaminants2021	0	40475.8	FSWFVDDVEVNTATTKPR	TRUE	123	TRUE	8	8	8	8	8	8	8	8	8	8	8	FALSE	FALSE	FALSE	FALSE	FALSE	FALSE	FALSE	FALSE	FALSE	FALSE	FALSE	8	8	8	8	8	8	8	8	8	8	8	22014124	27443724	30166056	36828572	22567026
A0A3Q1M3L6	iglike	Bos taurus	Uncharacterized protein	A0A3Q1M3L6_BOVIN	contaminants2021	0	40475.8	GPAREPQVYVLAPPQEELSK	TRUE	189	TRUE	8	8	8	8	8	8	8	8	8	8	8	FALSE	FALSE	FALSE	FALSE	FALSE	FALSE	FALSE	FALSE	FALSE	FALSE	FALSE	8	8	8	8	8	8	8	8	8	8	8	22014124	27443724	30166056	36828572	22567026
A0A3Q1M3L6	iglike	Bos taurus	Uncharacterized protein	A0A3Q1M3L6_BOVIN	contaminants2021	0	40475.8	FSWFVDDVEVNTATTK	TRUE	123	TRUE	8	8	8	8	8	8	8	8	8	8	8	FALSE	FALSE	FALSE	FALSE	FALSE	FALSE	FALSE	FALSE	FALSE	FALSE	FALSE	8	8	8	8	8	8	8	8	8	8	8	22014124	27443724	30166056	36828572	22567026
A0A3Q1M3L6	iglike	Bos taurus	Uncharacterized protein	A0A3Q1M3L6_BOVIN	contaminants2021	0	40475.8	EPQVYVLAPPQEELSK	TRUE	193	TRUE	8	8	8	8	8	8	8	8	8	8	8	FALSE	FALSE	FALSE	FALSE	FALSE	FALSE	FALSE	FALSE	FALSE	FALSE	FALSE	8	8	8	8	8	8	8	8	8	8	8	22014124	27443724	30166056	36828572	22567026
A0A3Q1M3L6	iglike	Bos taurus	Uncharacterized protein	A0A3Q1M3L6_BOVIN	contaminants2021	0	40475.8	NSWQEGDTYTCVVMHEALHNHYTQK	TRUE	265	TRUE	8	8	8	8	8	8	8	8	8	8	8	FALSE	FALSE	FALSE	FALSE	FALSE	FALSE	FALSE	FALSE	FALSE	FALSE	FALSE	8	8	8	8	8	8	8	8	8	8	8	22014124	27443724	30166056	36828572	22567026
A0A3Q1MJB2	FBLN1	Bos taurus	Fibulin-1	A0A3Q1MJB2_BOVIN	contaminants2021	0	77486.2	EFTRPEEIIFLR	FALSE	611	FALSE	2	2	2	2	2	1	2	2	2	2	1	FALSE	FALSE	FALSE	FALSE	FALSE	FALSE	FALSE	FALSE	FALSE	FALSE	FALSE	2	2	0	2	0	0	2	0	0	0	0	0.758001446723938	2.8861472606658936	NaN	1	NaN
A0A3Q1MJB2	FBLN1	Bos taurus	Fibulin-1	A0A3Q1MJB2_BOVIN	contaminants2021	0	77486.2	AGYYFDGISR	TRUE	389	TRUE	2	2	2	2	2	1	2	2	2	2	1	FALSE	FALSE	FALSE	FALSE	FALSE	FALSE	FALSE	FALSE	FALSE	FALSE	FALSE	2	2	0	2	0	0	2	0	0	0	0	0.758001446723938	2.8861472606658936	NaN	1	NaN
A0A3Q1NGH3	pregnancy_zone	Bos taurus	Uncharacterized protein	A0A3Q1NGH3_BOVIN	contaminants2021	0	162266	TVSWAVTPK	TRUE	831	TRUE	3	2	3	3	3	2	3	4	3	3	2	FALSE	FALSE	FALSE	FALSE	FALSE	FALSE	FALSE	FALSE	FALSE	FALSE	FALSE	3	2	3	3	3	2	3	4	3	3	2	58596.1	129332	98030.3	85969.6	81287.1
A0A3Q1NGH3	pregnancy_zone	Bos taurus	Uncharacterized protein	A0A3Q1NGH3_BOVIN	contaminants2021	0	162266	VPDTITEWK	TRUE	734	TRUE	3	2	3	3	3	2	3	4	3	3	2	FALSE	FALSE	FALSE	FALSE	FALSE	FALSE	FALSE	FALSE	FALSE	FALSE	FALSE	3	2	3	3	3	2	3	4	3	3	2	58596.1	129332	98030.3	85969.6	81287.1
A0A3Q1NGH3	pregnancy_zone	Bos taurus	Uncharacterized protein	A0A3Q1NGH3_BOVIN	contaminants2021	0	162266	LPSNVVEGSAR	TRUE	911	TRUE	3	2	3	3	3	2	3	4	3	3	2	FALSE	FALSE	FALSE	FALSE	FALSE	FALSE	FALSE	FALSE	FALSE	FALSE	FALSE	3	2	3	3	3	2	3	4	3	3	2	58596.1	129332	98030.3	85969.6	81287.1
A0A3Q1NGH3	pregnancy_zone	Bos taurus	Uncharacterized protein	A0A3Q1NGH3_BOVIN	contaminants2021	0	162266	IEHSFEVDEYVLPK	TRUE	215	TRUE	3	2	3	3	3	2	3	4	3	3	2	FALSE	FALSE	FALSE	FALSE	FALSE	FALSE	FALSE	FALSE	FALSE	FALSE	FALSE	3	2	3	3	3	2	3	4	3	3	2	58596.1	129332	98030.3	85969.6	81287.1
A0A804HLA8;P63218	GNG5P2;GNG5	Homo sapiens	Guanine nucleotide-binding protein subunit gamma;Guanine nucleotide-binding protein G(I)/G(S)/G(O) subunit gamma-5	A0A804HLA8_HUMAN;GBG5_HUMAN	homo_sapiens_UP000005640_9606_2022	0	7251.32;7318.47	VSQAAADLK	FALSE	28;28	TRUE	1	1	1	1	1	1	1	1	1	1	1	TRUE	TRUE	TRUE	TRUE	TRUE	TRUE	TRUE	TRUE	TRUE	TRUE	TRUE	1	1	1	1	1	1	1	1	1	1	1	141412	48072.6	114607	76160.7	78469.1
A0A8I5KW96;P27144	AK4P3;AK4	Homo sapiens	Adenylate kinase 4 pseudogene 3;Adenylate kinase 4, mitochondrial	A0A8I5KW96_HUMAN;KAD4_HUMAN	homo_sapiens_UP000005640_9606_2022	0	25207.9;25268.02	WIHPPSGR	FALSE	127;127	TRUE	6	6	4	6	6	5	4	6	6	6	5	FALSE	FALSE	FALSE	FALSE	FALSE	FALSE	FALSE	FALSE	FALSE	FALSE	FALSE	6	6	4	6	6	5	4	6	6	6	5	118026	59652.6	42133.2	47200.3	38252.6
A0A8I5KW96;P27144	AK4P3;AK4	Homo sapiens	Adenylate kinase 4 pseudogene 3;Adenylate kinase 4, mitochondrial	A0A8I5KW96_HUMAN;KAD4_HUMAN	homo_sapiens_UP000005640_9606_2022	0	25207.9;25268.02	AVILGPPGSGK	FALSE	8;8	TRUE	6	6	4	6	6	5	4	6	6	6	5	FALSE	FALSE	FALSE	FALSE	FALSE	FALSE	FALSE	FALSE	FALSE	FALSE	FALSE	6	6	4	6	6	5	4	6	6	6	5	118026	59652.6	42133.2	47200.3	38252.6
A0A8I5KW96;P27144	AK4P3;AK4	Homo sapiens	Adenylate kinase 4 pseudogene 3;Adenylate kinase 4, mitochondrial	A0A8I5KW96_HUMAN;KAD4_HUMAN	homo_sapiens_UP000005640_9606_2022	0	25207.9;25268.02	GQHWLLDGFPR	FALSE	82;82	TRUE	6	6	4	6	6	5	4	6	6	6	5	FALSE	FALSE	FALSE	FALSE	FALSE	FALSE	FALSE	FALSE	FALSE	FALSE	FALSE	6	6	4	6	6	5	4	6	6	6	5	118026	59652.6	42133.2	47200.3	38252.6
A0A8I5KW96;P27144	AK4P3;AK4	Homo sapiens	Adenylate kinase 4 pseudogene 3;Adenylate kinase 4, mitochondrial	A0A8I5KW96_HUMAN;KAD4_HUMAN	homo_sapiens_UP000005640_9606_2022	0	25207.9;25268.02	GVLHQFSGTETNK	FALSE	189;189	TRUE	6	6	4	6	6	5	4	6	6	6	5	FALSE	FALSE	FALSE	FALSE	FALSE	FALSE	FALSE	FALSE	FALSE	FALSE	FALSE	6	6	4	6	6	5	4	6	6	6	5	118026	59652.6	42133.2	47200.3	38252.6
A0A8I5KW96;P27144	AK4P3;AK4	Homo sapiens	Adenylate kinase 4 pseudogene 3;Adenylate kinase 4, mitochondrial	A0A8I5KW96_HUMAN;KAD4_HUMAN	homo_sapiens_UP000005640_9606_2022	0	25207.9;25268.02	IWPYVYTLFSNK	FALSE	202;202	TRUE	6	6	4	6	6	5	4	6	6	6	5	FALSE	FALSE	FALSE	FALSE	FALSE	FALSE	FALSE	FALSE	FALSE	FALSE	FALSE	6	6	4	6	6	5	4	6	6	6	5	118026	59652.6	42133.2	47200.3	38252.6
A0A8I5KW96;P27144	AK4P3;AK4	Homo sapiens	Adenylate kinase 4 pseudogene 3;Adenylate kinase 4, mitochondrial	A0A8I5KW96_HUMAN;KAD4_HUMAN	homo_sapiens_UP000005640_9606_2022	0	25207.9;25268.02	SLLVPDHVITR	FALSE	61;61	TRUE	6	6	4	6	6	5	4	6	6	6	5	FALSE	FALSE	FALSE	FALSE	FALSE	FALSE	FALSE	FALSE	FALSE	FALSE	FALSE	6	6	4	6	6	5	4	6	6	6	5	118026	59652.6	42133.2	47200.3	38252.6
A0AVF1	TTC26	Homo sapiens	Intraflagellar transport protein 56	IFT56_HUMAN	homo_sapiens_UP000005640_9606_2022	0	64177.6	LNLVIYYLR	TRUE	289	TRUE	1	2	2	2	2	1	2	1	2	1	2	FALSE	FALSE	FALSE	FALSE	FALSE	FALSE	FALSE	FALSE	FALSE	FALSE	FALSE	1	2	2	2	2	0	2	1	2	1	2	13339.388671875	7214.76513671875	23886.8	12163.6	20753.728515625
A0AVF1	TTC26	Homo sapiens	Intraflagellar transport protein 56	IFT56_HUMAN	homo_sapiens_UP000005640_9606_2022	0	64177.6	LLFHLAHK	TRUE	126	TRUE	1	2	2	2	2	1	2	1	2	1	2	FALSE	FALSE	FALSE	FALSE	FALSE	FALSE	FALSE	FALSE	FALSE	FALSE	FALSE	1	2	2	2	2	0	2	1	2	1	2	13339.388671875	7214.76513671875	23886.8	12163.6	20753.728515625
A0AVT1	UBA6	Homo sapiens	Ubiquitin-like modifier-activating enzyme 6	UBA6_HUMAN	homo_sapiens_UP000005640_9606_2022	0	117970	DGSLFWQSPK	TRUE	730	TRUE	1	4	2	3	3	3	2	4	1	2	3	FALSE	FALSE	FALSE	FALSE	FALSE	FALSE	FALSE	FALSE	FALSE	FALSE	FALSE	0	4	2	3	3	3	2	4	0	0	3	NaN	11024.3	3116.7880859375	19061.802734375	11138.837890625
A0AVT1	UBA6	Homo sapiens	Ubiquitin-like modifier-activating enzyme 6	UBA6_HUMAN	homo_sapiens_UP000005640_9606_2022	0	117970	VVQTDETAR	TRUE	801	TRUE	1	4	2	3	3	3	2	4	1	2	3	FALSE	FALSE	FALSE	FALSE	FALSE	FALSE	FALSE	FALSE	FALSE	FALSE	FALSE	0	4	2	3	3	3	2	4	0	0	3	NaN	11024.3	3116.7880859375	19061.802734375	11138.837890625
A0AVT1	UBA6	Homo sapiens	Ubiquitin-like modifier-activating enzyme 6	UBA6_HUMAN	homo_sapiens_UP000005640_9606_2022	0	117970	AVTIHDTEK	TRUE	87	TRUE	1	4	2	3	3	3	2	4	1	2	3	FALSE	FALSE	FALSE	FALSE	FALSE	FALSE	FALSE	FALSE	FALSE	FALSE	FALSE	0	4	2	3	3	3	2	4	0	0	3	NaN	11024.3	3116.7880859375	19061.802734375	11138.837890625
A0AVT1	UBA6	Homo sapiens	Ubiquitin-like modifier-activating enzyme 6	UBA6_HUMAN	homo_sapiens_UP000005640_9606_2022	0	117970	SFPAAIEHTIQWAR	TRUE	629	TRUE	1	4	2	3	3	3	2	4	1	2	3	FALSE	FALSE	FALSE	FALSE	FALSE	FALSE	FALSE	FALSE	FALSE	FALSE	FALSE	0	4	2	3	3	3	2	4	0	0	3	NaN	11024.3	3116.7880859375	19061.802734375	11138.837890625
A0AVT1	UBA6	Homo sapiens	Ubiquitin-like modifier-activating enzyme 6	UBA6_HUMAN	homo_sapiens_UP000005640_9606_2022	0	117970	KPDHVPISSEDER	TRUE	810	TRUE	1	4	2	3	3	3	2	4	1	2	3	FALSE	FALSE	FALSE	FALSE	FALSE	FALSE	FALSE	FALSE	FALSE	FALSE	FALSE	0	4	2	3	3	3	2	4	0	0	3	NaN	11024.3	3116.7880859375	19061.802734375	11138.837890625
A0FGR8	ESYT2	Homo sapiens	Extended synaptotagmin-2	ESYT2_HUMAN	homo_sapiens_UP000005640_9606_2022	0	102357	AQPPEAGPQGLHDLGR	TRUE	720	TRUE	5	6	5	6	6	4	5	4	6	5	4	FALSE	FALSE	FALSE	FALSE	FALSE	FALSE	FALSE	FALSE	FALSE	FALSE	FALSE	5	6	5	6	6	4	5	4	6	5	4	62367.6	77230.4	97427	133081	72789.1
A0FGR8	ESYT2	Homo sapiens	Extended synaptotagmin-2	ESYT2_HUMAN	homo_sapiens_UP000005640_9606_2022	0	102357	TLDVAVK	TRUE	869	TRUE	5	6	5	6	6	4	5	4	6	5	4	FALSE	FALSE	FALSE	FALSE	FALSE	FALSE	FALSE	FALSE	FALSE	FALSE	FALSE	5	6	5	6	6	4	5	4	6	5	4	62367.6	77230.4	97427	133081	72789.1
A0FGR8	ESYT2	Homo sapiens	Extended synaptotagmin-2	ESYT2_HUMAN	homo_sapiens_UP000005640_9606_2022	0	102357	IHFIEAQDLQGK	TRUE	389	TRUE	5	6	5	6	6	4	5	4	6	5	4	FALSE	FALSE	FALSE	FALSE	FALSE	FALSE	FALSE	FALSE	FALSE	FALSE	FALSE	5	6	5	6	6	4	5	4	6	5	4	62367.6	77230.4	97427	133081	72789.1
A0FGR8	ESYT2	Homo sapiens	Extended synaptotagmin-2	ESYT2_HUMAN	homo_sapiens_UP000005640_9606_2022	0	102357	ALALLEDEER	TRUE	163	TRUE	5	6	5	6	6	4	5	4	6	5	4	FALSE	FALSE	FALSE	FALSE	FALSE	FALSE	FALSE	FALSE	FALSE	FALSE	FALSE	5	6	5	6	6	4	5	4	6	5	4	62367.6	77230.4	97427	133081	72789.1
A0FGR8	ESYT2	Homo sapiens	Extended synaptotagmin-2	ESYT2_HUMAN	homo_sapiens_UP000005640_9606_2022	0	102357	VPLSQLLTSEDMTVSQR	TRUE	618	TRUE	5	6	5	6	6	4	5	4	6	5	4	FALSE	FALSE	FALSE	FALSE	FALSE	FALSE	FALSE	FALSE	FALSE	FALSE	FALSE	5	6	5	6	6	4	5	4	6	5	4	62367.6	77230.4	97427	133081	72789.1
A0FGR8	ESYT2	Homo sapiens	Extended synaptotagmin-2	ESYT2_HUMAN	homo_sapiens_UP000005640_9606_2022	0	102357	TNEPVWEENFTFFIHNPK	TRUE	579	TRUE	5	6	5	6	6	4	5	4	6	5	4	FALSE	FALSE	FALSE	FALSE	FALSE	FALSE	FALSE	FALSE	FALSE	FALSE	FALSE	5	6	5	6	6	4	5	4	6	5	4	62367.6	77230.4	97427	133081	72789.1
A0JNW5	UHRF1BP1L	Homo sapiens	UHRF1-binding protein 1-like	UH1BL_HUMAN	homo_sapiens_UP000005640_9606_2022	0	164198	SDDGSFHIR	TRUE	1352	TRUE	1	0	0	0	0	1	1	1	1	1	0	TRUE	TRUE	TRUE	TRUE	TRUE	TRUE	TRUE	TRUE	TRUE	TRUE	TRUE	1	0	0	0	0	1	1	0	1	0	0	8238.43	NaN	NaN	NaN	NaN
A0MZ66	SHTN1	Homo sapiens	Shootin-1	SHOT1_HUMAN	homo_sapiens_UP000005640_9606_2022	0	71639.9	ILAIELENLK	TRUE	160	TRUE	2	3	2	1	2	1	2	1	2	3	3	FALSE	FALSE	FALSE	FALSE	FALSE	FALSE	FALSE	FALSE	FALSE	FALSE	FALSE	0	0	2	0	0	0	0	0	2	3	3	NaN	NaN	0.5481961965560913	NaN	NaN
A0MZ66	SHTN1	Homo sapiens	Shootin-1	SHOT1_HUMAN	homo_sapiens_UP000005640_9606_2022	0	71639.9	KLEEFQK	TRUE	51	TRUE	2	3	2	1	2	1	2	1	2	3	3	FALSE	FALSE	FALSE	FALSE	FALSE	FALSE	FALSE	FALSE	FALSE	FALSE	FALSE	0	0	2	0	0	0	0	0	2	3	3	NaN	NaN	0.5481961965560913	NaN	NaN
A0MZ66	SHTN1	Homo sapiens	Shootin-1	SHOT1_HUMAN	homo_sapiens_UP000005640_9606_2022	0	71639.9	LTQQLEEER	TRUE	272	TRUE	2	3	2	1	2	1	2	1	2	3	3	FALSE	FALSE	FALSE	FALSE	FALSE	FALSE	FALSE	FALSE	FALSE	FALSE	FALSE	0	0	2	0	0	0	0	0	2	3	3	NaN	NaN	0.5481961965560913	NaN	NaN
A0PJW6	TMEM223	Homo sapiens	Transmembrane protein 223	TM223_HUMAN	homo_sapiens_UP000005640_9606_2022	0	22049	LFDNTVGAYR	TRUE	191	TRUE	1	1	1	1	1	1	1	1	1	1	1	TRUE	TRUE	TRUE	TRUE	TRUE	TRUE	TRUE	TRUE	TRUE	TRUE	TRUE	1	0	1	0	0	1	1	1	1	1	0	19311.392578125	NaN	18606.517578125	NaN	NaN
A1L020;Q5U5Q3;Q6ZN04;Q86XN8	MEX3A;MEX3C;MEX3B;MEX3D	Homo sapiens	RNA-binding protein MEX3A;RNA-binding E3 ubiquitin-protein ligase MEX3C;RNA-binding protein MEX3B;RNA-binding protein MEX3D	MEX3A_HUMAN;MEX3C_HUMAN;MEX3B_HUMAN;MEX3D_HUMAN	homo_sapiens_UP000005640_9606_2022	0.0015826362197603437	54173.26;69366.42;58832.19;64882.87	VVGLVVGPK	FALSE	234;337;171;284	TRUE	1	0	1	1	1	0	1	1	0	1	1	TRUE	TRUE	TRUE	TRUE	TRUE	TRUE	TRUE	TRUE	TRUE	TRUE	TRUE	1	0	1	0	0	0	0	0	0	0	0	2.762631416320801	NaN	1	NaN	NaN
A1L0T0	ILVBL	Homo sapiens	2-hydroxyacyl-CoA lyase 2	HACL2_HUMAN	homo_sapiens_UP000005640_9606_2022	0	67867.7	DGHPVVVNILIGR	TRUE	610	TRUE	1	3	3	3	3	1	1	1	1	1	2	FALSE	FALSE	FALSE	FALSE	FALSE	FALSE	FALSE	FALSE	FALSE	FALSE	FALSE	1	3	3	3	3	1	1	1	1	1	2	33109.1	41782.7	71915	52277.5	54121.5
A1L0T0	ILVBL	Homo sapiens	2-hydroxyacyl-CoA lyase 2	HACL2_HUMAN	homo_sapiens_UP000005640_9606_2022	0	67867.7	NHPLHIR	TRUE	328	TRUE	1	3	3	3	3	1	1	1	1	1	2	FALSE	FALSE	FALSE	FALSE	FALSE	FALSE	FALSE	FALSE	FALSE	FALSE	FALSE	1	3	3	3	3	1	1	1	1	1	2	33109.1	41782.7	71915	52277.5	54121.5
A1L0T0	ILVBL	Homo sapiens	2-hydroxyacyl-CoA lyase 2	HACL2_HUMAN	homo_sapiens_UP000005640_9606_2022	0	67867.7	ENEDQVVK	TRUE	592	TRUE	1	3	3	3	3	1	1	1	1	1	2	FALSE	FALSE	FALSE	FALSE	FALSE	FALSE	FALSE	FALSE	FALSE	FALSE	FALSE	1	3	3	3	3	1	1	1	1	1	2	33109.1	41782.7	71915	52277.5	54121.5
A1X283;Q5TCZ1	SH3PXD2B;SH3PXD2A	Homo sapiens	SH3 and PX domain-containing protein 2B;SH3 and PX domain-containing protein 2A	SPD2B_HUMAN;SPD2A_HUMAN	homo_sapiens_UP000005640_9606_2022	0.00024021138601969732	101579.09;125289.33	IIPFLPGK	FALSE	72;71	TRUE	1	0	1	1	0	0	0	1	1	1	1	TRUE	TRUE	TRUE	TRUE	TRUE	TRUE	TRUE	TRUE	TRUE	TRUE	TRUE	0	0	0	0	0	0	0	0	0	1	0	NaN	NaN	NaN	NaN	NaN
A1XBS5	CIBAR1	Homo sapiens	CBY1-interacting BAR domain-containing protein 1	CBAR1_HUMAN	homo_sapiens_UP000005640_9606_2022	0.002876742642177473	33430.6	HVISQAETELQR	TRUE	142	TRUE	0	1	1	1	0	0	0	0	0	0	1	TRUE	TRUE	TRUE	TRUE	TRUE	TRUE	TRUE	TRUE	TRUE	TRUE	TRUE	0	1	1	0	0	0	0	0	0	0	1	NaN	11761.2	13138.8720703125	NaN	NaN
A2I7N3	SERPINA3-7	Bos taurus	Serpin A3-7	SPA37_BOVIN	contaminants2021	0	46941.6	DILSQLGIK	TRUE	322	TRUE	1	2	1	2	1	1	1	2	2	1	2	FALSE	FALSE	FALSE	FALSE	FALSE	FALSE	FALSE	FALSE	FALSE	FALSE	FALSE	1	2	1	2	1	0	1	2	2	1	2	23364.404296875	32908.3	30466.9	22262.8	25637
A2I7N3	SERPINA3-7	Bos taurus	Serpin A3-7	SPA37_BOVIN	contaminants2021	0	46941.6	LAVSHVIHK	TRUE	348	TRUE	1	2	1	2	1	1	1	2	2	1	2	FALSE	FALSE	FALSE	FALSE	FALSE	FALSE	FALSE	FALSE	FALSE	FALSE	FALSE	1	2	1	2	1	0	1	2	2	1	2	23364.404296875	32908.3	30466.9	22262.8	25637
A2RRP1	NBAS	Homo sapiens	NBAS subunit of NRZ tethering complex	NBAS_HUMAN	homo_sapiens_UP000005640_9606_2022	0	268571	GTDLEALLAIGK	TRUE	609	TRUE	6	6	5	5	6	6	6	6	6	4	6	FALSE	FALSE	FALSE	FALSE	FALSE	FALSE	FALSE	FALSE	FALSE	FALSE	FALSE	6	6	5	5	6	6	6	6	6	4	0	12455.8	10749.8037109375	10728.9306640625	21945.208984375	16348.2001953125
A2RRP1	NBAS	Homo sapiens	NBAS subunit of NRZ tethering complex	NBAS_HUMAN	homo_sapiens_UP000005640_9606_2022	0	268571	LLGLAELLR	TRUE	1262	TRUE	6	6	5	5	6	6	6	6	6	4	6	FALSE	FALSE	FALSE	FALSE	FALSE	FALSE	FALSE	FALSE	FALSE	FALSE	FALSE	6	6	5	5	6	6	6	6	6	4	0	12455.8	10749.8037109375	10728.9306640625	21945.208984375	16348.2001953125
A2RRP1	NBAS	Homo sapiens	NBAS subunit of NRZ tethering complex	NBAS_HUMAN	homo_sapiens_UP000005640_9606_2022	0	268571	TDPEAFHQHMVK	TRUE	1734	TRUE	6	6	5	5	6	6	6	6	6	4	6	FALSE	FALSE	FALSE	FALSE	FALSE	FALSE	FALSE	FALSE	FALSE	FALSE	FALSE	6	6	5	5	6	6	6	6	6	4	0	12455.8	10749.8037109375	10728.9306640625	21945.208984375	16348.2001953125
A2RRP1	NBAS	Homo sapiens	NBAS subunit of NRZ tethering complex	NBAS_HUMAN	homo_sapiens_UP000005640_9606_2022	0	268571	LHDMVDQLEQILSVSELLEK	TRUE	1033	TRUE	6	6	5	5	6	6	6	6	6	4	6	FALSE	FALSE	FALSE	FALSE	FALSE	FALSE	FALSE	FALSE	FALSE	FALSE	FALSE	6	6	5	5	6	6	6	6	6	4	0	12455.8	10749.8037109375	10728.9306640625	21945.208984375	16348.2001953125
A2RRP1	NBAS	Homo sapiens	NBAS subunit of NRZ tethering complex	NBAS_HUMAN	homo_sapiens_UP000005640_9606_2022	0	268571	ELLQYGLK	TRUE	601	TRUE	6	6	5	5	6	6	6	6	6	4	6	FALSE	FALSE	FALSE	FALSE	FALSE	FALSE	FALSE	FALSE	FALSE	FALSE	FALSE	6	6	5	5	6	6	6	6	6	4	0	12455.8	10749.8037109375	10728.9306640625	21945.208984375	16348.2001953125
A2RRP1	NBAS	Homo sapiens	NBAS subunit of NRZ tethering complex	NBAS_HUMAN	homo_sapiens_UP000005640_9606_2022	0	268571	LFWTGDPHLIK	TRUE	1854	TRUE	6	6	5	5	6	6	6	6	6	4	6	FALSE	FALSE	FALSE	FALSE	FALSE	FALSE	FALSE	FALSE	FALSE	FALSE	FALSE	6	6	5	5	6	6	6	6	6	4	0	12455.8	10749.8037109375	10728.9306640625	21945.208984375	16348.2001953125
A2RTX5	TARS3	Homo sapiens	Threonine--tRNA ligase 2, cytoplasmic	SYTC2_HUMAN	homo_sapiens_UP000005640_9606_2022	0	92645.6	IYGISFPDNK	TRUE	376	TRUE	3	2	2	2	2	0	2	2	1	3	1	FALSE	FALSE	FALSE	FALSE	FALSE	FALSE	FALSE	FALSE	FALSE	FALSE	FALSE	3	2	2	2	2	0	2	0	0	0	0	13589.8994140625	36853.3	8503.41	19287.712890625	6720.27880859375
A2RTX5	TARS3	Homo sapiens	Threonine--tRNA ligase 2, cytoplasmic	SYTC2_HUMAN	homo_sapiens_UP000005640_9606_2022	0	92645.6	FADFGVLHR	TRUE	513	TRUE	3	2	2	2	2	0	2	2	1	3	1	FALSE	FALSE	FALSE	FALSE	FALSE	FALSE	FALSE	FALSE	FALSE	FALSE	FALSE	3	2	2	2	2	0	2	0	0	0	0	13589.8994140625	36853.3	8503.41	19287.712890625	6720.27880859375
A2RTX5	TARS3	Homo sapiens	Threonine--tRNA ligase 2, cytoplasmic	SYTC2_HUMAN	homo_sapiens_UP000005640_9606_2022	0	92645.6	EILLEMFK	TRUE	303	TRUE	3	2	2	2	2	0	2	2	1	3	1	FALSE	FALSE	FALSE	FALSE	FALSE	FALSE	FALSE	FALSE	FALSE	FALSE	FALSE	3	2	2	2	2	0	2	0	0	0	0	13589.8994140625	36853.3	8503.41	19287.712890625	6720.27880859375
A3KMH1	VWA8	Homo sapiens	von Willebrand factor A domain-containing protein 8	VWA8_HUMAN	homo_sapiens_UP000005640_9606_2022	0	214824	LVLLDGIHR	TRUE	510	TRUE	6	3	5	4	5	6	4	5	5	5	4	FALSE	FALSE	FALSE	FALSE	FALSE	FALSE	FALSE	FALSE	FALSE	FALSE	FALSE	6	3	5	4	5	6	4	5	5	5	4	35195.7	56627.9	30696.6	32223.169921875	28606.9
A3KMH1	VWA8	Homo sapiens	von Willebrand factor A domain-containing protein 8	VWA8_HUMAN	homo_sapiens_UP000005640_9606_2022	0	214824	VIALGLPVPR	TRUE	238	TRUE	6	3	5	4	5	6	4	5	5	5	4	FALSE	FALSE	FALSE	FALSE	FALSE	FALSE	FALSE	FALSE	FALSE	FALSE	FALSE	6	3	5	4	5	6	4	5	5	5	4	35195.7	56627.9	30696.6	32223.169921875	28606.9
A3KMH1	VWA8	Homo sapiens	von Willebrand factor A domain-containing protein 8	VWA8_HUMAN	homo_sapiens_UP000005640_9606_2022	0	214824	HAIQWLYPYSILLGHEGK	TRUE	335	TRUE	6	3	5	4	5	6	4	5	5	5	4	FALSE	FALSE	FALSE	FALSE	FALSE	FALSE	FALSE	FALSE	FALSE	FALSE	FALSE	6	3	5	4	5	6	4	5	5	5	4	35195.7	56627.9	30696.6	32223.169921875	28606.9
A3KMH1	VWA8	Homo sapiens	von Willebrand factor A domain-containing protein 8	VWA8_HUMAN	homo_sapiens_UP000005640_9606_2022	0	214824	EYIQLHR	TRUE	803	TRUE	6	3	5	4	5	6	4	5	5	5	4	FALSE	FALSE	FALSE	FALSE	FALSE	FALSE	FALSE	FALSE	FALSE	FALSE	FALSE	6	3	5	4	5	6	4	5	5	5	4	35195.7	56627.9	30696.6	32223.169921875	28606.9
A3KMH1	VWA8	Homo sapiens	von Willebrand factor A domain-containing protein 8	VWA8_HUMAN	homo_sapiens_UP000005640_9606_2022	0	214824	ENVVVIHPDFR	TRUE	888	TRUE	6	3	5	4	5	6	4	5	5	5	4	FALSE	FALSE	FALSE	FALSE	FALSE	FALSE	FALSE	FALSE	FALSE	FALSE	FALSE	6	3	5	4	5	6	4	5	5	5	4	35195.7	56627.9	30696.6	32223.169921875	28606.9
A3KMH1	VWA8	Homo sapiens	von Willebrand factor A domain-containing protein 8	VWA8_HUMAN	homo_sapiens_UP000005640_9606_2022	0	214824	LWETGLER	TRUE	1510	TRUE	6	3	5	4	5	6	4	5	5	5	4	FALSE	FALSE	FALSE	FALSE	FALSE	FALSE	FALSE	FALSE	FALSE	FALSE	FALSE	6	3	5	4	5	6	4	5	5	5	4	35195.7	56627.9	30696.6	32223.169921875	28606.9
A4D1E9	GTPBP10	Homo sapiens	GTP-binding protein 10	GTPBA_HUMAN	homo_sapiens_UP000005640_9606_2022	0	42932.9	DFLHLFEK	TRUE	301	TRUE	9	9	9	11	10	9	8	9	9	10	8	FALSE	FALSE	FALSE	FALSE	FALSE	FALSE	FALSE	FALSE	FALSE	FALSE	FALSE	9	9	9	11	10	9	8	9	9	10	8	115568	110346	114059	108859	103810
A4D1E9	GTPBP10	Homo sapiens	GTP-binding protein 10	GTPBA_HUMAN	homo_sapiens_UP000005640_9606_2022	0	42932.9	IMYSDFKQISVADLPGLIEGAHMNK	TRUE	190	TRUE	9	9	9	11	10	9	8	9	9	10	8	FALSE	FALSE	FALSE	FALSE	FALSE	FALSE	FALSE	FALSE	FALSE	FALSE	FALSE	9	9	9	11	10	9	8	9	9	10	8	115568	110346	114059	108859	103810
A4D1E9	GTPBP10	Homo sapiens	GTP-binding protein 10	GTPBA_HUMAN	homo_sapiens_UP000005640_9606_2022	0	42932.9	LLTNFLPLK	TRUE	127	TRUE	9	9	9	11	10	9	8	9	9	10	8	FALSE	FALSE	FALSE	FALSE	FALSE	FALSE	FALSE	FALSE	FALSE	FALSE	FALSE	9	9	9	11	10	9	8	9	9	10	8	115568	110346	114059	108859	103810
A4D1E9	GTPBP10	Homo sapiens	GTP-binding protein 10	GTPBA_HUMAN	homo_sapiens_UP000005640_9606_2022	0	42932.9	TVEFQHIIPISAVTGEGIEELK	TRUE	315	TRUE	9	9	9	11	10	9	8	9	9	10	8	FALSE	FALSE	FALSE	FALSE	FALSE	FALSE	FALSE	FALSE	FALSE	FALSE	FALSE	9	9	9	11	10	9	8	9	9	10	8	115568	110346	114059	108859	103810
A4D1E9	GTPBP10	Homo sapiens	GTP-binding protein 10	GTPBA_HUMAN	homo_sapiens_UP000005640_9606_2022	0	42932.9	FHELMSQLQNPK	TRUE	289	TRUE	9	9	9	11	10	9	8	9	9	10	8	FALSE	FALSE	FALSE	FALSE	FALSE	FALSE	FALSE	FALSE	FALSE	FALSE	FALSE	9	9	9	11	10	9	8	9	9	10	8	115568	110346	114059	108859	103810
A4D1E9	GTPBP10	Homo sapiens	GTP-binding protein 10	GTPBA_HUMAN	homo_sapiens_UP000005640_9606_2022	0	42932.9	PAIADYAFTTLKPELGK	TRUE	173	TRUE	9	9	9	11	10	9	8	9	9	10	8	FALSE	FALSE	FALSE	FALSE	FALSE	FALSE	FALSE	FALSE	FALSE	FALSE	FALSE	9	9	9	11	10	9	8	9	9	10	8	115568	110346	114059	108859	103810
A4D1E9	GTPBP10	Homo sapiens	GTP-binding protein 10	GTPBA_HUMAN	homo_sapiens_UP000005640_9606_2022	0	42932.9	ILVAQGGLGGK	TRUE	116	TRUE	9	9	9	11	10	9	8	9	9	10	8	FALSE	FALSE	FALSE	FALSE	FALSE	FALSE	FALSE	FALSE	FALSE	FALSE	FALSE	9	9	9	11	10	9	8	9	9	10	8	115568	110346	114059	108859	103810
A4D1E9	GTPBP10	Homo sapiens	GTP-binding protein 10	GTPBA_HUMAN	homo_sapiens_UP000005640_9606_2022	0	42932.9	SLDEQANQENDALHKK	TRUE	342	TRUE	9	9	9	11	10	9	8	9	9	10	8	FALSE	FALSE	FALSE	FALSE	FALSE	FALSE	FALSE	FALSE	FALSE	FALSE	FALSE	9	9	9	11	10	9	8	9	9	10	8	115568	110346	114059	108859	103810
A4D1E9	GTPBP10	Homo sapiens	GTP-binding protein 10	GTPBA_HUMAN	homo_sapiens_UP000005640_9606_2022	0	42932.9	LIADVGLVGFPNAGK	TRUE	147	TRUE	9	9	9	11	10	9	8	9	9	10	8	FALSE	FALSE	FALSE	FALSE	FALSE	FALSE	FALSE	FALSE	FALSE	FALSE	FALSE	9	9	9	11	10	9	8	9	9	10	8	115568	110346	114059	108859	103810
A4D1E9	GTPBP10	Homo sapiens	GTP-binding protein 10	GTPBA_HUMAN	homo_sapiens_UP000005640_9606_2022	0	42932.9	MDLPDAQDK	TRUE	280	TRUE	9	9	9	11	10	9	8	9	9	10	8	FALSE	FALSE	FALSE	FALSE	FALSE	FALSE	FALSE	FALSE	FALSE	FALSE	FALSE	9	9	9	11	10	9	8	9	9	10	8	115568	110346	114059	108859	103810
A4D1E9	GTPBP10	Homo sapiens	GTP-binding protein 10	GTPBA_HUMAN	homo_sapiens_UP000005640_9606_2022	0	42932.9	SLDEQANQENDALHK	TRUE	342	TRUE	9	9	9	11	10	9	8	9	9	10	8	FALSE	FALSE	FALSE	FALSE	FALSE	FALSE	FALSE	FALSE	FALSE	FALSE	FALSE	9	9	9	11	10	9	8	9	9	10	8	115568	110346	114059	108859	103810
A4D1P6	WDR91	Homo sapiens	WD repeat-containing protein 91	WDR91_HUMAN	homo_sapiens_UP000005640_9606_2022	0	83344.4	VGFLSSLLPQSK	TRUE	259	TRUE	1	1	1	1	1	0	1	1	1	1	1	TRUE	TRUE	TRUE	TRUE	TRUE	TRUE	TRUE	TRUE	TRUE	TRUE	TRUE	0	1	1	1	0	0	0	0	0	1	0	NaN	1.165063500404358	0.022976666688919067	1.4814860820770264	NaN
A4D1U4	DENND11	Homo sapiens	DENN domain-containing protein 11	DEN11_HUMAN	homo_sapiens_UP000005640_9606_2022	0.0006991377301328362	51445.9	THHDHLQPLLK	TRUE	342	TRUE	0	0	0	0	0	0	0	1	0	1	0	TRUE	TRUE	TRUE	TRUE	TRUE	TRUE	TRUE	TRUE	TRUE	TRUE	TRUE	0	0	0	0	0	0	0	1	0	1	0	NaN	NaN	NaN	NaN	NaN
A5PLN9	TRAPPC13	Homo sapiens	Trafficking protein particle complex subunit 13	TPC13_HUMAN	homo_sapiens_UP000005640_9606_2022	0.00024021138601969732	46523.5	MAPGYGDVR	TRUE	299	TRUE	2	1	0	0	1	1	0	2	2	2	2	FALSE	FALSE	FALSE	FALSE	FALSE	FALSE	FALSE	FALSE	FALSE	FALSE	FALSE	2	1	0	0	1	1	0	2	2	2	2	16553.779296875	72442.2	NaN	NaN	20996.4
A5PLN9	TRAPPC13	Homo sapiens	Trafficking protein particle complex subunit 13	TPC13_HUMAN	homo_sapiens_UP000005640_9606_2022	0.00024021138601969732	46523.5	AYLQPMDTR	TRUE	241	TRUE	2	1	0	0	1	1	0	2	2	2	2	FALSE	FALSE	FALSE	FALSE	FALSE	FALSE	FALSE	FALSE	FALSE	FALSE	FALSE	2	1	0	0	1	1	0	2	2	2	2	16553.779296875	72442.2	NaN	NaN	20996.4
A5YKK6	CNOT1	Homo sapiens	CCR4-NOT transcription complex subunit 1	CNOT1_HUMAN	homo_sapiens_UP000005640_9606_2022	0	266939	SPVTFLSDLR	TRUE	2188	TRUE	21	18	17	20	19	20	21	21	21	19	19	FALSE	FALSE	FALSE	FALSE	FALSE	FALSE	FALSE	FALSE	FALSE	FALSE	FALSE	21	18	17	20	19	20	21	21	21	19	19	70574.8	83571.5	84921.1	107881	103531
A5YKK6	CNOT1	Homo sapiens	CCR4-NOT transcription complex subunit 1	CNOT1_HUMAN	homo_sapiens_UP000005640_9606_2022	0	266939	DAIAALGLLQK	TRUE	1654	TRUE	21	18	17	20	19	20	21	21	21	19	19	FALSE	FALSE	FALSE	FALSE	FALSE	FALSE	FALSE	FALSE	FALSE	FALSE	FALSE	21	18	17	20	19	20	21	21	21	19	19	70574.8	83571.5	84921.1	107881	103531
A5YKK6	CNOT1	Homo sapiens	CCR4-NOT transcription complex subunit 1	CNOT1_HUMAN	homo_sapiens_UP000005640_9606_2022	0	266939	GAFGVGQEQIDAFLK	TRUE	194	TRUE	21	18	17	20	19	20	21	21	21	19	19	FALSE	FALSE	FALSE	FALSE	FALSE	FALSE	FALSE	FALSE	FALSE	FALSE	FALSE	21	18	17	20	19	20	21	21	21	19	19	70574.8	83571.5	84921.1	107881	103531
A5YKK6	CNOT1	Homo sapiens	CCR4-NOT transcription complex subunit 1	CNOT1_HUMAN	homo_sapiens_UP000005640_9606_2022	0	266939	LPDPFTPNLK	TRUE	2142	TRUE	21	18	17	20	19	20	21	21	21	19	19	FALSE	FALSE	FALSE	FALSE	FALSE	FALSE	FALSE	FALSE	FALSE	FALSE	FALSE	21	18	17	20	19	20	21	21	21	19	19	70574.8	83571.5	84921.1	107881	103531
A5YKK6	CNOT1	Homo sapiens	CCR4-NOT transcription complex subunit 1	CNOT1_HUMAN	homo_sapiens_UP000005640_9606_2022	0	266939	ILDVAQDLK	TRUE	560	TRUE	21	18	17	20	19	20	21	21	21	19	19	FALSE	FALSE	FALSE	FALSE	FALSE	FALSE	FALSE	FALSE	FALSE	FALSE	FALSE	21	18	17	20	19	20	21	21	21	19	19	70574.8	83571.5	84921.1	107881	103531
A5YKK6	CNOT1	Homo sapiens	CCR4-NOT transcription complex subunit 1	CNOT1_HUMAN	homo_sapiens_UP000005640_9606_2022	0	266939	SLDLIESLLR	TRUE	450	TRUE	21	18	17	20	19	20	21	21	21	19	19	FALSE	FALSE	FALSE	FALSE	FALSE	FALSE	FALSE	FALSE	FALSE	FALSE	FALSE	21	18	17	20	19	20	21	21	21	19	19	70574.8	83571.5	84921.1	107881	103531
A5YKK6	CNOT1	Homo sapiens	CCR4-NOT transcription complex subunit 1	CNOT1_HUMAN	homo_sapiens_UP000005640_9606_2022	0	266939	MVLNETYR	TRUE	1164	TRUE	21	18	17	20	19	20	21	21	21	19	19	FALSE	FALSE	FALSE	FALSE	FALSE	FALSE	FALSE	FALSE	FALSE	FALSE	FALSE	21	18	17	20	19	20	21	21	21	19	19	70574.8	83571.5	84921.1	107881	103531
A5YKK6	CNOT1	Homo sapiens	CCR4-NOT transcription complex subunit 1	CNOT1_HUMAN	homo_sapiens_UP000005640_9606_2022	0	266939	GLGMEVFPVDLIYRPWK	TRUE	384	TRUE	21	18	17	20	19	20	21	21	21	19	19	FALSE	FALSE	FALSE	FALSE	FALSE	FALSE	FALSE	FALSE	FALSE	FALSE	FALSE	21	18	17	20	19	20	21	21	21	19	19	70574.8	83571.5	84921.1	107881	103531
A5YKK6	CNOT1	Homo sapiens	CCR4-NOT transcription complex subunit 1	CNOT1_HUMAN	homo_sapiens_UP000005640_9606_2022	0	266939	NLILSAFPR	TRUE	2130	TRUE	21	18	17	20	19	20	21	21	21	19	19	FALSE	FALSE	FALSE	FALSE	FALSE	FALSE	FALSE	FALSE	FALSE	FALSE	FALSE	21	18	17	20	19	20	21	21	21	19	19	70574.8	83571.5	84921.1	107881	103531
A5YKK6	CNOT1	Homo sapiens	CCR4-NOT transcription complex subunit 1	CNOT1_HUMAN	homo_sapiens_UP000005640_9606_2022	0	266939	SNYEAMIDR	TRUE	1815	TRUE	21	18	17	20	19	20	21	21	21	19	19	FALSE	FALSE	FALSE	FALSE	FALSE	FALSE	FALSE	FALSE	FALSE	FALSE	FALSE	21	18	17	20	19	20	21	21	21	19	19	70574.8	83571.5	84921.1	107881	103531
A5YKK6	CNOT1	Homo sapiens	CCR4-NOT transcription complex subunit 1	CNOT1_HUMAN	homo_sapiens_UP000005640_9606_2022	0	266939	ELNPSLNFK	TRUE	347	TRUE	21	18	17	20	19	20	21	21	21	19	19	FALSE	FALSE	FALSE	FALSE	FALSE	FALSE	FALSE	FALSE	FALSE	FALSE	FALSE	21	18	17	20	19	20	21	21	21	19	19	70574.8	83571.5	84921.1	107881	103531
A5YKK6	CNOT1	Homo sapiens	CCR4-NOT transcription complex subunit 1	CNOT1_HUMAN	homo_sapiens_UP000005640_9606_2022	0	266939	SLLEVVVLSR	TRUE	1641	TRUE	21	18	17	20	19	20	21	21	21	19	19	FALSE	FALSE	FALSE	FALSE	FALSE	FALSE	FALSE	FALSE	FALSE	FALSE	FALSE	21	18	17	20	19	20	21	21	21	19	19	70574.8	83571.5	84921.1	107881	103531
A5YKK6	CNOT1	Homo sapiens	CCR4-NOT transcription complex subunit 1	CNOT1_HUMAN	homo_sapiens_UP000005640_9606_2022	0	266939	NLDEQLSAPK	TRUE	1311	TRUE	21	18	17	20	19	20	21	21	21	19	19	FALSE	FALSE	FALSE	FALSE	FALSE	FALSE	FALSE	FALSE	FALSE	FALSE	FALSE	21	18	17	20	19	20	21	21	21	19	19	70574.8	83571.5	84921.1	107881	103531
A5YKK6	CNOT1	Homo sapiens	CCR4-NOT transcription complex subunit 1	CNOT1_HUMAN	homo_sapiens_UP000005640_9606_2022	0	266939	LAEVGQYEQVK	TRUE	460	TRUE	21	18	17	20	19	20	21	21	21	19	19	FALSE	FALSE	FALSE	FALSE	FALSE	FALSE	FALSE	FALSE	FALSE	FALSE	FALSE	21	18	17	20	19	20	21	21	21	19	19	70574.8	83571.5	84921.1	107881	103531
A5YKK6	CNOT1	Homo sapiens	CCR4-NOT transcription complex subunit 1	CNOT1_HUMAN	homo_sapiens_UP000005640_9606_2022	0	266939	LATEFELR	TRUE	1523	TRUE	21	18	17	20	19	20	21	21	21	19	19	FALSE	FALSE	FALSE	FALSE	FALSE	FALSE	FALSE	FALSE	FALSE	FALSE	FALSE	21	18	17	20	19	20	21	21	21	19	19	70574.8	83571.5	84921.1	107881	103531
A5YKK6	CNOT1	Homo sapiens	CCR4-NOT transcription complex subunit 1	CNOT1_HUMAN	homo_sapiens_UP000005640_9606_2022	0	266939	VSIEPNFHSLYSNFLDTLK	TRUE	1139	TRUE	21	18	17	20	19	20	21	21	21	19	19	FALSE	FALSE	FALSE	FALSE	FALSE	FALSE	FALSE	FALSE	FALSE	FALSE	FALSE	21	18	17	20	19	20	21	21	21	19	19	70574.8	83571.5	84921.1	107881	103531
A5YKK6	CNOT1	Homo sapiens	CCR4-NOT transcription complex subunit 1	CNOT1_HUMAN	homo_sapiens_UP000005640_9606_2022	0	266939	EVTAAQVAR	TRUE	284	TRUE	21	18	17	20	19	20	21	21	21	19	19	FALSE	FALSE	FALSE	FALSE	FALSE	FALSE	FALSE	FALSE	FALSE	FALSE	FALSE	21	18	17	20	19	20	21	21	21	19	19	70574.8	83571.5	84921.1	107881	103531
A5YKK6	CNOT1	Homo sapiens	CCR4-NOT transcription complex subunit 1	CNOT1_HUMAN	homo_sapiens_UP000005640_9606_2022	0	266939	NLGHWLGMITLAK	TRUE	1194	TRUE	21	18	17	20	19	20	21	21	21	19	19	FALSE	FALSE	FALSE	FALSE	FALSE	FALSE	FALSE	FALSE	FALSE	FALSE	FALSE	21	18	17	20	19	20	21	21	21	19	19	70574.8	83571.5	84921.1	107881	103531
A5YKK6	CNOT1	Homo sapiens	CCR4-NOT transcription complex subunit 1	CNOT1_HUMAN	homo_sapiens_UP000005640_9606_2022	0	266939	LATEFELRK	TRUE	1523	TRUE	21	18	17	20	19	20	21	21	21	19	19	FALSE	FALSE	FALSE	FALSE	FALSE	FALSE	FALSE	FALSE	FALSE	FALSE	FALSE	21	18	17	20	19	20	21	21	21	19	19	70574.8	83571.5	84921.1	107881	103531
A5YKK6	CNOT1	Homo sapiens	CCR4-NOT transcription complex subunit 1	CNOT1_HUMAN	homo_sapiens_UP000005640_9606_2022	0	266939	SVAHVTEADLFHTIETLMR	TRUE	1775	TRUE	21	18	17	20	19	20	21	21	21	19	19	FALSE	FALSE	FALSE	FALSE	FALSE	FALSE	FALSE	FALSE	FALSE	FALSE	FALSE	21	18	17	20	19	20	21	21	21	19	19	70574.8	83571.5	84921.1	107881	103531
A5YKK6	CNOT1	Homo sapiens	CCR4-NOT transcription complex subunit 1	CNOT1_HUMAN	homo_sapiens_UP000005640_9606_2022	0	266939	EVTYELDHPGFQIR	TRUE	356	TRUE	21	18	17	20	19	20	21	21	21	19	19	FALSE	FALSE	FALSE	FALSE	FALSE	FALSE	FALSE	FALSE	FALSE	FALSE	FALSE	21	18	17	20	19	20	21	21	21	19	19	70574.8	83571.5	84921.1	107881	103531
A5YKK6	CNOT1	Homo sapiens	CCR4-NOT transcription complex subunit 1	CNOT1_HUMAN	homo_sapiens_UP000005640_9606_2022	0	266939	GQQELLYVVPFVAK	TRUE	1228	TRUE	21	18	17	20	19	20	21	21	21	19	19	FALSE	FALSE	FALSE	FALSE	FALSE	FALSE	FALSE	FALSE	FALSE	FALSE	FALSE	21	18	17	20	19	20	21	21	21	19	19	70574.8	83571.5	84921.1	107881	103531
A5YKK6	CNOT1	Homo sapiens	CCR4-NOT transcription complex subunit 1	CNOT1_HUMAN	homo_sapiens_UP000005640_9606_2022	0	266939	SLLLEAYVK	TRUE	1219	TRUE	21	18	17	20	19	20	21	21	21	19	19	FALSE	FALSE	FALSE	FALSE	FALSE	FALSE	FALSE	FALSE	FALSE	FALSE	FALSE	21	18	17	20	19	20	21	21	21	19	19	70574.8	83571.5	84921.1	107881	103531
A5YKK6	CNOT1	Homo sapiens	CCR4-NOT transcription complex subunit 1	CNOT1_HUMAN	homo_sapiens_UP000005640_9606_2022	0	266939	THSGLTDGIPLQSISAPGSGIWSDGK	TRUE	300	TRUE	21	18	17	20	19	20	21	21	21	19	19	FALSE	FALSE	FALSE	FALSE	FALSE	FALSE	FALSE	FALSE	FALSE	FALSE	FALSE	21	18	17	20	19	20	21	21	21	19	19	70574.8	83571.5	84921.1	107881	103531
A5YKK6	CNOT1	Homo sapiens	CCR4-NOT transcription complex subunit 1	CNOT1_HUMAN	homo_sapiens_UP000005640_9606_2022	0	266939	AAANFSDR	TRUE	1182	TRUE	21	18	17	20	19	20	21	21	21	19	19	FALSE	FALSE	FALSE	FALSE	FALSE	FALSE	FALSE	FALSE	FALSE	FALSE	FALSE	21	18	17	20	19	20	21	21	21	19	19	70574.8	83571.5	84921.1	107881	103531
A6NDR6;A8K0S8;O00470;O14770;Q99687	MEIS3P1;MEIS3P2;MEIS1;MEIS2;MEIS3	Homo sapiens	Putative homeobox protein Meis3-like 1;Putative homeobox protein Meis3-like 2;Homeobox protein Meis1;Homeobox protein Meis2;Homeobox protein Meis3	ME3L1_HUMAN;ME3L2_HUMAN;MEIS1_HUMAN;MEIS2_HUMAN;MEIS3_HUMAN	homo_sapiens_UP000005640_9606_2022	0	30204.27;39219.69;43016.06;51790.02;41114.89	FHLLELEK	FALSE	58;142;154;156;142	TRUE	1	1	1	1	1	1	1	1	1	1	1	TRUE	TRUE	TRUE	TRUE	TRUE	TRUE	TRUE	TRUE	TRUE	TRUE	TRUE	0	1	1	1	1	1	0	1	1	1	0	NaN	10172.470703125	14256.1435546875	13421.2	4169.67333984375
A6NDU8	RIMOC1	Homo sapiens	RAB7A-interacting MON1-CCZ1 complex subunit 1	RIMC1_HUMAN	homo_sapiens_UP000005640_9606_2022	0	33620.4	RVEELGDLAQAHIQQLSEAAGEDDHFLIR	TRUE	11	TRUE	2	3	2	2	3	2	2	3	3	2	3	FALSE	FALSE	FALSE	FALSE	FALSE	FALSE	FALSE	FALSE	FALSE	FALSE	FALSE	2	3	2	2	3	2	2	3	3	2	3	157839	213098	196878	150952	207341
A6NDU8	RIMOC1	Homo sapiens	RAB7A-interacting MON1-CCZ1 complex subunit 1	RIMC1_HUMAN	homo_sapiens_UP000005640_9606_2022	0	33620.4	ELISFLSEPEILVK	TRUE	98	TRUE	2	3	2	2	3	2	2	3	3	2	3	FALSE	FALSE	FALSE	FALSE	FALSE	FALSE	FALSE	FALSE	FALSE	FALSE	FALSE	2	3	2	2	3	2	2	3	3	2	3	157839	213098	196878	150952	207341
A6NDU8	RIMOC1	Homo sapiens	RAB7A-interacting MON1-CCZ1 complex subunit 1	RIMC1_HUMAN	homo_sapiens_UP000005640_9606_2022	0	33620.4	EQEWNTTNAK	TRUE	274	TRUE	2	3	2	2	3	2	2	3	3	2	3	FALSE	FALSE	FALSE	FALSE	FALSE	FALSE	FALSE	FALSE	FALSE	FALSE	FALSE	2	3	2	2	3	2	2	3	3	2	3	157839	213098	196878	150952	207341
A6NED2	RCCD1	Homo sapiens	RCC1 domain-containing protein 1	RCCD1_HUMAN	homo_sapiens_UP000005640_9606_2022	0.0006991377301328362	40078.9	NLAEDGETVAR	TRUE	248	TRUE	1	1	0	1	0	0	1	1	1	0	0	TRUE	TRUE	TRUE	TRUE	TRUE	TRUE	TRUE	TRUE	TRUE	TRUE	TRUE	1	1	0	0	0	0	0	1	1	0	0	10222.6	5058.58544921875	NaN	NaN	NaN
A6NFI3	ZNF316	Homo sapiens	Zinc finger protein 316	ZN316_HUMAN	homo_sapiens_UP000005640_9606_2022	0	108437	SYLVTHQRTHTGERPYPCSHCGR	TRUE	442	TRUE	2	2	2	1	2	2	2	2	2	2	1	FALSE	FALSE	FALSE	FALSE	FALSE	FALSE	FALSE	FALSE	FALSE	FALSE	FALSE	2	2	2	1	2	2	2	2	2	2	1	150493	212601	239176	226244	177784
A6NFI3	ZNF316	Homo sapiens	Zinc finger protein 316	ZN316_HUMAN	homo_sapiens_UP000005640_9606_2022	0	108437	SWLHPDSFPILGLPDFR	TRUE	606	TRUE	2	2	2	1	2	2	2	2	2	2	1	FALSE	FALSE	FALSE	FALSE	FALSE	FALSE	FALSE	FALSE	FALSE	FALSE	FALSE	2	2	2	1	2	2	2	2	2	2	1	150493	212601	239176	226244	177784
A6NHR9	SMCHD1	Homo sapiens	Structural maintenance of chromosomes flexible hinge domain-containing protein 1	SMHD1_HUMAN	homo_sapiens_UP000005640_9606_2022	0	226374	LLLIDWPELK	TRUE	1257	TRUE	31	34	30	31	33	31	29	30	30	27	34	FALSE	FALSE	FALSE	FALSE	FALSE	FALSE	FALSE	FALSE	FALSE	FALSE	FALSE	31	34	30	31	33	31	29	30	30	27	34	202667	102234	93074.6	130695	132536
A6NHR9	SMCHD1	Homo sapiens	Structural maintenance of chromosomes flexible hinge domain-containing protein 1	SMHD1_HUMAN	homo_sapiens_UP000005640_9606_2022	0	226374	FSFGLLDLPFR	TRUE	826	TRUE	31	34	30	31	33	31	29	30	30	27	34	FALSE	FALSE	FALSE	FALSE	FALSE	FALSE	FALSE	FALSE	FALSE	FALSE	FALSE	31	34	30	31	33	31	29	30	30	27	34	202667	102234	93074.6	130695	132536
A6NHR9	SMCHD1	Homo sapiens	Structural maintenance of chromosomes flexible hinge domain-containing protein 1	SMHD1_HUMAN	homo_sapiens_UP000005640_9606_2022	0	226374	ERIDFLPHYDTLVK	TRUE	113	TRUE	31	34	30	31	33	31	29	30	30	27	34	FALSE	FALSE	FALSE	FALSE	FALSE	FALSE	FALSE	FALSE	FALSE	FALSE	FALSE	31	34	30	31	33	31	29	30	30	27	34	202667	102234	93074.6	130695	132536
A6NHR9	SMCHD1	Homo sapiens	Structural maintenance of chromosomes flexible hinge domain-containing protein 1	SMHD1_HUMAN	homo_sapiens_UP000005640_9606_2022	0	226374	DQLSQSIVMYK	TRUE	1631	TRUE	31	34	30	31	33	31	29	30	30	27	34	FALSE	FALSE	FALSE	FALSE	FALSE	FALSE	FALSE	FALSE	FALSE	FALSE	FALSE	31	34	30	31	33	31	29	30	30	27	34	202667	102234	93074.6	130695	132536
A6NHR9	SMCHD1	Homo sapiens	Structural maintenance of chromosomes flexible hinge domain-containing protein 1	SMHD1_HUMAN	homo_sapiens_UP000005640_9606_2022	0	226374	SIIEGPIIK	TRUE	1350	TRUE	31	34	30	31	33	31	29	30	30	27	34	FALSE	FALSE	FALSE	FALSE	FALSE	FALSE	FALSE	FALSE	FALSE	FALSE	FALSE	31	34	30	31	33	31	29	30	30	27	34	202667	102234	93074.6	130695	132536
A6NHR9	SMCHD1	Homo sapiens	Structural maintenance of chromosomes flexible hinge domain-containing protein 1	SMHD1_HUMAN	homo_sapiens_UP000005640_9606_2022	0	226374	TLPLFYGSIVR	TRUE	620	TRUE	31	34	30	31	33	31	29	30	30	27	34	FALSE	FALSE	FALSE	FALSE	FALSE	FALSE	FALSE	FALSE	FALSE	FALSE	FALSE	31	34	30	31	33	31	29	30	30	27	34	202667	102234	93074.6	130695	132536
A6NHR9	SMCHD1	Homo sapiens	Structural maintenance of chromosomes flexible hinge domain-containing protein 1	SMHD1_HUMAN	homo_sapiens_UP000005640_9606_2022	0	226374	ANLGVFSVFAPR	TRUE	1325	TRUE	31	34	30	31	33	31	29	30	30	27	34	FALSE	FALSE	FALSE	FALSE	FALSE	FALSE	FALSE	FALSE	FALSE	FALSE	FALSE	31	34	30	31	33	31	29	30	30	27	34	202667	102234	93074.6	130695	132536
A6NHR9	SMCHD1	Homo sapiens	Structural maintenance of chromosomes flexible hinge domain-containing protein 1	SMHD1_HUMAN	homo_sapiens_UP000005640_9606_2022	0	226374	LQIFSVEGQK	TRUE	1039	TRUE	31	34	30	31	33	31	29	30	30	27	34	FALSE	FALSE	FALSE	FALSE	FALSE	FALSE	FALSE	FALSE	FALSE	FALSE	FALSE	31	34	30	31	33	31	29	30	30	27	34	202667	102234	93074.6	130695	132536
A6NHR9	SMCHD1	Homo sapiens	Structural maintenance of chromosomes flexible hinge domain-containing protein 1	SMHD1_HUMAN	homo_sapiens_UP000005640_9606_2022	0	226374	EFSDFIR	TRUE	1240	TRUE	31	34	30	31	33	31	29	30	30	27	34	FALSE	FALSE	FALSE	FALSE	FALSE	FALSE	FALSE	FALSE	FALSE	FALSE	FALSE	31	34	30	31	33	31	29	30	30	27	34	202667	102234	93074.6	130695	132536
A6NHR9	SMCHD1	Homo sapiens	Structural maintenance of chromosomes flexible hinge domain-containing protein 1	SMHD1_HUMAN	homo_sapiens_UP000005640_9606_2022	0	226374	IDFLPHYDTLVK	TRUE	115	TRUE	31	34	30	31	33	31	29	30	30	27	34	FALSE	FALSE	FALSE	FALSE	FALSE	FALSE	FALSE	FALSE	FALSE	FALSE	FALSE	31	34	30	31	33	31	29	30	30	27	34	202667	102234	93074.6	130695	132536
A6NHR9	SMCHD1	Homo sapiens	Structural maintenance of chromosomes flexible hinge domain-containing protein 1	SMHD1_HUMAN	homo_sapiens_UP000005640_9606_2022	0	226374	FIPGPPGNK	TRUE	1224	TRUE	31	34	30	31	33	31	29	30	30	27	34	FALSE	FALSE	FALSE	FALSE	FALSE	FALSE	FALSE	FALSE	FALSE	FALSE	FALSE	31	34	30	31	33	31	29	30	30	27	34	202667	102234	93074.6	130695	132536
A6NHR9	SMCHD1	Homo sapiens	Structural maintenance of chromosomes flexible hinge domain-containing protein 1	SMHD1_HUMAN	homo_sapiens_UP000005640_9606_2022	0	226374	LLFDETQGKPAVAVIDNGR	TRUE	169	TRUE	31	34	30	31	33	31	29	30	30	27	34	FALSE	FALSE	FALSE	FALSE	FALSE	FALSE	FALSE	FALSE	FALSE	FALSE	FALSE	31	34	30	31	33	31	29	30	30	27	34	202667	102234	93074.6	130695	132536
A6NHR9	SMCHD1	Homo sapiens	Structural maintenance of chromosomes flexible hinge domain-containing protein 1	SMHD1_HUMAN	homo_sapiens_UP000005640_9606_2022	0	226374	ISGALFTNDK	TRUE	509	TRUE	31	34	30	31	33	31	29	30	30	27	34	FALSE	FALSE	FALSE	FALSE	FALSE	FALSE	FALSE	FALSE	FALSE	FALSE	FALSE	31	34	30	31	33	31	29	30	30	27	34	202667	102234	93074.6	130695	132536
A6NHR9	SMCHD1	Homo sapiens	Structural maintenance of chromosomes flexible hinge domain-containing protein 1	SMHD1_HUMAN	homo_sapiens_UP000005640_9606_2022	0	226374	EHLLQGLLPDVQVPTSVK	TRUE	1102	TRUE	31	34	30	31	33	31	29	30	30	27	34	FALSE	FALSE	FALSE	FALSE	FALSE	FALSE	FALSE	FALSE	FALSE	FALSE	FALSE	31	34	30	31	33	31	29	30	30	27	34	202667	102234	93074.6	130695	132536
A6NHR9	SMCHD1	Homo sapiens	Structural maintenance of chromosomes flexible hinge domain-containing protein 1	SMHD1_HUMAN	homo_sapiens_UP000005640_9606_2022	0	226374	AHVEGDGVVEGIIR	TRUE	415	TRUE	31	34	30	31	33	31	29	30	30	27	34	FALSE	FALSE	FALSE	FALSE	FALSE	FALSE	FALSE	FALSE	FALSE	FALSE	FALSE	31	34	30	31	33	31	29	30	30	27	34	202667	102234	93074.6	130695	132536
A6NHR9	SMCHD1	Homo sapiens	Structural maintenance of chromosomes flexible hinge domain-containing protein 1	SMHD1_HUMAN	homo_sapiens_UP000005640_9606_2022	0	226374	LYFKPIGDPVFAR	TRUE	1799	TRUE	31	34	30	31	33	31	29	30	30	27	34	FALSE	FALSE	FALSE	FALSE	FALSE	FALSE	FALSE	FALSE	FALSE	FALSE	FALSE	31	34	30	31	33	31	29	30	30	27	34	202667	102234	93074.6	130695	132536
A6NHR9	SMCHD1	Homo sapiens	Structural maintenance of chromosomes flexible hinge domain-containing protein 1	SMHD1_HUMAN	homo_sapiens_UP000005640_9606_2022	0	226374	VQLISGPPAK	TRUE	1247	TRUE	31	34	30	31	33	31	29	30	30	27	34	FALSE	FALSE	FALSE	FALSE	FALSE	FALSE	FALSE	FALSE	FALSE	FALSE	FALSE	31	34	30	31	33	31	29	30	30	27	34	202667	102234	93074.6	130695	132536
A6NHR9	SMCHD1	Homo sapiens	Structural maintenance of chromosomes flexible hinge domain-containing protein 1	SMHD1_HUMAN	homo_sapiens_UP000005640_9606_2022	0	226374	LTFMDLELK	TRUE	526	TRUE	31	34	30	31	33	31	29	30	30	27	34	FALSE	FALSE	FALSE	FALSE	FALSE	FALSE	FALSE	FALSE	FALSE	FALSE	FALSE	31	34	30	31	33	31	29	30	30	27	34	202667	102234	93074.6	130695	132536
A6NHR9	SMCHD1	Homo sapiens	Structural maintenance of chromosomes flexible hinge domain-containing protein 1	SMHD1_HUMAN	homo_sapiens_UP000005640_9606_2022	0	226374	SLNSDISYFGVGGK	TRUE	227	TRUE	31	34	30	31	33	31	29	30	30	27	34	FALSE	FALSE	FALSE	FALSE	FALSE	FALSE	FALSE	FALSE	FALSE	FALSE	FALSE	31	34	30	31	33	31	29	30	30	27	34	202667	102234	93074.6	130695	132536
A6NHR9	SMCHD1	Homo sapiens	Structural maintenance of chromosomes flexible hinge domain-containing protein 1	SMHD1_HUMAN	homo_sapiens_UP000005640_9606_2022	0	226374	KLSEQEELK	TRUE	1695	TRUE	31	34	30	31	33	31	29	30	30	27	34	FALSE	FALSE	FALSE	FALSE	FALSE	FALSE	FALSE	FALSE	FALSE	FALSE	FALSE	31	34	30	31	33	31	29	30	30	27	34	202667	102234	93074.6	130695	132536
A6NHR9	SMCHD1	Homo sapiens	Structural maintenance of chromosomes flexible hinge domain-containing protein 1	SMHD1_HUMAN	homo_sapiens_UP000005640_9606_2022	0	226374	TVYLFDR	TRUE	27	TRUE	31	34	30	31	33	31	29	30	30	27	34	FALSE	FALSE	FALSE	FALSE	FALSE	FALSE	FALSE	FALSE	FALSE	FALSE	FALSE	31	34	30	31	33	31	29	30	30	27	34	202667	102234	93074.6	130695	132536
A6NHR9	SMCHD1	Homo sapiens	Structural maintenance of chromosomes flexible hinge domain-containing protein 1	SMHD1_HUMAN	homo_sapiens_UP000005640_9606_2022	0	226374	IHNIDIPTTQQVPHIEALLK	TRUE	1674	TRUE	31	34	30	31	33	31	29	30	30	27	34	FALSE	FALSE	FALSE	FALSE	FALSE	FALSE	FALSE	FALSE	FALSE	FALSE	FALSE	31	34	30	31	33	31	29	30	30	27	34	202667	102234	93074.6	130695	132536
A6NHR9	SMCHD1	Homo sapiens	Structural maintenance of chromosomes flexible hinge domain-containing protein 1	SMHD1_HUMAN	homo_sapiens_UP000005640_9606_2022	0	226374	GMVFGAPVPK	TRUE	1888	TRUE	31	34	30	31	33	31	29	30	30	27	34	FALSE	FALSE	FALSE	FALSE	FALSE	FALSE	FALSE	FALSE	FALSE	FALSE	FALSE	31	34	30	31	33	31	29	30	30	27	34	202667	102234	93074.6	130695	132536
A6NHR9	SMCHD1	Homo sapiens	Structural maintenance of chromosomes flexible hinge domain-containing protein 1	SMHD1_HUMAN	homo_sapiens_UP000005640_9606_2022	0	226374	EIISHISQHGGK	TRUE	760	TRUE	31	34	30	31	33	31	29	30	30	27	34	FALSE	FALSE	FALSE	FALSE	FALSE	FALSE	FALSE	FALSE	FALSE	FALSE	FALSE	31	34	30	31	33	31	29	30	30	27	34	202667	102234	93074.6	130695	132536
A6NHR9	SMCHD1	Homo sapiens	Structural maintenance of chromosomes flexible hinge domain-containing protein 1	SMHD1_HUMAN	homo_sapiens_UP000005640_9606_2022	0	226374	TTFQENTQSISVR	TRUE	1208	TRUE	31	34	30	31	33	31	29	30	30	27	34	FALSE	FALSE	FALSE	FALSE	FALSE	FALSE	FALSE	FALSE	FALSE	FALSE	FALSE	31	34	30	31	33	31	29	30	30	27	34	202667	102234	93074.6	130695	132536
A6NHR9	SMCHD1	Homo sapiens	Structural maintenance of chromosomes flexible hinge domain-containing protein 1	SMHD1_HUMAN	homo_sapiens_UP000005640_9606_2022	0	226374	TLEPYILPFMFYNDVKK	TRUE	1603	TRUE	31	34	30	31	33	31	29	30	30	27	34	FALSE	FALSE	FALSE	FALSE	FALSE	FALSE	FALSE	FALSE	FALSE	FALSE	FALSE	31	34	30	31	33	31	29	30	30	27	34	202667	102234	93074.6	130695	132536
A6NHR9	SMCHD1	Homo sapiens	Structural maintenance of chromosomes flexible hinge domain-containing protein 1	SMHD1_HUMAN	homo_sapiens_UP000005640_9606_2022	0	226374	EFALWLK	TRUE	558	TRUE	31	34	30	31	33	31	29	30	30	27	34	FALSE	FALSE	FALSE	FALSE	FALSE	FALSE	FALSE	FALSE	FALSE	FALSE	FALSE	31	34	30	31	33	31	29	30	30	27	34	202667	102234	93074.6	130695	132536
A6NHR9	SMCHD1	Homo sapiens	Structural maintenance of chromosomes flexible hinge domain-containing protein 1	SMHD1_HUMAN	homo_sapiens_UP000005640_9606_2022	0	226374	ILNGQEQR	TRUE	545	TRUE	31	34	30	31	33	31	29	30	30	27	34	FALSE	FALSE	FALSE	FALSE	FALSE	FALSE	FALSE	FALSE	FALSE	FALSE	FALSE	31	34	30	31	33	31	29	30	30	27	34	202667	102234	93074.6	130695	132536
A6NHR9	SMCHD1	Homo sapiens	Structural maintenance of chromosomes flexible hinge domain-containing protein 1	SMHD1_HUMAN	homo_sapiens_UP000005640_9606_2022	0	226374	QQVLPLDSIYKK	TRUE	1771	TRUE	31	34	30	31	33	31	29	30	30	27	34	FALSE	FALSE	FALSE	FALSE	FALSE	FALSE	FALSE	FALSE	FALSE	FALSE	FALSE	31	34	30	31	33	31	29	30	30	27	34	202667	102234	93074.6	130695	132536
A6NHR9	SMCHD1	Homo sapiens	Structural maintenance of chromosomes flexible hinge domain-containing protein 1	SMHD1_HUMAN	homo_sapiens_UP000005640_9606_2022	0	226374	GEHTLQVK	TRUE	1337	TRUE	31	34	30	31	33	31	29	30	30	27	34	FALSE	FALSE	FALSE	FALSE	FALSE	FALSE	FALSE	FALSE	FALSE	FALSE	FALSE	31	34	30	31	33	31	29	30	30	27	34	202667	102234	93074.6	130695	132536
A6NHR9	SMCHD1	Homo sapiens	Structural maintenance of chromosomes flexible hinge domain-containing protein 1	SMHD1_HUMAN	homo_sapiens_UP000005640_9606_2022	0	226374	DSTEYFIVFEPR	TRUE	1585	TRUE	31	34	30	31	33	31	29	30	30	27	34	FALSE	FALSE	FALSE	FALSE	FALSE	FALSE	FALSE	FALSE	FALSE	FALSE	FALSE	31	34	30	31	33	31	29	30	30	27	34	202667	102234	93074.6	130695	132536
A6NHR9	SMCHD1	Homo sapiens	Structural maintenance of chromosomes flexible hinge domain-containing protein 1	SMHD1_HUMAN	homo_sapiens_UP000005640_9606_2022	0	226374	QQQMAALTK	TRUE	1620	TRUE	31	34	30	31	33	31	29	30	30	27	34	FALSE	FALSE	FALSE	FALSE	FALSE	FALSE	FALSE	FALSE	FALSE	FALSE	FALSE	31	34	30	31	33	31	29	30	30	27	34	202667	102234	93074.6	130695	132536
A6NHR9	SMCHD1	Homo sapiens	Structural maintenance of chromosomes flexible hinge domain-containing protein 1	SMHD1_HUMAN	homo_sapiens_UP000005640_9606_2022	0	226374	YVEDEMAR	TRUE	681	TRUE	31	34	30	31	33	31	29	30	30	27	34	FALSE	FALSE	FALSE	FALSE	FALSE	FALSE	FALSE	FALSE	FALSE	FALSE	FALSE	31	34	30	31	33	31	29	30	30	27	34	202667	102234	93074.6	130695	132536
A6NHR9	SMCHD1	Homo sapiens	Structural maintenance of chromosomes flexible hinge domain-containing protein 1	SMHD1_HUMAN	homo_sapiens_UP000005640_9606_2022	0	226374	LLPSSHVAR	TRUE	1030	TRUE	31	34	30	31	33	31	29	30	30	27	34	FALSE	FALSE	FALSE	FALSE	FALSE	FALSE	FALSE	FALSE	FALSE	FALSE	FALSE	31	34	30	31	33	31	29	30	30	27	34	202667	102234	93074.6	130695	132536
A6NHR9	SMCHD1	Homo sapiens	Structural maintenance of chromosomes flexible hinge domain-containing protein 1	SMHD1_HUMAN	homo_sapiens_UP000005640_9606_2022	0	226374	IYDETQGR	TRUE	1763	TRUE	31	34	30	31	33	31	29	30	30	27	34	FALSE	FALSE	FALSE	FALSE	FALSE	FALSE	FALSE	FALSE	FALSE	FALSE	FALSE	31	34	30	31	33	31	29	30	30	27	34	202667	102234	93074.6	130695	132536
A6NHR9	SMCHD1	Homo sapiens	Structural maintenance of chromosomes flexible hinge domain-containing protein 1	SMHD1_HUMAN	homo_sapiens_UP000005640_9606_2022	0	226374	PAVAVIDNGR	TRUE	178	TRUE	31	34	30	31	33	31	29	30	30	27	34	FALSE	FALSE	FALSE	FALSE	FALSE	FALSE	FALSE	FALSE	FALSE	FALSE	FALSE	31	34	30	31	33	31	29	30	30	27	34	202667	102234	93074.6	130695	132536
A6NHR9	SMCHD1	Homo sapiens	Structural maintenance of chromosomes flexible hinge domain-containing protein 1	SMHD1_HUMAN	homo_sapiens_UP000005640_9606_2022	0	226374	FGGLQNK	TRUE	1873	TRUE	31	34	30	31	33	31	29	30	30	27	34	FALSE	FALSE	FALSE	FALSE	FALSE	FALSE	FALSE	FALSE	FALSE	FALSE	FALSE	31	34	30	31	33	31	29	30	30	27	34	202667	102234	93074.6	130695	132536
A6NI28	ARHGAP42	Homo sapiens	Rho GTPase-activating protein 42	RHG42_HUMAN	homo_sapiens_UP000005640_9606_2022	0	98569	LLIAVEEER	TRUE	93	TRUE	2	2	3	2	2	2	1	2	1	2	3	FALSE	FALSE	FALSE	FALSE	FALSE	FALSE	FALSE	FALSE	FALSE	FALSE	FALSE	2	2	3	2	2	2	1	2	0	0	3	2547.093017578125	3967.46826171875	7026.40673828125	23186.626953125	33171.8
A6NI28	ARHGAP42	Homo sapiens	Rho GTPase-activating protein 42	RHG42_HUMAN	homo_sapiens_UP000005640_9606_2022	0	98569	DGSLLIGALR	TRUE	42	TRUE	2	2	3	2	2	2	1	2	1	2	3	FALSE	FALSE	FALSE	FALSE	FALSE	FALSE	FALSE	FALSE	FALSE	FALSE	FALSE	2	2	3	2	2	2	1	2	0	0	3	2547.093017578125	3967.46826171875	7026.40673828125	23186.626953125	33171.8
A6NI28	ARHGAP42	Homo sapiens	Rho GTPase-activating protein 42	RHG42_HUMAN	homo_sapiens_UP000005640_9606_2022	0	98569	KEPYGLSGLK	TRUE	722	TRUE	2	2	3	2	2	2	1	2	1	2	3	FALSE	FALSE	FALSE	FALSE	FALSE	FALSE	FALSE	FALSE	FALSE	FALSE	FALSE	2	2	3	2	2	2	1	2	0	0	3	2547.093017578125	3967.46826171875	7026.40673828125	23186.626953125	33171.8
A6NIE6;Q9NYV6	RRN3P2;RRN3	Homo sapiens	Putative RRN3-like protein RRN3P2;RNA polymerase I-specific transcription initiation factor RRN3	RN3P2_HUMAN;RRN3_HUMAN	homo_sapiens_UP000005640_9606_2022	0.0020174848688634837	38034.58;74107.32	AAPLLHTR	FALSE	2;2	TRUE	1	0	1	1	1	1	0	0	1	1	0	TRUE	TRUE	TRUE	TRUE	TRUE	TRUE	TRUE	TRUE	TRUE	TRUE	TRUE	0	0	0	0	0	0	0	0	0	0	0	NaN	NaN	NaN	NaN	NaN
A6NIH7;Q13432	UNC119B;UNC119	Homo sapiens	Protein unc-119 homolog B;Protein unc-119 homolog A	U119B_HUMAN;U119A_HUMAN	homo_sapiens_UP000005640_9606_2022	0	28136.58;26962.39	YQFTPAFLR	FALSE	142;131	TRUE	1	0	1	1	0	0	1	1	1	1	0	TRUE	TRUE	TRUE	TRUE	TRUE	TRUE	TRUE	TRUE	TRUE	TRUE	TRUE	0	0	0	0	0	0	0	0	0	0	0	NaN	NaN	NaN	NaN	NaN
A6NIK2	LRRC10B	Homo sapiens	Leucine-rich repeat-containing protein 10B	LR10B_HUMAN	homo_sapiens_UP000005640_9606_2022	0.0011515430677107323	32713.7	ALPAELPR	TRUE	150	TRUE	1	1	1	1	1	1	1	1	1	1	1	TRUE	TRUE	TRUE	TRUE	TRUE	TRUE	TRUE	TRUE	TRUE	TRUE	TRUE	1	1	1	1	1	1	1	1	1	1	1	664647	877816	749328	1.2092e+06	1.06692e+06
A6NJ78	METTL15	Homo sapiens	12S rRNA N4-methylcytidine (m4C) methyltransferase	MET15_HUMAN	homo_sapiens_UP000005640_9606_2022	0	46121	EQTDQTQAQELHR	TRUE	47	TRUE	2	4	2	4	4	3	4	4	3	3	2	FALSE	FALSE	FALSE	FALSE	FALSE	FALSE	FALSE	FALSE	FALSE	FALSE	FALSE	2	4	2	4	4	3	4	4	3	3	2	38854.9	49849.8	66122.7	25835.841796875	23068.7
A6NJ78	METTL15	Homo sapiens	12S rRNA N4-methylcytidine (m4C) methyltransferase	MET15_HUMAN	homo_sapiens_UP000005640_9606_2022	0	46121	IASAIVQAR	TRUE	235	TRUE	2	4	2	4	4	3	4	4	3	3	2	FALSE	FALSE	FALSE	FALSE	FALSE	FALSE	FALSE	FALSE	FALSE	FALSE	FALSE	2	4	2	4	4	3	4	4	3	3	2	38854.9	49849.8	66122.7	25835.841796875	23068.7
A6NJ78	METTL15	Homo sapiens	12S rRNA N4-methylcytidine (m4C) methyltransferase	MET15_HUMAN	homo_sapiens_UP000005640_9606_2022	0	46121	DGPLDMR	TRUE	189	TRUE	2	4	2	4	4	3	4	4	3	3	2	FALSE	FALSE	FALSE	FALSE	FALSE	FALSE	FALSE	FALSE	FALSE	FALSE	FALSE	2	4	2	4	4	3	4	4	3	3	2	38854.9	49849.8	66122.7	25835.841796875	23068.7
A6NJ78	METTL15	Homo sapiens	12S rRNA N4-methylcytidine (m4C) methyltransferase	MET15_HUMAN	homo_sapiens_UP000005640_9606_2022	0	46121	TSQLGSDHENTEEVSMRR	TRUE	353	TRUE	2	4	2	4	4	3	4	4	3	3	2	FALSE	FALSE	FALSE	FALSE	FALSE	FALSE	FALSE	FALSE	FALSE	FALSE	FALSE	2	4	2	4	4	3	4	4	3	3	2	38854.9	49849.8	66122.7	25835.841796875	23068.7
A6NKD9	CCDC85C	Homo sapiens	Coiled-coil domain-containing protein 85C	CC85C_HUMAN	homo_sapiens_UP000005640_9606_2022	0	45209.5	LLAQQAGSGEFR	TRUE	286	TRUE	4	2	4	4	3	4	3	2	3	3	4	FALSE	FALSE	FALSE	FALSE	FALSE	FALSE	FALSE	FALSE	FALSE	FALSE	FALSE	4	2	4	4	3	4	3	2	3	3	4	13808.9	11953.7	13941.9580078125	12247.7978515625	8467.87
A6NKD9	CCDC85C	Homo sapiens	Coiled-coil domain-containing protein 85C	CC85C_HUMAN	homo_sapiens_UP000005640_9606_2022	0	45209.5	HAAGAVWHEVAR	TRUE	111	TRUE	4	2	4	4	3	4	3	2	3	3	4	FALSE	FALSE	FALSE	FALSE	FALSE	FALSE	FALSE	FALSE	FALSE	FALSE	FALSE	4	2	4	4	3	4	3	2	3	3	4	13808.9	11953.7	13941.9580078125	12247.7978515625	8467.87
A6NKD9	CCDC85C	Homo sapiens	Coiled-coil domain-containing protein 85C	CC85C_HUMAN	homo_sapiens_UP000005640_9606_2022	0	45209.5	SLDDLSAPPHHR	TRUE	246	TRUE	4	2	4	4	3	4	3	2	3	3	4	FALSE	FALSE	FALSE	FALSE	FALSE	FALSE	FALSE	FALSE	FALSE	FALSE	FALSE	4	2	4	4	3	4	3	2	3	3	4	13808.9	11953.7	13941.9580078125	12247.7978515625	8467.87
A6NKD9	CCDC85C	Homo sapiens	Coiled-coil domain-containing protein 85C	CC85C_HUMAN	homo_sapiens_UP000005640_9606_2022	0	45209.5	LQDDNQELR	TRUE	77	TRUE	4	2	4	4	3	4	3	2	3	3	4	FALSE	FALSE	FALSE	FALSE	FALSE	FALSE	FALSE	FALSE	FALSE	FALSE	FALSE	4	2	4	4	3	4	3	2	3	3	4	13808.9	11953.7	13941.9580078125	12247.7978515625	8467.87
A7KAX9	ARHGAP32	Homo sapiens	Rho GTPase-activating protein 32	RHG32_HUMAN	homo_sapiens_UP000005640_9606_2022	0.0022361359570661895	230529	LHHPLEFADK	TRUE	1224	TRUE	2	1	1	1	2	1	2	2	1	2	1	FALSE	FALSE	FALSE	FALSE	FALSE	FALSE	FALSE	FALSE	FALSE	FALSE	FALSE	2	1	1	1	2	1	2	2	1	2	1	98826.8	105079	25574.8	29460.517578125	70499.1
A7KAX9	ARHGAP32	Homo sapiens	Rho GTPase-activating protein 32	RHG32_HUMAN	homo_sapiens_UP000005640_9606_2022	0.0022361359570661895	230529	AESECLESGASFLDSPGYSKDK	TRUE	807	TRUE	2	1	1	1	2	1	2	2	1	2	1	FALSE	FALSE	FALSE	FALSE	FALSE	FALSE	FALSE	FALSE	FALSE	FALSE	FALSE	2	1	1	1	2	1	2	2	1	2	1	98826.8	105079	25574.8	29460.517578125	70499.1
A7MCY6	TBKBP1	Homo sapiens	TANK-binding kinase 1-binding protein 1	TBKB1_HUMAN	homo_sapiens_UP000005640_9606_2022	0	67702.1	ALVETHLR	TRUE	153	TRUE	1	2	2	2	2	2	1	1	1	1	1	FALSE	FALSE	FALSE	FALSE	FALSE	FALSE	FALSE	FALSE	FALSE	FALSE	FALSE	1	2	2	2	2	2	1	1	1	1	1	27621.2	27994.576171875	43005.4	28554.8	32524.482421875
A7MCY6	TBKBP1	Homo sapiens	TANK-binding kinase 1-binding protein 1	TBKB1_HUMAN	homo_sapiens_UP000005640_9606_2022	0	67702.1	AQDLASNQSER	TRUE	269	TRUE	1	2	2	2	2	2	1	1	1	1	1	FALSE	FALSE	FALSE	FALSE	FALSE	FALSE	FALSE	FALSE	FALSE	FALSE	FALSE	1	2	2	2	2	2	1	1	1	1	1	27621.2	27994.576171875	43005.4	28554.8	32524.482421875
A8MPP1;Q92771	DDX11L8;DDX12P	Homo sapiens	Putative ATP-dependent RNA helicase DDX11-like protein 8;Putative ATP-dependent RNA helicase DDX12	D11L8_HUMAN;DDX12_HUMAN	homo_sapiens_UP000005640_9606_2022	0	101810.67;106005.65	IGIFESPTGTGK	FALSE	39;58	FALSE	3	4	3	3	3	3	3	4	3	3	3	FALSE	FALSE	FALSE	FALSE	FALSE	FALSE	FALSE	FALSE	FALSE	FALSE	FALSE	3	4	3	3	3	3	3	4	3	3	3	377089	322199	244303	372605	272433
A8MPP1;Q92771	DDX11L8;DDX12P	Homo sapiens	Putative ATP-dependent RNA helicase DDX11-like protein 8;Putative ATP-dependent RNA helicase DDX12	D11L8_HUMAN;DDX12_HUMAN	homo_sapiens_UP000005640_9606_2022	0	101810.67;106005.65	DFASIVLLDQR	FALSE	855;873	TRUE	3	4	3	3	3	3	3	4	3	3	3	FALSE	FALSE	FALSE	FALSE	FALSE	FALSE	FALSE	FALSE	FALSE	FALSE	FALSE	3	4	3	3	3	3	3	4	3	3	3	377089	322199	244303	372605	272433
A8MPP1;Q92771	DDX11L8;DDX12P	Homo sapiens	Putative ATP-dependent RNA helicase DDX11-like protein 8;Putative ATP-dependent RNA helicase DDX12	D11L8_HUMAN;DDX12_HUMAN	homo_sapiens_UP000005640_9606_2022	0	101810.67;106005.65	MAYLDQTLPR	FALSE	813;831	TRUE	3	4	3	3	3	3	3	4	3	3	3	FALSE	FALSE	FALSE	FALSE	FALSE	FALSE	FALSE	FALSE	FALSE	FALSE	FALSE	3	4	3	3	3	3	3	4	3	3	3	377089	322199	244303	372605	272433
A8MPP1;Q92771	DDX11L8;DDX12P	Homo sapiens	Putative ATP-dependent RNA helicase DDX11-like protein 8;Putative ATP-dependent RNA helicase DDX12	D11L8_HUMAN;DDX12_HUMAN	homo_sapiens_UP000005640_9606_2022	0	101810.67;106005.65	FLLLNPAVHFAQVVK	FALSE	599;616	FALSE	3	4	3	3	3	3	3	4	3	3	3	FALSE	FALSE	FALSE	FALSE	FALSE	FALSE	FALSE	FALSE	FALSE	FALSE	FALSE	3	4	3	3	3	3	3	4	3	3	3	377089	322199	244303	372605	272433
A8MQ14;Q9NYW8	ZNF850;RBAK	Homo sapiens	Zinc finger protein 850;RB-associated KRAB zinc finger protein	ZN850_HUMAN;RBAK_HUMAN	homo_sapiens_UP000005640_9606_2022	0	125431.08;82994.71	THLTLHQR	FALSE	966;358	TRUE	0	1	1	1	1	1	1	0	0	0	0	TRUE	TRUE	TRUE	TRUE	TRUE	TRUE	TRUE	TRUE	TRUE	TRUE	TRUE	0	1	0	1	0	0	0	0	0	0	0	NaN	2.8456356525421143	NaN	1	NaN
A8MT69	CENPX	Homo sapiens	Centromere protein X	CENPX_HUMAN	homo_sapiens_UP000005640_9606_2022	0	8959.42	VSGDALQLMVELLK	TRUE	30	TRUE	1	0	0	1	0	1	1	0	1	0	0	TRUE	TRUE	TRUE	TRUE	TRUE	TRUE	TRUE	TRUE	TRUE	TRUE	TRUE	1	0	0	0	0	1	1	0	1	0	0	2549.404541015625	NaN	NaN	NaN	NaN
A8MVJ9;Q9NWY4	;HPF1	Homo sapiens	Putative histone PARylation factor 1-like;Histone PARylation factor 1	HPF1L_HUMAN;HPF1_HUMAN	homo_sapiens_UP000005640_9606_2022	0	39721.66;39436.08	VAGQLLPLAYNLLK	FALSE	309;308	TRUE	1	1	1	1	1	1	1	1	1	1	0	TRUE	TRUE	TRUE	TRUE	TRUE	TRUE	TRUE	TRUE	TRUE	TRUE	TRUE	0	1	0	1	1	0	0	1	0	0	0	NaN	1.7014621496200562	NaN	2.413264513015747	1
A8MWD9;P62308	SNRPGP15;SNRPG	Homo sapiens	Putative small nuclear ribonucleoprotein G-like protein 15;Small nuclear ribonucleoprotein G	RUXGL_HUMAN;RUXG_HUMAN	homo_sapiens_UP000005640_9606_2022	0	8544.04;8496.06	GNSIIMLEALERV	FALSE	64;64	TRUE	4	4	4	3	4	3	4	4	4	4	4	FALSE	FALSE	FALSE	FALSE	FALSE	FALSE	FALSE	FALSE	FALSE	FALSE	FALSE	4	4	4	3	4	3	4	4	4	4	4	1.51099e+06	1427762	1.13559e+06	1.12214e+06	948943
A8MWD9;P62308	SNRPGP15;SNRPG	Homo sapiens	Putative small nuclear ribonucleoprotein G-like protein 15;Small nuclear ribonucleoprotein G	RUXGL_HUMAN;RUXG_HUMAN	homo_sapiens_UP000005640_9606_2022	0	8544.04;8496.06	GNSIIMLEALER	FALSE	64;64	TRUE	4	4	4	3	4	3	4	4	4	4	4	FALSE	FALSE	FALSE	FALSE	FALSE	FALSE	FALSE	FALSE	FALSE	FALSE	FALSE	4	4	4	3	4	3	4	4	4	4	4	1.51099e+06	1427762	1.13559e+06	1.12214e+06	948943
A8MWD9;P62308	SNRPGP15;SNRPG	Homo sapiens	Putative small nuclear ribonucleoprotein G-like protein 15;Small nuclear ribonucleoprotein G	RUXGL_HUMAN;RUXG_HUMAN	homo_sapiens_UP000005640_9606_2022	0	8544.04;8496.06	AHPPELK	FALSE	4;4	TRUE	4	4	4	3	4	3	4	4	4	4	4	FALSE	FALSE	FALSE	FALSE	FALSE	FALSE	FALSE	FALSE	FALSE	FALSE	FALSE	4	4	4	3	4	3	4	4	4	4	4	1.51099e+06	1427762	1.13559e+06	1.12214e+06	948943
A8MWD9;P62308	SNRPGP15;SNRPG	Homo sapiens	Putative small nuclear ribonucleoprotein G-like protein 15;Small nuclear ribonucleoprotein G	RUXGL_HUMAN;RUXG_HUMAN	homo_sapiens_UP000005640_9606_2022	0	8544.04;8496.06	HVQGILR	FALSE	26;26	TRUE	4	4	4	3	4	3	4	4	4	4	4	FALSE	FALSE	FALSE	FALSE	FALSE	FALSE	FALSE	FALSE	FALSE	FALSE	FALSE	4	4	4	3	4	3	4	4	4	4	4	1.51099e+06	1427762	1.13559e+06	1.12214e+06	948943
A8TX70	COL6A5	Homo sapiens	Collagen alpha-5(VI) chain	CO6A5_HUMAN	homo_sapiens_UP000005640_9606_2022	0.003712601004586154	289926	QFEQIKR	TRUE	457	TRUE	1	0	0	0	0	0	1	1	0	1	1	TRUE	TRUE	TRUE	TRUE	TRUE	TRUE	TRUE	TRUE	TRUE	TRUE	TRUE	0	0	0	0	0	0	0	0	0	0	0	NaN	NaN	NaN	NaN	NaN
B2RBV5		Homo sapiens	Putative MORF4 family-associated protein 1-like protein UPP	MRUPP_HUMAN	homo_sapiens_UP000005640_9606_2022	0	13369.1	LLEIQSLLDAIK	TRUE	49	TRUE	1	1	1	1	1	1	1	1	1	1	1	TRUE	TRUE	TRUE	TRUE	TRUE	TRUE	TRUE	TRUE	TRUE	TRUE	TRUE	1	1	1	1	1	1	1	1	1	1	1	7608.16064453125	17670.111328125	13444.9443359375	7267.9775390625	20675.587890625
B2RTY4	MYO9A	Homo sapiens	Unconventional myosin-IXa	MYO9A_HUMAN	homo_sapiens_UP000005640_9606_2022	0.00024021138601969732	292706	RFEDNEHTLR	TRUE	10	TRUE	1	1	1	0	0	1	1	1	1	0	0	TRUE	TRUE	TRUE	TRUE	TRUE	TRUE	TRUE	TRUE	TRUE	TRUE	TRUE	0	1	0	0	0	0	0	1	0	0	0	NaN	3.272923231124878	NaN	NaN	NaN
B5ME19;Q99613	EIF3CL;EIF3C	Homo sapiens	Eukaryotic translation initiation factor 3 subunit C-like protein;Eukaryotic translation initiation factor 3 subunit C	EIFCL_HUMAN;EIF3C_HUMAN	homo_sapiens_UP000005640_9606_2022	0	105472.91;105343.79	ELLGQGLLLR	FALSE	645;644	TRUE	15	13	14	13	14	14	12	14	15	13	15	FALSE	FALSE	FALSE	FALSE	FALSE	FALSE	FALSE	FALSE	FALSE	FALSE	FALSE	15	13	14	13	14	14	12	14	15	13	15	555543	503166	450405	419154	607676
B5ME19;Q99613	EIF3CL;EIF3C	Homo sapiens	Eukaryotic translation initiation factor 3 subunit C-like protein;Eukaryotic translation initiation factor 3 subunit C	EIFCL_HUMAN;EIF3C_HUMAN	homo_sapiens_UP000005640_9606_2022	0	105472.91;105343.79	DFESHITSYK	FALSE	151;151	TRUE	15	13	14	13	14	14	12	14	15	13	15	FALSE	FALSE	FALSE	FALSE	FALSE	FALSE	FALSE	FALSE	FALSE	FALSE	FALSE	15	13	14	13	14	14	12	14	15	13	15	555543	503166	450405	419154	607676
B5ME19;Q99613	EIF3CL;EIF3C	Homo sapiens	Eukaryotic translation initiation factor 3 subunit C-like protein;Eukaryotic translation initiation factor 3 subunit C	EIFCL_HUMAN;EIF3C_HUMAN	homo_sapiens_UP000005640_9606_2022	0	105472.91;105343.79	LGSLVENNER	FALSE	864;863	TRUE	15	13	14	13	14	14	12	14	15	13	15	FALSE	FALSE	FALSE	FALSE	FALSE	FALSE	FALSE	FALSE	FALSE	FALSE	FALSE	15	13	14	13	14	14	12	14	15	13	15	555543	503166	450405	419154	607676
B5ME19;Q99613	EIF3CL;EIF3C	Homo sapiens	Eukaryotic translation initiation factor 3 subunit C-like protein;Eukaryotic translation initiation factor 3 subunit C	EIFCL_HUMAN;EIF3C_HUMAN	homo_sapiens_UP000005640_9606_2022	0	105472.91;105343.79	GGVPLVK	FALSE	307;306	TRUE	15	13	14	13	14	14	12	14	15	13	15	FALSE	FALSE	FALSE	FALSE	FALSE	FALSE	FALSE	FALSE	FALSE	FALSE	FALSE	15	13	14	13	14	14	12	14	15	13	15	555543	503166	450405	419154	607676
B5ME19;Q99613	EIF3CL;EIF3C	Homo sapiens	Eukaryotic translation initiation factor 3 subunit C-like protein;Eukaryotic translation initiation factor 3 subunit C	EIFCL_HUMAN;EIF3C_HUMAN	homo_sapiens_UP000005640_9606_2022	0	105472.91;105343.79	VWDLFPEADK	FALSE	766;765	TRUE	15	13	14	13	14	14	12	14	15	13	15	FALSE	FALSE	FALSE	FALSE	FALSE	FALSE	FALSE	FALSE	FALSE	FALSE	FALSE	15	13	14	13	14	14	12	14	15	13	15	555543	503166	450405	419154	607676
B5ME19;Q99613	EIF3CL;EIF3C	Homo sapiens	Eukaryotic translation initiation factor 3 subunit C-like protein;Eukaryotic translation initiation factor 3 subunit C	EIFCL_HUMAN;EIF3C_HUMAN	homo_sapiens_UP000005640_9606_2022	0	105472.91;105343.79	KIQEESLR	FALSE	783;782	TRUE	15	13	14	13	14	14	12	14	15	13	15	FALSE	FALSE	FALSE	FALSE	FALSE	FALSE	FALSE	FALSE	FALSE	FALSE	FALSE	15	13	14	13	14	14	12	14	15	13	15	555543	503166	450405	419154	607676
B5ME19;Q99613	EIF3CL;EIF3C	Homo sapiens	Eukaryotic translation initiation factor 3 subunit C-like protein;Eukaryotic translation initiation factor 3 subunit C	EIFCL_HUMAN;EIF3C_HUMAN	homo_sapiens_UP000005640_9606_2022	0	105472.91;105343.79	LNEILQAR	FALSE	334;333	TRUE	15	13	14	13	14	14	12	14	15	13	15	FALSE	FALSE	FALSE	FALSE	FALSE	FALSE	FALSE	FALSE	FALSE	FALSE	FALSE	15	13	14	13	14	14	12	14	15	13	15	555543	503166	450405	419154	607676
B5ME19;Q99613	EIF3CL;EIF3C	Homo sapiens	Eukaryotic translation initiation factor 3 subunit C-like protein;Eukaryotic translation initiation factor 3 subunit C	EIFCL_HUMAN;EIF3C_HUMAN	homo_sapiens_UP000005640_9606_2022	0	105472.91;105343.79	QLTPPEGSSK	FALSE	523;522	TRUE	15	13	14	13	14	14	12	14	15	13	15	FALSE	FALSE	FALSE	FALSE	FALSE	FALSE	FALSE	FALSE	FALSE	FALSE	FALSE	15	13	14	13	14	14	12	14	15	13	15	555543	503166	450405	419154	607676
B5ME19;Q99613	EIF3CL;EIF3C	Homo sapiens	Eukaryotic translation initiation factor 3 subunit C-like protein;Eukaryotic translation initiation factor 3 subunit C	EIFCL_HUMAN;EIF3C_HUMAN	homo_sapiens_UP000005640_9606_2022	0	105472.91;105343.79	GTEITHAVVIKK	FALSE	322;321	TRUE	15	13	14	13	14	14	12	14	15	13	15	FALSE	FALSE	FALSE	FALSE	FALSE	FALSE	FALSE	FALSE	FALSE	FALSE	FALSE	15	13	14	13	14	14	12	14	15	13	15	555543	503166	450405	419154	607676
B5ME19;Q99613	EIF3CL;EIF3C	Homo sapiens	Eukaryotic translation initiation factor 3 subunit C-like protein;Eukaryotic translation initiation factor 3 subunit C	EIFCL_HUMAN;EIF3C_HUMAN	homo_sapiens_UP000005640_9606_2022	0	105472.91;105343.79	FEELTNLIR	FALSE	57;57	TRUE	15	13	14	13	14	14	12	14	15	13	15	FALSE	FALSE	FALSE	FALSE	FALSE	FALSE	FALSE	FALSE	FALSE	FALSE	FALSE	15	13	14	13	14	14	12	14	15	13	15	555543	503166	450405	419154	607676
B5ME19;Q99613	EIF3CL;EIF3C	Homo sapiens	Eukaryotic translation initiation factor 3 subunit C-like protein;Eukaryotic translation initiation factor 3 subunit C	EIFCL_HUMAN;EIF3C_HUMAN	homo_sapiens_UP000005640_9606_2022	0	105472.91;105343.79	GTEITHAVVIK	FALSE	322;321	TRUE	15	13	14	13	14	14	12	14	15	13	15	FALSE	FALSE	FALSE	FALSE	FALSE	FALSE	FALSE	FALSE	FALSE	FALSE	FALSE	15	13	14	13	14	14	12	14	15	13	15	555543	503166	450405	419154	607676
B5ME19;Q99613	EIF3CL;EIF3C	Homo sapiens	Eukaryotic translation initiation factor 3 subunit C-like protein;Eukaryotic translation initiation factor 3 subunit C	EIFCL_HUMAN;EIF3C_HUMAN	homo_sapiens_UP000005640_9606_2022	0	105472.91;105343.79	IMQNTDPHSQEYVEHLK	FALSE	459;458	TRUE	15	13	14	13	14	14	12	14	15	13	15	FALSE	FALSE	FALSE	FALSE	FALSE	FALSE	FALSE	FALSE	FALSE	FALSE	FALSE	15	13	14	13	14	14	12	14	15	13	15	555543	503166	450405	419154	607676
B5ME19;Q99613	EIF3CL;EIF3C	Homo sapiens	Eukaryotic translation initiation factor 3 subunit C-like protein;Eukaryotic translation initiation factor 3 subunit C	EIFCL_HUMAN;EIF3C_HUMAN	homo_sapiens_UP000005640_9606_2022	0	105472.91;105343.79	DAHNALLDIQSSGR	FALSE	629;628	TRUE	15	13	14	13	14	14	12	14	15	13	15	FALSE	FALSE	FALSE	FALSE	FALSE	FALSE	FALSE	FALSE	FALSE	FALSE	FALSE	15	13	14	13	14	14	12	14	15	13	15	555543	503166	450405	419154	607676
B5ME19;Q99613	EIF3CL;EIF3C	Homo sapiens	Eukaryotic translation initiation factor 3 subunit C-like protein;Eukaryotic translation initiation factor 3 subunit C	EIFCL_HUMAN;EIF3C_HUMAN	homo_sapiens_UP000005640_9606_2022	0	105472.91;105343.79	MDEEFTK	FALSE	452;451	TRUE	15	13	14	13	14	14	12	14	15	13	15	FALSE	FALSE	FALSE	FALSE	FALSE	FALSE	FALSE	FALSE	FALSE	FALSE	FALSE	15	13	14	13	14	14	12	14	15	13	15	555543	503166	450405	419154	607676
B5ME19;Q99613	EIF3CL;EIF3C	Homo sapiens	Eukaryotic translation initiation factor 3 subunit C-like protein;Eukaryotic translation initiation factor 3 subunit C	EIFCL_HUMAN;EIF3C_HUMAN	homo_sapiens_UP000005640_9606_2022	0	105472.91;105343.79	QGTYGGYFR	FALSE	879;878	TRUE	15	13	14	13	14	14	12	14	15	13	15	FALSE	FALSE	FALSE	FALSE	FALSE	FALSE	FALSE	FALSE	FALSE	FALSE	FALSE	15	13	14	13	14	14	12	14	15	13	15	555543	503166	450405	419154	607676
B5ME19;Q99613	EIF3CL;EIF3C	Homo sapiens	Eukaryotic translation initiation factor 3 subunit C-like protein;Eukaryotic translation initiation factor 3 subunit C	EIFCL_HUMAN;EIF3C_HUMAN	homo_sapiens_UP000005640_9606_2022	0	105472.91;105343.79	ILHTYYK	FALSE	508;507	TRUE	15	13	14	13	14	14	12	14	15	13	15	FALSE	FALSE	FALSE	FALSE	FALSE	FALSE	FALSE	FALSE	FALSE	FALSE	FALSE	15	13	14	13	14	14	12	14	15	13	15	555543	503166	450405	419154	607676
B9A064	IGLL5	Homo sapiens	Immunoglobulin lambda-like polypeptide 5	IGLL5_HUMAN	homo_sapiens_UP000005640_9606_2022	0.00024021138601969732	23063.2	VTVLGQPK	TRUE	105	TRUE	1	1	1	1	1	1	1	1	1	1	1	TRUE	TRUE	TRUE	TRUE	TRUE	TRUE	TRUE	TRUE	TRUE	TRUE	TRUE	1	1	1	1	1	1	1	1	1	1	1	3.96977e+06	3804431	3.80823e+06	5.58044e+06	3.52919e+06
C4AMC7;Q6VEQ5	WASH3P;WASH2P	Homo sapiens	Putative WAS protein family homolog 3;WAS protein family homolog 2	WASH3_HUMAN;WASH2_HUMAN	homo_sapiens_UP000005640_9606_2022	0	49994.54;50312.01	ATLLESIR	FALSE	361;363	TRUE	1	1	0	1	0	1	1	1	1	1	0	TRUE	TRUE	TRUE	TRUE	TRUE	TRUE	TRUE	TRUE	TRUE	TRUE	TRUE	1	1	0	0	0	1	0	1	0	0	0	32.3687629699707	49.22576141357422	NaN	NaN	NaN
C9JLW8	MCRIP1	Homo sapiens	Mapk-regulated corepressor-interacting protein 1	MCRI1_HUMAN	homo_sapiens_UP000005640_9606_2022	0	10920.2	FIYEAWQGVER	TRUE	39	TRUE	2	2	1	1	2	1	2	2	1	1	1	FALSE	FALSE	FALSE	FALSE	FALSE	FALSE	FALSE	FALSE	FALSE	FALSE	FALSE	2	2	1	1	2	1	2	2	1	1	1	671149	694388	238044	403908	123244
C9JLW8	MCRIP1	Homo sapiens	Mapk-regulated corepressor-interacting protein 1	MCRI1_HUMAN	homo_sapiens_UP000005640_9606_2022	0	10920.2	VPNPSLK	TRUE	70	TRUE	2	2	1	1	2	1	2	2	1	1	1	FALSE	FALSE	FALSE	FALSE	FALSE	FALSE	FALSE	FALSE	FALSE	FALSE	FALSE	2	2	1	1	2	1	2	2	1	1	1	671149	694388	238044	403908	123244
E1BNR0	APOB	Bos taurus	Apolipoprotein B	E1BNR0_BOVIN	contaminants2021	0	515516	VLLDQLR	FALSE	2287	FALSE	5	5	6	5	7	5	4	4	6	5	4	FALSE	FALSE	FALSE	FALSE	FALSE	FALSE	FALSE	FALSE	FALSE	FALSE	FALSE	5	5	6	5	7	5	4	4	6	5	4	167848	152745	112395	101569	199203
E1BNR0	APOB	Bos taurus	Apolipoprotein B	E1BNR0_BOVIN	contaminants2021	0	515516	HSIPVPLDAFYALIHR	TRUE	3175	TRUE	5	5	6	5	7	5	4	4	6	5	4	FALSE	FALSE	FALSE	FALSE	FALSE	FALSE	FALSE	FALSE	FALSE	FALSE	FALSE	5	5	6	5	7	5	4	4	6	5	4	167848	152745	112395	101569	199203
E1BNR0	APOB	Bos taurus	Apolipoprotein B	E1BNR0_BOVIN	contaminants2021	0	515516	VIGNIGK	TRUE	488	TRUE	5	5	6	5	7	5	4	4	6	5	4	FALSE	FALSE	FALSE	FALSE	FALSE	FALSE	FALSE	FALSE	FALSE	FALSE	FALSE	5	5	6	5	7	5	4	4	6	5	4	167848	152745	112395	101569	199203
E1BNR0	APOB	Bos taurus	Apolipoprotein B	E1BNR0_BOVIN	contaminants2021	0	515516	VLVDHFGYTK	FALSE	730	FALSE	5	5	6	5	7	5	4	4	6	5	4	FALSE	FALSE	FALSE	FALSE	FALSE	FALSE	FALSE	FALSE	FALSE	FALSE	FALSE	5	5	6	5	7	5	4	4	6	5	4	167848	152745	112395	101569	199203
E1BNR0	APOB	Bos taurus	Apolipoprotein B	E1BNR0_BOVIN	contaminants2021	0	515516	SNTVAGIHTEK	TRUE	2845	TRUE	5	5	6	5	7	5	4	4	6	5	4	FALSE	FALSE	FALSE	FALSE	FALSE	FALSE	FALSE	FALSE	FALSE	FALSE	FALSE	5	5	6	5	7	5	4	4	6	5	4	167848	152745	112395	101569	199203
E1BNR0	APOB	Bos taurus	Apolipoprotein B	E1BNR0_BOVIN	contaminants2021	0	515516	TLQELQK	TRUE	325	TRUE	5	5	6	5	7	5	4	4	6	5	4	FALSE	FALSE	FALSE	FALSE	FALSE	FALSE	FALSE	FALSE	FALSE	FALSE	FALSE	5	5	6	5	7	5	4	4	6	5	4	167848	152745	112395	101569	199203
E1BNR0	APOB	Bos taurus	Apolipoprotein B	E1BNR0_BOVIN	contaminants2021	0	515516	LHVSEQNAQR	TRUE	332	TRUE	5	5	6	5	7	5	4	4	6	5	4	FALSE	FALSE	FALSE	FALSE	FALSE	FALSE	FALSE	FALSE	FALSE	FALSE	FALSE	5	5	6	5	7	5	4	4	6	5	4	167848	152745	112395	101569	199203
E1BNR0	APOB	Bos taurus	Apolipoprotein B	E1BNR0_BOVIN	contaminants2021	0	515516	SLHTYANILLDR	TRUE	1200	TRUE	5	5	6	5	7	5	4	4	6	5	4	FALSE	FALSE	FALSE	FALSE	FALSE	FALSE	FALSE	FALSE	FALSE	FALSE	FALSE	5	5	6	5	7	5	4	4	6	5	4	167848	152745	112395	101569	199203
E9PAV3	NACA	Homo sapiens	Nascent polypeptide-associated complex subunit alpha, muscle-specific form	NACAM_HUMAN	homo_sapiens_UP000005640_9606_2022	0	205422	DIELVMSQANVSR	TRUE	2043	TRUE	4	5	3	3	3	3	3	5	5	5	3	FALSE	FALSE	FALSE	FALSE	FALSE	FALSE	FALSE	FALSE	FALSE	FALSE	FALSE	4	5	3	3	3	3	3	5	5	5	3	300698	112709	221824	41950.1	172327
E9PAV3	NACA	Homo sapiens	Nascent polypeptide-associated complex subunit alpha, muscle-specific form	NACAM_HUMAN	homo_sapiens_UP000005640_9606_2022	0	205422	NILFVITKPDVYK	FALSE	1964	FALSE	4	5	3	3	3	3	3	5	5	5	3	FALSE	FALSE	FALSE	FALSE	FALSE	FALSE	FALSE	FALSE	FALSE	FALSE	FALSE	4	5	3	3	3	3	3	5	5	5	3	300698	112709	221824	41950.1	172327
E9PAV3	NACA	Homo sapiens	Nascent polypeptide-associated complex subunit alpha, muscle-specific form	NACAM_HUMAN	homo_sapiens_UP000005640_9606_2022	0	205422	IEDLSQQAQLAAAEK	TRUE	1991	TRUE	4	5	3	3	3	3	3	5	5	5	3	FALSE	FALSE	FALSE	FALSE	FALSE	FALSE	FALSE	FALSE	FALSE	FALSE	FALSE	4	5	3	3	3	3	3	5	5	5	3	300698	112709	221824	41950.1	172327
E9PAV3	NACA	Homo sapiens	Nascent polypeptide-associated complex subunit alpha, muscle-specific form	NACAM_HUMAN	homo_sapiens_UP000005640_9606_2022	0	205422	EVPATPSSR	TRUE	1515	TRUE	4	5	3	3	3	3	3	5	5	5	3	FALSE	FALSE	FALSE	FALSE	FALSE	FALSE	FALSE	FALSE	FALSE	FALSE	FALSE	4	5	3	3	3	3	3	5	5	5	3	300698	112709	221824	41950.1	172327
E9PAV3	NACA	Homo sapiens	Nascent polypeptide-associated complex subunit alpha, muscle-specific form	NACAM_HUMAN	homo_sapiens_UP000005640_9606_2022	0	205422	SPASDTYIVFGEAK	TRUE	1977	TRUE	4	5	3	3	3	3	3	5	5	5	3	FALSE	FALSE	FALSE	FALSE	FALSE	FALSE	FALSE	FALSE	FALSE	FALSE	FALSE	4	5	3	3	3	3	3	5	5	5	3	300698	112709	221824	41950.1	172327
E9PRG8	C11orf98	Homo sapiens	Uncharacterized protein C11orf98	CK098_HUMAN	homo_sapiens_UP000005640_9606_2022	0.0006991377301328362	14233.7	VVGAVIDQGLITR	TRUE	36	TRUE	0	1	1	1	1	1	0	1	0	1	1	TRUE	TRUE	TRUE	TRUE	TRUE	TRUE	TRUE	TRUE	TRUE	TRUE	TRUE	0	0	0	0	1	0	0	0	0	0	0	NaN	NaN	NaN	NaN	1
F1MVK1	c4a	Bos taurus	C4a anaphylatoxin	F1MVK1_BOVIN	contaminants2021	0.0006991377301328362	192220	AVDLIQK	FALSE	1037	FALSE	2	2	0	1	2	2	2	2	2	2	2	FALSE	FALSE	FALSE	FALSE	FALSE	FALSE	FALSE	FALSE	FALSE	FALSE	FALSE	2	2	0	1	2	2	2	2	2	2	2	19010.861328125	11563.2705078125	NaN	21976.478515625	25925.857421875
F1MVK1	c4a	Bos taurus	C4a anaphylatoxin	F1MVK1_BOVIN	contaminants2021	0.0006991377301328362	192220	LLLFSPSVVR	TRUE	23	TRUE	2	2	0	1	2	2	2	2	2	2	2	FALSE	FALSE	FALSE	FALSE	FALSE	FALSE	FALSE	FALSE	FALSE	FALSE	FALSE	2	2	0	1	2	2	2	2	2	2	2	19010.861328125	11563.2705078125	NaN	21976.478515625	25925.857421875
F1N5M2;Q3MHN5	GC	Bos taurus	Gc-globulin;Vitamin D-binding protein	F1N5M2_BOVIN;VTDB_BOVIN	contaminants2021	0	53356.04;53342.01	VLDQYIFELSR	FALSE	341;341	TRUE	1	2	2	2	1	1	2	1	1	2	1	FALSE	FALSE	FALSE	FALSE	FALSE	FALSE	FALSE	FALSE	FALSE	FALSE	FALSE	1	2	2	2	1	1	2	1	1	2	1	212308	146610	161945	121204	95091.1
F1N5M2;Q3MHN5	GC	Bos taurus	Gc-globulin;Vitamin D-binding protein	F1N5M2_BOVIN;VTDB_BOVIN	contaminants2021	0	53356.04;53342.01	VPTAHLEDVLPLAEDITTILSK	FALSE	243;243	TRUE	1	2	2	2	1	1	2	1	1	2	1	FALSE	FALSE	FALSE	FALSE	FALSE	FALSE	FALSE	FALSE	FALSE	FALSE	FALSE	1	2	2	2	1	1	2	1	1	2	1	212308	146610	161945	121204	95091.1
F6R4P6	SERPIND1	Bos taurus	Serpin family D member 1	F6R4P6_BOVIN	contaminants2021	0	62704.7	DYDLVGALR	TRUE	469	TRUE	2	2	1	1	1	0	0	0	1	2	0	FALSE	FALSE	FALSE	FALSE	FALSE	FALSE	FALSE	FALSE	FALSE	FALSE	FALSE	2	2	0	0	0	0	0	0	0	2	0	4.527032852172852	0.5801264643669128	NaN	NaN	NaN
F6R4P6	SERPIND1	Bos taurus	Serpin family D member 1	F6R4P6_BOVIN	contaminants2021	0	62704.7	EYYFAEVR	TRUE	309	TRUE	2	2	1	1	1	0	0	0	1	2	0	FALSE	FALSE	FALSE	FALSE	FALSE	FALSE	FALSE	FALSE	FALSE	FALSE	FALSE	2	2	0	0	0	0	0	0	0	2	0	4.527032852172852	0.5801264643669128	NaN	NaN	NaN
G3N0S9	c4	Bos taurus	Uncharacterized protein	G3N0S9_BOVIN	contaminants2021	0.00024021138601969732	21488	DQYVSPETVTVR	TRUE	100	TRUE	1	1	1	1	1	0	1	1	1	1	1	TRUE	TRUE	TRUE	TRUE	TRUE	TRUE	TRUE	TRUE	TRUE	TRUE	TRUE	0	1	0	1	1	0	1	1	1	1	1	NaN	126905	NaN	52908.8	53816.4
G3N188	iglike	Bos taurus	Ig-like domain-containing protein	G3N188_BOVIN	contaminants2021	0	24099.5	ALEWLGVIYSGGSTGYNPALK	TRUE	70	TRUE	2	2	2	2	2	2	2	2	2	2	0	FALSE	FALSE	FALSE	FALSE	FALSE	FALSE	FALSE	FALSE	FALSE	FALSE	FALSE	2	2	2	2	2	2	2	2	2	2	0	452818	110529	592455	706753	486577
G3N188	iglike	Bos taurus	Ig-like domain-containing protein	G3N188_BOVIN	contaminants2021	0	24099.5	ESGPSLVK	TRUE	32	TRUE	2	2	2	2	2	2	2	2	2	2	0	FALSE	FALSE	FALSE	FALSE	FALSE	FALSE	FALSE	FALSE	FALSE	FALSE	FALSE	2	2	2	2	2	2	2	2	2	2	0	452818	110529	592455	706753	486577
iRT-Kit_WR_fusion	irt	artificial	11 tryptic iRT peptide	BiognosysIRT	contaminants2021	0	14165.8	YILAGVENSK	TRUE	10	TRUE	5	5	5	5	5	5	5	5	5	5	5	FALSE	FALSE	FALSE	FALSE	FALSE	FALSE	FALSE	FALSE	FALSE	FALSE	FALSE	5	5	5	5	5	5	5	5	5	5	5	5507282	8.33987e+06	8402242	6.87299e+06	6522045
iRT-Kit_WR_fusion	irt	artificial	11 tryptic iRT peptide	BiognosysIRT	contaminants2021	0	14165.8	GAGSSEPVTGLDAK	TRUE	44	TRUE	5	5	5	5	5	5	5	5	5	5	5	FALSE	FALSE	FALSE	FALSE	FALSE	FALSE	FALSE	FALSE	FALSE	FALSE	FALSE	5	5	5	5	5	5	5	5	5	5	5	5507282	8.33987e+06	8402242	6.87299e+06	6522045
iRT-Kit_WR_fusion	irt	artificial	11 tryptic iRT peptide	BiognosysIRT	contaminants2021	0	14165.8	VEATFGVDESNAK	TRUE	70	TRUE	5	5	5	5	5	5	5	5	5	5	5	FALSE	FALSE	FALSE	FALSE	FALSE	FALSE	FALSE	FALSE	FALSE	FALSE	FALSE	5	5	5	5	5	5	5	5	5	5	5	5507282	8.33987e+06	8402242	6.87299e+06	6522045
iRT-Kit_WR_fusion	irt	artificial	11 tryptic iRT peptide	BiognosysIRT	contaminants2021	0	14165.8	ADVTPADFSEWSK	TRUE	108	TRUE	5	5	5	5	5	5	5	5	5	5	5	FALSE	FALSE	FALSE	FALSE	FALSE	FALSE	FALSE	FALSE	FALSE	FALSE	FALSE	5	5	5	5	5	5	5	5	5	5	5	5507282	8.33987e+06	8402242	6.87299e+06	6522045
iRT-Kit_WR_fusion	irt	artificial	11 tryptic iRT peptide	BiognosysIRT	contaminants2021	0	14165.8	GTFIIDPAAVIR	TRUE	32	TRUE	5	5	5	5	5	5	5	5	5	5	5	FALSE	FALSE	FALSE	FALSE	FALSE	FALSE	FALSE	FALSE	FALSE	FALSE	FALSE	5	5	5	5	5	5	5	5	5	5	5	5507282	8.33987e+06	8402242	6.87299e+06	6522045
O00116	AGPS	Homo sapiens	Alkyldihydroxyacetonephosphate synthase, peroxisomal	ADAS_HUMAN	homo_sapiens_UP000005640_9606_2022	0	72911.8	ASLNPSDTPPSVVNEDFLHDLK	TRUE	148	TRUE	7	6	6	7	6	7	7	6	7	6	5	FALSE	FALSE	FALSE	FALSE	FALSE	FALSE	FALSE	FALSE	FALSE	FALSE	FALSE	7	6	6	7	6	7	7	6	7	6	5	143848	150135	145602	130530	163822
O00116	AGPS	Homo sapiens	Alkyldihydroxyacetonephosphate synthase, peroxisomal	ADAS_HUMAN	homo_sapiens_UP000005640_9606_2022	0	72911.8	EYVDPNNIFGNR	TRUE	644	TRUE	7	6	6	7	6	7	7	6	7	6	5	FALSE	FALSE	FALSE	FALSE	FALSE	FALSE	FALSE	FALSE	FALSE	FALSE	FALSE	7	6	6	7	6	7	7	6	7	6	5	143848	150135	145602	130530	163822
O00116	AGPS	Homo sapiens	Alkyldihydroxyacetonephosphate synthase, peroxisomal	ADAS_HUMAN	homo_sapiens_UP000005640_9606_2022	0	72911.8	NIYGNIEDLVVHIK	TRUE	324	TRUE	7	6	6	7	6	7	7	6	7	6	5	FALSE	FALSE	FALSE	FALSE	FALSE	FALSE	FALSE	FALSE	FALSE	FALSE	FALSE	7	6	6	7	6	7	7	6	7	6	5	143848	150135	145602	130530	163822
O00116	AGPS	Homo sapiens	Alkyldihydroxyacetonephosphate synthase, peroxisomal	ADAS_HUMAN	homo_sapiens_UP000005640_9606_2022	0	72911.8	EEILANGGSLSHHHGVGK	TRUE	604	TRUE	7	6	6	7	6	7	7	6	7	6	5	FALSE	FALSE	FALSE	FALSE	FALSE	FALSE	FALSE	FALSE	FALSE	FALSE	FALSE	7	6	6	7	6	7	7	6	7	6	5	143848	150135	145602	130530	163822
O00116	AGPS	Homo sapiens	Alkyldihydroxyacetonephosphate synthase, peroxisomal	ADAS_HUMAN	homo_sapiens_UP000005640_9606_2022	0	72911.8	ETNISYSQEADDR	TRUE	170	TRUE	7	6	6	7	6	7	7	6	7	6	5	FALSE	FALSE	FALSE	FALSE	FALSE	FALSE	FALSE	FALSE	FALSE	FALSE	FALSE	7	6	6	7	6	7	7	6	7	6	5	143848	150135	145602	130530	163822
O00116	AGPS	Homo sapiens	Alkyldihydroxyacetonephosphate synthase, peroxisomal	ADAS_HUMAN	homo_sapiens_UP000005640_9606_2022	0	72911.8	QVYDIAAK	TRUE	483	TRUE	7	6	6	7	6	7	7	6	7	6	5	FALSE	FALSE	FALSE	FALSE	FALSE	FALSE	FALSE	FALSE	FALSE	FALSE	FALSE	7	6	6	7	6	7	7	6	7	6	5	143848	150135	145602	130530	163822
O00116	AGPS	Homo sapiens	Alkyldihydroxyacetonephosphate synthase, peroxisomal	ADAS_HUMAN	homo_sapiens_UP000005640_9606_2022	0	72911.8	GFDPNQLSVATLLFEGDREK	TRUE	457	TRUE	7	6	6	7	6	7	7	6	7	6	5	FALSE	FALSE	FALSE	FALSE	FALSE	FALSE	FALSE	FALSE	FALSE	FALSE	FALSE	7	6	6	7	6	7	7	6	7	6	5	143848	150135	145602	130530	163822
O00139	KIF2A	Homo sapiens	Kinesin-like protein KIF2A	KIF2A_HUMAN	homo_sapiens_UP000005640_9606_2022	0	79954.5	LQQQELR	TRUE	175	TRUE	12	12	12	13	12	12	12	13	14	11	11	FALSE	FALSE	FALSE	FALSE	FALSE	FALSE	FALSE	FALSE	FALSE	FALSE	FALSE	12	12	12	13	12	12	12	13	14	11	11	112197	112394	92956.1	105209	89369.2
O00139	KIF2A	Homo sapiens	Kinesin-like protein KIF2A	KIF2A_HUMAN	homo_sapiens_UP000005640_9606_2022	0	79954.5	FSLIDLAGNER	TRUE	453	TRUE	12	12	12	13	12	12	12	13	14	11	11	FALSE	FALSE	FALSE	FALSE	FALSE	FALSE	FALSE	FALSE	FALSE	FALSE	FALSE	12	12	12	13	12	12	12	13	14	11	11	112197	112394	92956.1	105209	89369.2
O00139	KIF2A	Homo sapiens	Kinesin-like protein KIF2A	KIF2A_HUMAN	homo_sapiens_UP000005640_9606_2022	0	79954.5	IDILTELR	TRUE	671	TRUE	12	12	12	13	12	12	12	13	14	11	11	FALSE	FALSE	FALSE	FALSE	FALSE	FALSE	FALSE	FALSE	FALSE	FALSE	FALSE	12	12	12	13	12	12	12	13	14	11	11	112197	112394	92956.1	105209	89369.2
O00139	KIF2A	Homo sapiens	Kinesin-like protein KIF2A	KIF2A_HUMAN	homo_sapiens_UP000005640_9606_2022	0	79954.5	AALQEEEQASK	TRUE	686	TRUE	12	12	12	13	12	12	12	13	14	11	11	FALSE	FALSE	FALSE	FALSE	FALSE	FALSE	FALSE	FALSE	FALSE	FALSE	FALSE	12	12	12	13	12	12	12	13	14	11	11	112197	112394	92956.1	105209	89369.2
O00139	KIF2A	Homo sapiens	Kinesin-like protein KIF2A	KIF2A_HUMAN	homo_sapiens_UP000005640_9606_2022	0	79954.5	YLENQTFR	TRUE	268	TRUE	12	12	12	13	12	12	12	13	14	11	11	FALSE	FALSE	FALSE	FALSE	FALSE	FALSE	FALSE	FALSE	FALSE	FALSE	FALSE	12	12	12	13	12	12	12	13	14	11	11	112197	112394	92956.1	105209	89369.2
O00139	KIF2A	Homo sapiens	Kinesin-like protein KIF2A	KIF2A_HUMAN	homo_sapiens_UP000005640_9606_2022	0	79954.5	DSFIGENSR	FALSE	515	FALSE	12	12	12	13	12	12	12	13	14	11	11	FALSE	FALSE	FALSE	FALSE	FALSE	FALSE	FALSE	FALSE	FALSE	FALSE	FALSE	12	12	12	13	12	12	12	13	14	11	11	112197	112394	92956.1	105209	89369.2
O00139	KIF2A	Homo sapiens	Kinesin-like protein KIF2A	KIF2A_HUMAN	homo_sapiens_UP000005640_9606_2022	0	79954.5	AVFQESIR	TRUE	630	TRUE	12	12	12	13	12	12	12	13	14	11	11	FALSE	FALSE	FALSE	FALSE	FALSE	FALSE	FALSE	FALSE	FALSE	FALSE	FALSE	12	12	12	13	12	12	12	13	14	11	11	112197	112394	92956.1	105209	89369.2
O00139	KIF2A	Homo sapiens	Kinesin-like protein KIF2A	KIF2A_HUMAN	homo_sapiens_UP000005640_9606_2022	0	79954.5	FDYAFDDSAPNEMVYR	TRUE	276	TRUE	12	12	12	13	12	12	12	13	14	11	11	FALSE	FALSE	FALSE	FALSE	FALSE	FALSE	FALSE	FALSE	FALSE	FALSE	FALSE	12	12	12	13	12	12	12	13	14	11	11	112197	112394	92956.1	105209	89369.2
O00139	KIF2A	Homo sapiens	Kinesin-like protein KIF2A	KIF2A_HUMAN	homo_sapiens_UP000005640_9606_2022	0	79954.5	DLDVITIPSK	TRUE	242	TRUE	12	12	12	13	12	12	12	13	14	11	11	FALSE	FALSE	FALSE	FALSE	FALSE	FALSE	FALSE	FALSE	FALSE	FALSE	FALSE	12	12	12	13	12	12	12	13	14	11	11	112197	112394	92956.1	105209	89369.2
O00139	KIF2A	Homo sapiens	Kinesin-like protein KIF2A	KIF2A_HUMAN	homo_sapiens_UP000005640_9606_2022	0	79954.5	DVVMVHEPK	TRUE	252	TRUE	12	12	12	13	12	12	12	13	14	11	11	FALSE	FALSE	FALSE	FALSE	FALSE	FALSE	FALSE	FALSE	FALSE	FALSE	FALSE	12	12	12	13	12	12	12	13	14	11	11	112197	112394	92956.1	105209	89369.2
O00139	KIF2A	Homo sapiens	Kinesin-like protein KIF2A	KIF2A_HUMAN	homo_sapiens_UP000005640_9606_2022	0	79954.5	LEGAEINK	TRUE	476	TRUE	12	12	12	13	12	12	12	13	14	11	11	FALSE	FALSE	FALSE	FALSE	FALSE	FALSE	FALSE	FALSE	FALSE	FALSE	FALSE	12	12	12	13	12	12	12	13	14	11	11	112197	112394	92956.1	105209	89369.2
O00139	KIF2A	Homo sapiens	Kinesin-like protein KIF2A	KIF2A_HUMAN	homo_sapiens_UP000005640_9606_2022	0	79954.5	FTARPLVETIFER	TRUE	292	TRUE	12	12	12	13	12	12	12	13	14	11	11	FALSE	FALSE	FALSE	FALSE	FALSE	FALSE	FALSE	FALSE	FALSE	FALSE	FALSE	12	12	12	13	12	12	12	13	14	11	11	112197	112394	92956.1	105209	89369.2
O00139	KIF2A	Homo sapiens	Kinesin-like protein KIF2A	KIF2A_HUMAN	homo_sapiens_UP000005640_9606_2022	0	79954.5	GSLDYRPLTTADPIDEHR	TRUE	206	TRUE	12	12	12	13	12	12	12	13	14	11	11	FALSE	FALSE	FALSE	FALSE	FALSE	FALSE	FALSE	FALSE	FALSE	FALSE	FALSE	12	12	12	13	12	12	12	13	14	11	11	112197	112394	92956.1	105209	89369.2
O00139	KIF2A	Homo sapiens	Kinesin-like protein KIF2A	KIF2A_HUMAN	homo_sapiens_UP000005640_9606_2022	0	79954.5	QQVQVVGLQER	TRUE	392	TRUE	12	12	12	13	12	12	12	13	14	11	11	FALSE	FALSE	FALSE	FALSE	FALSE	FALSE	FALSE	FALSE	FALSE	FALSE	FALSE	12	12	12	13	12	12	12	13	14	11	11	112197	112394	92956.1	105209	89369.2
O00148	DDX39A	Homo sapiens	ATP-dependent RNA helicase DDX39A	DX39A_HUMAN	homo_sapiens_UP000005640_9606_2022	0	49129.5	VNIVFNYDMPEDSDTYLHR	TRUE	355	TRUE	3	3	3	3	2	3	3	3	3	2	3	FALSE	FALSE	FALSE	FALSE	FALSE	FALSE	FALSE	FALSE	FALSE	FALSE	FALSE	3	3	3	3	2	3	3	3	3	2	3	144747	121407	167859	90969.9	139583
O00148	DDX39A	Homo sapiens	ATP-dependent RNA helicase DDX39A	DX39A_HUMAN	homo_sapiens_UP000005640_9606_2022	0	49129.5	VSVFFGGLSIK	TRUE	144	TRUE	3	3	3	3	2	3	3	3	3	2	3	FALSE	FALSE	FALSE	FALSE	FALSE	FALSE	FALSE	FALSE	FALSE	FALSE	FALSE	3	3	3	3	2	3	3	3	3	2	3	144747	121407	167859	90969.9	139583
O00148	DDX39A	Homo sapiens	ATP-dependent RNA helicase DDX39A	DX39A_HUMAN	homo_sapiens_UP000005640_9606_2022	0	49129.5	FMQDPMEVFVDDETK	TRUE	241	TRUE	3	3	3	3	2	3	3	3	3	2	3	FALSE	FALSE	FALSE	FALSE	FALSE	FALSE	FALSE	FALSE	FALSE	FALSE	FALSE	3	3	3	3	2	3	3	3	3	2	3	144747	121407	167859	90969.9	139583
O00151	PDLIM1	Homo sapiens	PDZ and LIM domain protein 1	PDLI1_HUMAN	homo_sapiens_UP000005640_9606_2022	0.00024021138601969732	36071.7	VAASIGNAQK	TRUE	247	TRUE	2	2	2	2	2	1	2	2	2	2	2	FALSE	FALSE	FALSE	FALSE	FALSE	FALSE	FALSE	FALSE	FALSE	FALSE	FALSE	2	2	2	2	2	1	2	2	2	2	2	154497	38440.4	107778	45309.6	102170
O00151	PDLIM1	Homo sapiens	PDZ and LIM domain protein 1	PDLI1_HUMAN	homo_sapiens_UP000005640_9606_2022	0.00024021138601969732	36071.7	MNLASEPQEVLHIGSAHNR	TRUE	104	TRUE	2	2	2	2	2	1	2	2	2	2	2	FALSE	FALSE	FALSE	FALSE	FALSE	FALSE	FALSE	FALSE	FALSE	FALSE	FALSE	2	2	2	2	2	1	2	2	2	2	2	154497	38440.4	107778	45309.6	102170
O00154	ACOT7	Homo sapiens	Cytosolic acyl coenzyme A thioester hydrolase	BACH_HUMAN	homo_sapiens_UP000005640_9606_2022	0.0013676772281741509	41796	ATLWYVPLSLK	TRUE	158	TRUE	1	1	1	1	1	1	1	1	1	1	1	TRUE	TRUE	TRUE	TRUE	TRUE	TRUE	TRUE	TRUE	TRUE	TRUE	TRUE	0	0	1	0	0	0	0	0	0	0	0	NaN	NaN	1	NaN	NaN
O00159	MYO1C	Homo sapiens	Unconventional myosin-Ic	MYO1C_HUMAN	homo_sapiens_UP000005640_9606_2022	0	121682	LGTDEISPR	TRUE	901	TRUE	17	13	11	12	12	10	15	14	17	14	12	FALSE	FALSE	FALSE	FALSE	FALSE	FALSE	FALSE	FALSE	FALSE	FALSE	FALSE	17	13	11	12	12	10	15	14	17	14	12	136016	118052	101339	124406	102015
O00159	MYO1C	Homo sapiens	Unconventional myosin-Ic	MYO1C_HUMAN	homo_sapiens_UP000005640_9606_2022	0	121682	LLQSNPVLEAFGNAK	TRUE	174	TRUE	17	13	11	12	12	10	15	14	17	14	12	FALSE	FALSE	FALSE	FALSE	FALSE	FALSE	FALSE	FALSE	FALSE	FALSE	FALSE	17	13	11	12	12	10	15	14	17	14	12	136016	118052	101339	124406	102015
O00159	MYO1C	Homo sapiens	Unconventional myosin-Ic	MYO1C_HUMAN	homo_sapiens_UP000005640_9606_2022	0	121682	NGHLAVVAPR	TRUE	1050	TRUE	17	13	11	12	12	10	15	14	17	14	12	FALSE	FALSE	FALSE	FALSE	FALSE	FALSE	FALSE	FALSE	FALSE	FALSE	FALSE	17	13	11	12	12	10	15	14	17	14	12	136016	118052	101339	124406	102015
O00159	MYO1C	Homo sapiens	Unconventional myosin-Ic	MYO1C_HUMAN	homo_sapiens_UP000005640_9606_2022	0	121682	GAPVGGHILSYLLEK	TRUE	210	TRUE	17	13	11	12	12	10	15	14	17	14	12	FALSE	FALSE	FALSE	FALSE	FALSE	FALSE	FALSE	FALSE	FALSE	FALSE	FALSE	17	13	11	12	12	10	15	14	17	14	12	136016	118052	101339	124406	102015
O00159	MYO1C	Homo sapiens	Unconventional myosin-Ic	MYO1C_HUMAN	homo_sapiens_UP000005640_9606_2022	0	121682	TSFLLNLR	TRUE	814	TRUE	17	13	11	12	12	10	15	14	17	14	12	FALSE	FALSE	FALSE	FALSE	FALSE	FALSE	FALSE	FALSE	FALSE	FALSE	FALSE	17	13	11	12	12	10	15	14	17	14	12	136016	118052	101339	124406	102015
O00159	MYO1C	Homo sapiens	Unconventional myosin-Ic	MYO1C_HUMAN	homo_sapiens_UP000005640_9606_2022	0	121682	TFTWLVGK	TRUE	389	TRUE	17	13	11	12	12	10	15	14	17	14	12	FALSE	FALSE	FALSE	FALSE	FALSE	FALSE	FALSE	FALSE	FALSE	FALSE	FALSE	17	13	11	12	12	10	15	14	17	14	12	136016	118052	101339	124406	102015
O00159	MYO1C	Homo sapiens	Unconventional myosin-Ic	MYO1C_HUMAN	homo_sapiens_UP000005640_9606_2022	0	121682	HLGYKPEEYK	TRUE	700	TRUE	17	13	11	12	12	10	15	14	17	14	12	FALSE	FALSE	FALSE	FALSE	FALSE	FALSE	FALSE	FALSE	FALSE	FALSE	FALSE	17	13	11	12	12	10	15	14	17	14	12	136016	118052	101339	124406	102015
O00159	MYO1C	Homo sapiens	Unconventional myosin-Ic	MYO1C_HUMAN	homo_sapiens_UP000005640_9606_2022	0	121682	NFHIFYQLLEGGEEETLRR	TRUE	236	TRUE	17	13	11	12	12	10	15	14	17	14	12	FALSE	FALSE	FALSE	FALSE	FALSE	FALSE	FALSE	FALSE	FALSE	FALSE	FALSE	17	13	11	12	12	10	15	14	17	14	12	136016	118052	101339	124406	102015
O00159	MYO1C	Homo sapiens	Unconventional myosin-Ic	MYO1C_HUMAN	homo_sapiens_UP000005640_9606_2022	0	121682	YMDVQFDFK	TRUE	201	TRUE	17	13	11	12	12	10	15	14	17	14	12	FALSE	FALSE	FALSE	FALSE	FALSE	FALSE	FALSE	FALSE	FALSE	FALSE	FALSE	17	13	11	12	12	10	15	14	17	14	12	136016	118052	101339	124406	102015
O00159	MYO1C	Homo sapiens	Unconventional myosin-Ic	MYO1C_HUMAN	homo_sapiens_UP000005640_9606_2022	0	121682	TLFATEDALEVR	TRUE	722	TRUE	17	13	11	12	12	10	15	14	17	14	12	FALSE	FALSE	FALSE	FALSE	FALSE	FALSE	FALSE	FALSE	FALSE	FALSE	FALSE	17	13	11	12	12	10	15	14	17	14	12	136016	118052	101339	124406	102015
O00159	MYO1C	Homo sapiens	Unconventional myosin-Ic	MYO1C_HUMAN	homo_sapiens_UP000005640_9606_2022	0	121682	DNYPQSVPR	TRUE	886	TRUE	17	13	11	12	12	10	15	14	17	14	12	FALSE	FALSE	FALSE	FALSE	FALSE	FALSE	FALSE	FALSE	FALSE	FALSE	FALSE	17	13	11	12	12	10	15	14	17	14	12	136016	118052	101339	124406	102015
O00159	MYO1C	Homo sapiens	Unconventional myosin-Ic	MYO1C_HUMAN	homo_sapiens_UP000005640_9606_2022	0	121682	NFHIFYQLLEGGEEETLR	TRUE	236	TRUE	17	13	11	12	12	10	15	14	17	14	12	FALSE	FALSE	FALSE	FALSE	FALSE	FALSE	FALSE	FALSE	FALSE	FALSE	FALSE	17	13	11	12	12	10	15	14	17	14	12	136016	118052	101339	124406	102015
O00159	MYO1C	Homo sapiens	Unconventional myosin-Ic	MYO1C_HUMAN	homo_sapiens_UP000005640_9606_2022	0	121682	DQAVMISGESGAGK	TRUE	133	TRUE	17	13	11	12	12	10	15	14	17	14	12	FALSE	FALSE	FALSE	FALSE	FALSE	FALSE	FALSE	FALSE	FALSE	FALSE	FALSE	17	13	11	12	12	10	15	14	17	14	12	136016	118052	101339	124406	102015
O00159	MYO1C	Homo sapiens	Unconventional myosin-Ic	MYO1C_HUMAN	homo_sapiens_UP000005640_9606_2022	0	121682	AVASEIFK	TRUE	875	TRUE	17	13	11	12	12	10	15	14	17	14	12	FALSE	FALSE	FALSE	FALSE	FALSE	FALSE	FALSE	FALSE	FALSE	FALSE	FALSE	17	13	11	12	12	10	15	14	17	14	12	136016	118052	101339	124406	102015
O00159	MYO1C	Homo sapiens	Unconventional myosin-Ic	MYO1C_HUMAN	homo_sapiens_UP000005640_9606_2022	0	121682	MSLLQLVEILQSKEPAYVR	TRUE	606	TRUE	17	13	11	12	12	10	15	14	17	14	12	FALSE	FALSE	FALSE	FALSE	FALSE	FALSE	FALSE	FALSE	FALSE	FALSE	FALSE	17	13	11	12	12	10	15	14	17	14	12	136016	118052	101339	124406	102015
O00159	MYO1C	Homo sapiens	Unconventional myosin-Ic	MYO1C_HUMAN	homo_sapiens_UP000005640_9606_2022	0	121682	MSLLQLVEILQSK	TRUE	606	TRUE	17	13	11	12	12	10	15	14	17	14	12	FALSE	FALSE	FALSE	FALSE	FALSE	FALSE	FALSE	FALSE	FALSE	FALSE	FALSE	17	13	11	12	12	10	15	14	17	14	12	136016	118052	101339	124406	102015
O00159	MYO1C	Homo sapiens	Unconventional myosin-Ic	MYO1C_HUMAN	homo_sapiens_UP000005640_9606_2022	0	121682	SISPEWK	TRUE	862	TRUE	17	13	11	12	12	10	15	14	17	14	12	FALSE	FALSE	FALSE	FALSE	FALSE	FALSE	FALSE	FALSE	FALSE	FALSE	FALSE	17	13	11	12	12	10	15	14	17	14	12	136016	118052	101339	124406	102015
O00161	SNAP23	Homo sapiens	Synaptosomal-associated protein 23	SNP23_HUMAN	homo_sapiens_UP000005640_9606_2022	0	23354	IEEGLDQINK	TRUE	55	TRUE	2	1	0	1	1	0	2	1	2	0	0	FALSE	FALSE	FALSE	FALSE	FALSE	FALSE	FALSE	FALSE	FALSE	FALSE	FALSE	2	1	0	0	1	0	2	1	2	0	0	44342.5	49824.7	NaN	NaN	28115.8
O00161	SNAP23	Homo sapiens	Synaptosomal-associated protein 23	SNP23_HUMAN	homo_sapiens_UP000005640_9606_2022	0	23354	ILGLAIESQDAGIK	TRUE	27	TRUE	2	1	0	1	1	0	2	1	2	0	0	FALSE	FALSE	FALSE	FALSE	FALSE	FALSE	FALSE	FALSE	FALSE	FALSE	FALSE	2	1	0	0	1	0	2	1	2	0	0	44342.5	49824.7	NaN	NaN	28115.8
O00165	HAX1	Homo sapiens	HCLS1-associated protein X-1	HAX1_HUMAN	homo_sapiens_UP000005640_9606_2022	0	31620.5	IFGGVLESDAR	TRUE	140	TRUE	8	8	8	6	7	8	8	8	7	8	7	FALSE	FALSE	FALSE	FALSE	FALSE	FALSE	FALSE	FALSE	FALSE	FALSE	FALSE	8	8	8	6	7	8	8	8	7	8	7	266041	313603	295084	336815	327099
O00165	HAX1	Homo sapiens	HCLS1-associated protein X-1	HAX1_HUMAN	homo_sapiens_UP000005640_9606_2022	0	31620.5	ITKPDGIVEER	TRUE	216	TRUE	8	8	8	6	7	8	8	8	7	8	7	FALSE	FALSE	FALSE	FALSE	FALSE	FALSE	FALSE	FALSE	FALSE	FALSE	FALSE	8	8	8	6	7	8	8	8	7	8	7	266041	313603	295084	336815	327099
O00165	HAX1	Homo sapiens	HCLS1-associated protein X-1	HAX1_HUMAN	homo_sapiens_UP000005640_9606_2022	0	31620.5	GFFGFPGPR	TRUE	9	TRUE	8	8	8	6	7	8	8	8	7	8	7	FALSE	FALSE	FALSE	FALSE	FALSE	FALSE	FALSE	FALSE	FALSE	FALSE	FALSE	8	8	8	6	7	8	8	8	7	8	7	266041	313603	295084	336815	327099
O00165	HAX1	Homo sapiens	HCLS1-associated protein X-1	HAX1_HUMAN	homo_sapiens_UP000005640_9606_2022	0	31620.5	FHDNFGFDDLVR	TRUE	75	TRUE	8	8	8	6	7	8	8	8	7	8	7	FALSE	FALSE	FALSE	FALSE	FALSE	FALSE	FALSE	FALSE	FALSE	FALSE	FALSE	8	8	8	6	7	8	8	8	7	8	7	266041	313603	295084	336815	327099
O00165	HAX1	Homo sapiens	HCLS1-associated protein X-1	HAX1_HUMAN	homo_sapiens_UP000005640_9606_2022	0	31620.5	FHSPQHPPEEFGFGFSFSPGGGIR	TRUE	51	TRUE	8	8	8	6	7	8	8	8	7	8	7	FALSE	FALSE	FALSE	FALSE	FALSE	FALSE	FALSE	FALSE	FALSE	FALSE	FALSE	8	8	8	6	7	8	8	8	7	8	7	266041	313603	295084	336815	327099
O00165	HAX1	Homo sapiens	HCLS1-associated protein X-1	HAX1_HUMAN	homo_sapiens_UP000005640_9606_2022	0	31620.5	FDDVWPMDPHPR	TRUE	169	TRUE	8	8	8	6	7	8	8	8	7	8	7	FALSE	FALSE	FALSE	FALSE	FALSE	FALSE	FALSE	FALSE	FALSE	FALSE	FALSE	8	8	8	6	7	8	8	8	7	8	7	266041	313603	295084	336815	327099
O00165	HAX1	Homo sapiens	HCLS1-associated protein X-1	HAX1_HUMAN	homo_sapiens_UP000005640_9606_2022	0	31620.5	TVVDSEGR	TRUE	228	TRUE	8	8	8	6	7	8	8	8	7	8	7	FALSE	FALSE	FALSE	FALSE	FALSE	FALSE	FALSE	FALSE	FALSE	FALSE	FALSE	8	8	8	6	7	8	8	8	7	8	7	266041	313603	295084	336815	327099
O00165	HAX1	Homo sapiens	HCLS1-associated protein X-1	HAX1_HUMAN	homo_sapiens_UP000005640_9606_2022	0	31620.5	GDPESPRPPALDDAFSILDLFLGR	TRUE	251	TRUE	8	8	8	6	7	8	8	8	7	8	7	FALSE	FALSE	FALSE	FALSE	FALSE	FALSE	FALSE	FALSE	FALSE	FALSE	FALSE	8	8	8	6	7	8	8	8	7	8	7	266041	313603	295084	336815	327099
O00170	AIP	Homo sapiens	AH receptor-interacting protein	AIP_HUMAN	homo_sapiens_UP000005640_9606_2022	0	37664.1	AVPLIHQEGNR	TRUE	178	TRUE	4	4	4	4	4	4	4	4	3	4	4	FALSE	FALSE	FALSE	FALSE	FALSE	FALSE	FALSE	FALSE	FALSE	FALSE	FALSE	4	4	4	4	4	4	4	4	3	4	4	97383.3	58230.3	77471.7	68393.1	64912.5
O00170	AIP	Homo sapiens	AH receptor-interacting protein	AIP_HUMAN	homo_sapiens_UP000005640_9606_2022	0	37664.1	VLELDPALAPVVSR	TRUE	291	TRUE	4	4	4	4	4	4	4	4	3	4	4	FALSE	FALSE	FALSE	FALSE	FALSE	FALSE	FALSE	FALSE	FALSE	FALSE	FALSE	4	4	4	4	4	4	4	4	3	4	4	97383.3	58230.3	77471.7	68393.1	64912.5
O00170	AIP	Homo sapiens	AH receptor-interacting protein	AIP_HUMAN	homo_sapiens_UP000005640_9606_2022	0	37664.1	TLHSDDEGTVLDDSR	TRUE	40	TRUE	4	4	4	4	4	4	4	4	3	4	4	FALSE	FALSE	FALSE	FALSE	FALSE	FALSE	FALSE	FALSE	FALSE	FALSE	FALSE	4	4	4	4	4	4	4	4	3	4	4	97383.3	58230.3	77471.7	68393.1	64912.5
O00170	AIP	Homo sapiens	AH receptor-interacting protein	AIP_HUMAN	homo_sapiens_UP000005640_9606_2022	0	37664.1	LREDGIQK	TRUE	8	TRUE	4	4	4	4	4	4	4	4	3	4	4	FALSE	FALSE	FALSE	FALSE	FALSE	FALSE	FALSE	FALSE	FALSE	FALSE	FALSE	4	4	4	4	4	4	4	4	3	4	4	97383.3	58230.3	77471.7	68393.1	64912.5
O00170	AIP	Homo sapiens	AH receptor-interacting protein	AIP_HUMAN	homo_sapiens_UP000005640_9606_2022	0	37664.1	EHSSLGHADLDALQQNPQPLIFHMEMLK	TRUE	129	TRUE	4	4	4	4	4	4	4	4	3	4	4	FALSE	FALSE	FALSE	FALSE	FALSE	FALSE	FALSE	FALSE	FALSE	FALSE	FALSE	4	4	4	4	4	4	4	4	3	4	4	97383.3	58230.3	77471.7	68393.1	64912.5
O00178	GTPBP1	Homo sapiens	GTP-binding protein 1	GTPB1_HUMAN	homo_sapiens_UP000005640_9606_2022	0	72453.8	TPEYLHIDQR	TRUE	547	TRUE	6	6	5	5	3	4	5	2	5	4	5	FALSE	FALSE	FALSE	FALSE	FALSE	FALSE	FALSE	FALSE	FALSE	FALSE	FALSE	6	6	5	5	3	4	5	2	5	4	5	106302	133211	109941	101948	43866.2
O00178	GTPBP1	Homo sapiens	GTP-binding protein 1	GTPB1_HUMAN	homo_sapiens_UP000005640_9606_2022	0	72453.8	LVLVSPTSEQYDSLLR	TRUE	65	TRUE	6	6	5	5	3	4	5	2	5	4	5	FALSE	FALSE	FALSE	FALSE	FALSE	FALSE	FALSE	FALSE	FALSE	FALSE	FALSE	6	6	5	5	3	4	5	2	5	4	5	106302	133211	109941	101948	43866.2
O00178	GTPBP1	Homo sapiens	GTP-binding protein 1	GTPB1_HUMAN	homo_sapiens_UP000005640_9606_2022	0	72453.8	VAVVGNVDAGK	TRUE	163	TRUE	6	6	5	5	3	4	5	2	5	4	5	FALSE	FALSE	FALSE	FALSE	FALSE	FALSE	FALSE	FALSE	FALSE	FALSE	FALSE	6	6	5	5	3	4	5	2	5	4	5	106302	133211	109941	101948	43866.2
O00178	GTPBP1	Homo sapiens	GTP-binding protein 1	GTPB1_HUMAN	homo_sapiens_UP000005640_9606_2022	0	72453.8	STLLGVLTHGELDNGR	TRUE	174	TRUE	6	6	5	5	3	4	5	2	5	4	5	FALSE	FALSE	FALSE	FALSE	FALSE	FALSE	FALSE	FALSE	FALSE	FALSE	FALSE	6	6	5	5	3	4	5	2	5	4	5	106302	133211	109941	101948	43866.2
O00178	GTPBP1	Homo sapiens	GTP-binding protein 1	GTPB1_HUMAN	homo_sapiens_UP000005640_9606_2022	0	72453.8	AVGTITK	TRUE	566	TRUE	6	6	5	5	3	4	5	2	5	4	5	FALSE	FALSE	FALSE	FALSE	FALSE	FALSE	FALSE	FALSE	FALSE	FALSE	FALSE	6	6	5	5	3	4	5	2	5	4	5	106302	133211	109941	101948	43866.2
O00178	GTPBP1	Homo sapiens	GTP-binding protein 1	GTPB1_HUMAN	homo_sapiens_UP000005640_9606_2022	0	72453.8	VGDNDFLEVR	TRUE	153	TRUE	6	6	5	5	3	4	5	2	5	4	5	FALSE	FALSE	FALSE	FALSE	FALSE	FALSE	FALSE	FALSE	FALSE	FALSE	FALSE	6	6	5	5	3	4	5	2	5	4	5	106302	133211	109941	101948	43866.2
O00186	STXBP3	Homo sapiens	Syntaxin-binding protein 3	STXB3_HUMAN	homo_sapiens_UP000005640_9606_2022	0	67764.3	VLLPVLLNK	TRUE	389	TRUE	4	5	3	1	4	2	2	1	1	3	4	FALSE	FALSE	FALSE	FALSE	FALSE	FALSE	FALSE	FALSE	FALSE	FALSE	FALSE	4	5	3	1	4	2	2	1	1	3	4	19456.5	51388.1	49361.5	47395.2	85030.6
O00186	STXBP3	Homo sapiens	Syntaxin-binding protein 3	STXB3_HUMAN	homo_sapiens_UP000005640_9606_2022	0	67764.3	IMLLDEFTTK	TRUE	34	TRUE	4	5	3	1	4	2	2	1	1	3	4	FALSE	FALSE	FALSE	FALSE	FALSE	FALSE	FALSE	FALSE	FALSE	FALSE	FALSE	4	5	3	1	4	2	2	1	1	3	4	19456.5	51388.1	49361.5	47395.2	85030.6
O00186	STXBP3	Homo sapiens	Syntaxin-binding protein 3	STXB3_HUMAN	homo_sapiens_UP000005640_9606_2022	0	67764.3	ALYFITPTSK	TRUE	77	TRUE	4	5	3	1	4	2	2	1	1	3	4	FALSE	FALSE	FALSE	FALSE	FALSE	FALSE	FALSE	FALSE	FALSE	FALSE	FALSE	4	5	3	1	4	2	2	1	1	3	4	19456.5	51388.1	49361.5	47395.2	85030.6
O00186	STXBP3	Homo sapiens	Syntaxin-binding protein 3	STXB3_HUMAN	homo_sapiens_UP000005640_9606_2022	0	67764.3	ANYLEDR	TRUE	519	TRUE	4	5	3	1	4	2	2	1	1	3	4	FALSE	FALSE	FALSE	FALSE	FALSE	FALSE	FALSE	FALSE	FALSE	FALSE	FALSE	4	5	3	1	4	2	2	1	1	3	4	19456.5	51388.1	49361.5	47395.2	85030.6
O00186	STXBP3	Homo sapiens	Syntaxin-binding protein 3	STXB3_HUMAN	homo_sapiens_UP000005640_9606_2022	0	67764.3	IENESDMIR	TRUE	432	TRUE	4	5	3	1	4	2	2	1	1	3	4	FALSE	FALSE	FALSE	FALSE	FALSE	FALSE	FALSE	FALSE	FALSE	FALSE	FALSE	4	5	3	1	4	2	2	1	1	3	4	19456.5	51388.1	49361.5	47395.2	85030.6
O00189	AP4M1	Homo sapiens	AP-4 complex subunit mu-1	AP4M1_HUMAN	homo_sapiens_UP000005640_9606_2022	0.0013676772281741509	49977	DVAELFYR	TRUE	28	TRUE	1	1	1	1	0	0	0	0	0	1	1	TRUE	TRUE	TRUE	TRUE	TRUE	TRUE	TRUE	TRUE	TRUE	TRUE	TRUE	0	0	1	1	0	0	0	0	0	0	1	NaN	NaN	0.3933860659599304	1.6818221807479858	NaN
O00192	ARVCF	Homo sapiens	Armadillo repeat protein deleted in velo-cardio-facial syndrome	ARVC_HUMAN	homo_sapiens_UP000005640_9606_2022	0	104642	GLPLLVALLDHPR	TRUE	401	TRUE	1	0	1	1	1	1	1	1	1	1	1	TRUE	TRUE	TRUE	TRUE	TRUE	TRUE	TRUE	TRUE	TRUE	TRUE	TRUE	1	0	0	1	1	1	1	1	1	1	1	7452.7783203125	NaN	NaN	15103.080078125	14032.3
O00193	SMAP	Homo sapiens	Small acidic protein	SMAP_HUMAN	homo_sapiens_UP000005640_9606_2022	0	20332.5	LVIGDHK	TRUE	56	TRUE	1	1	1	1	1	1	1	1	1	1	1	TRUE	TRUE	TRUE	TRUE	TRUE	TRUE	TRUE	TRUE	TRUE	TRUE	TRUE	1	1	1	1	1	1	1	1	1	1	1	925756	928413	1.00559e+06	684777	928575
O00203	AP3B1	Homo sapiens	AP-3 complex subunit beta-1	AP3B1_HUMAN	homo_sapiens_UP000005640_9606_2022	0	121320	LLTQYILNLGK	TRUE	553	TRUE	6	7	4	6	5	6	6	6	5	6	5	FALSE	FALSE	FALSE	FALSE	FALSE	FALSE	FALSE	FALSE	FALSE	FALSE	FALSE	6	7	4	6	5	6	6	6	5	6	5	60745.1	143269	31317.806640625	81387.2	135487
O00203	AP3B1	Homo sapiens	AP-3 complex subunit beta-1	AP3B1_HUMAN	homo_sapiens_UP000005640_9606_2022	0	121320	NVEVIELAK	TRUE	650	TRUE	6	7	4	6	5	6	6	6	5	6	5	FALSE	FALSE	FALSE	FALSE	FALSE	FALSE	FALSE	FALSE	FALSE	FALSE	FALSE	6	7	4	6	5	6	6	6	5	6	5	60745.1	143269	31317.806640625	81387.2	135487
O00203	AP3B1	Homo sapiens	AP-3 complex subunit beta-1	AP3B1_HUMAN	homo_sapiens_UP000005640_9606_2022	0	121320	PAPLLESPFK	TRUE	603	TRUE	6	7	4	6	5	6	6	6	5	6	5	FALSE	FALSE	FALSE	FALSE	FALSE	FALSE	FALSE	FALSE	FALSE	FALSE	FALSE	6	7	4	6	5	6	6	6	5	6	5	60745.1	143269	31317.806640625	81387.2	135487
O00203	AP3B1	Homo sapiens	AP-3 complex subunit beta-1	AP3B1_HUMAN	homo_sapiens_UP000005640_9606_2022	0	121320	LQILNLGAK	TRUE	534	TRUE	6	7	4	6	5	6	6	6	5	6	5	FALSE	FALSE	FALSE	FALSE	FALSE	FALSE	FALSE	FALSE	FALSE	FALSE	FALSE	6	7	4	6	5	6	6	6	5	6	5	60745.1	143269	31317.806640625	81387.2	135487
O00203	AP3B1	Homo sapiens	AP-3 complex subunit beta-1	AP3B1_HUMAN	homo_sapiens_UP000005640_9606_2022	0	121320	LLDSITVPVAR	TRUE	486	TRUE	6	7	4	6	5	6	6	6	5	6	5	FALSE	FALSE	FALSE	FALSE	FALSE	FALSE	FALSE	FALSE	FALSE	FALSE	FALSE	6	7	4	6	5	6	6	6	5	6	5	60745.1	143269	31317.806640625	81387.2	135487
O00203	AP3B1	Homo sapiens	AP-3 complex subunit beta-1	AP3B1_HUMAN	homo_sapiens_UP000005640_9606_2022	0	121320	THVLLHR	TRUE	870	TRUE	6	7	4	6	5	6	6	6	5	6	5	FALSE	FALSE	FALSE	FALSE	FALSE	FALSE	FALSE	FALSE	FALSE	FALSE	FALSE	6	7	4	6	5	6	6	6	5	6	5	60745.1	143269	31317.806640625	81387.2	135487
O00203	AP3B1	Homo sapiens	AP-3 complex subunit beta-1	AP3B1_HUMAN	homo_sapiens_UP000005640_9606_2022	0	121320	IVGMIAK	TRUE	66	TRUE	6	7	4	6	5	6	6	6	5	6	5	FALSE	FALSE	FALSE	FALSE	FALSE	FALSE	FALSE	FALSE	FALSE	FALSE	FALSE	6	7	4	6	5	6	6	6	5	6	5	60745.1	143269	31317.806640625	81387.2	135487
O00203	AP3B1	Homo sapiens	AP-3 complex subunit beta-1	AP3B1_HUMAN	homo_sapiens_UP000005640_9606_2022	0	121320	GLAAHYFFPR	TRUE	881	TRUE	6	7	4	6	5	6	6	6	5	6	5	FALSE	FALSE	FALSE	FALSE	FALSE	FALSE	FALSE	FALSE	FALSE	FALSE	FALSE	6	7	4	6	5	6	6	6	5	6	5	60745.1	143269	31317.806640625	81387.2	135487
O00213	APBB1	Homo sapiens	Amyloid beta precursor protein binding family B member 1	APBB1_HUMAN	homo_sapiens_UP000005640_9606_2022	0	77244.2	DLLLQLEDETLK	TRUE	421	TRUE	4	4	5	6	6	4	3	4	4	4	4	FALSE	FALSE	FALSE	FALSE	FALSE	FALSE	FALSE	FALSE	FALSE	FALSE	FALSE	4	4	5	6	6	4	3	4	4	4	4	72707.4	108278	28007.1	15878.0849609375	21472.505859375
O00213	APBB1	Homo sapiens	Amyloid beta precursor protein binding family B member 1	APBB1_HUMAN	homo_sapiens_UP000005640_9606_2022	0	77244.2	LQATAVGPK	TRUE	40	TRUE	4	4	5	6	6	4	3	4	4	4	4	FALSE	FALSE	FALSE	FALSE	FALSE	FALSE	FALSE	FALSE	FALSE	FALSE	FALSE	4	4	5	6	6	4	3	4	4	4	4	72707.4	108278	28007.1	15878.0849609375	21472.505859375
O00213	APBB1	Homo sapiens	Amyloid beta precursor protein binding family B member 1	APBB1_HUMAN	homo_sapiens_UP000005640_9606_2022	0	77244.2	LVDVPFQVEFPAPK	TRUE	523	TRUE	4	4	5	6	6	4	3	4	4	4	4	FALSE	FALSE	FALSE	FALSE	FALSE	FALSE	FALSE	FALSE	FALSE	FALSE	FALSE	4	4	5	6	6	4	3	4	4	4	4	72707.4	108278	28007.1	15878.0849609375	21472.505859375
O00213	APBB1	Homo sapiens	Amyloid beta precursor protein binding family B member 1	APBB1_HUMAN	homo_sapiens_UP000005640_9606_2022	0	77244.2	SAMGEGGGPEPGPANAK	TRUE	52	TRUE	4	4	5	6	6	4	3	4	4	4	4	FALSE	FALSE	FALSE	FALSE	FALSE	FALSE	FALSE	FALSE	FALSE	FALSE	FALSE	4	4	5	6	6	4	3	4	4	4	4	72707.4	108278	28007.1	15878.0849609375	21472.505859375
O00213	APBB1	Homo sapiens	Amyloid beta precursor protein binding family B member 1	APBB1_HUMAN	homo_sapiens_UP000005640_9606_2022	0	77244.2	SASLLFGMR	TRUE	205	TRUE	4	4	5	6	6	4	3	4	4	4	4	FALSE	FALSE	FALSE	FALSE	FALSE	FALSE	FALSE	FALSE	FALSE	FALSE	FALSE	4	4	5	6	6	4	3	4	4	4	4	72707.4	108278	28007.1	15878.0849609375	21472.505859375
O00213	APBB1	Homo sapiens	Amyloid beta precursor protein binding family B member 1	APBB1_HUMAN	homo_sapiens_UP000005640_9606_2022	0	77244.2	GLIHLYSELELSAHNAANR	TRUE	112	TRUE	4	4	5	6	6	4	3	4	4	4	4	FALSE	FALSE	FALSE	FALSE	FALSE	FALSE	FALSE	FALSE	FALSE	FALSE	FALSE	4	4	5	6	6	4	3	4	4	4	4	72707.4	108278	28007.1	15878.0849609375	21472.505859375
O00217	NDUFS8	Homo sapiens	NADH dehydrogenase [ubiquinone] iron-sulfur protein 8, mitochondrial	NDUS8_HUMAN	homo_sapiens_UP000005640_9606_2022	0	23705.1	EPATINYPFEK	TRUE	78	TRUE	5	4	4	5	5	5	5	5	5	5	4	FALSE	FALSE	FALSE	FALSE	FALSE	FALSE	FALSE	FALSE	FALSE	FALSE	FALSE	5	4	4	5	5	5	5	5	5	5	4	122638	134986	157318	206586	179898
O00217	NDUFS8	Homo sapiens	NADH dehydrogenase [ubiquinone] iron-sulfur protein 8, mitochondrial	NDUS8_HUMAN	homo_sapiens_UP000005640_9606_2022	0	23705.1	TLLWTELFR	TRUE	58	TRUE	5	4	4	5	5	5	5	5	5	5	4	FALSE	FALSE	FALSE	FALSE	FALSE	FALSE	FALSE	FALSE	FALSE	FALSE	FALSE	5	4	4	5	5	5	5	5	5	5	4	122638	134986	157318	206586	179898
O00217	NDUFS8	Homo sapiens	NADH dehydrogenase [ubiquinone] iron-sulfur protein 8, mitochondrial	NDUS8_HUMAN	homo_sapiens_UP000005640_9606_2022	0	23705.1	GLGMTLSYLFR	TRUE	67	TRUE	5	4	4	5	5	5	5	5	5	5	4	FALSE	FALSE	FALSE	FALSE	FALSE	FALSE	FALSE	FALSE	FALSE	FALSE	FALSE	5	4	4	5	5	5	5	5	5	5	4	122638	134986	157318	206586	179898
O00217	NDUFS8	Homo sapiens	NADH dehydrogenase [ubiquinone] iron-sulfur protein 8, mitochondrial	NDUS8_HUMAN	homo_sapiens_UP000005640_9606_2022	0	23705.1	YVNMQDPEMDMK	TRUE	38	TRUE	5	4	4	5	5	5	5	5	5	5	4	FALSE	FALSE	FALSE	FALSE	FALSE	FALSE	FALSE	FALSE	FALSE	FALSE	FALSE	5	4	4	5	5	5	5	5	5	5	4	122638	134986	157318	206586	179898
O00217	NDUFS8	Homo sapiens	NADH dehydrogenase [ubiquinone] iron-sulfur protein 8, mitochondrial	NDUS8_HUMAN	homo_sapiens_UP000005640_9606_2022	0	23705.1	YDIDMTK	TRUE	143	TRUE	5	4	4	5	5	5	5	5	5	5	4	FALSE	FALSE	FALSE	FALSE	FALSE	FALSE	FALSE	FALSE	FALSE	FALSE	FALSE	5	4	4	5	5	5	5	5	5	5	4	122638	134986	157318	206586	179898
O00231	PSMD11	Homo sapiens	26S proteasome non-ATPase regulatory subunit 11	PSD11_HUMAN	homo_sapiens_UP000005640_9606_2022	0	47463.8	AQSLLSTDREASIDILHSIVK	TRUE	12	TRUE	13	13	14	12	14	14	12	12	14	13	12	FALSE	FALSE	FALSE	FALSE	FALSE	FALSE	FALSE	FALSE	FALSE	FALSE	FALSE	13	13	14	12	14	14	12	12	14	13	12	693721	499024	569514	505722	680476
O00231	PSMD11	Homo sapiens	26S proteasome non-ATPase regulatory subunit 11	PSD11_HUMAN	homo_sapiens_UP000005640_9606_2022	0	47463.8	LYDNLLEQNLIR	TRUE	326	TRUE	13	13	14	12	14	14	12	12	14	13	12	FALSE	FALSE	FALSE	FALSE	FALSE	FALSE	FALSE	FALSE	FALSE	FALSE	FALSE	13	13	14	12	14	14	12	12	14	13	12	693721	499024	569514	505722	680476
O00231	PSMD11	Homo sapiens	26S proteasome non-ATPase regulatory subunit 11	PSD11_HUMAN	homo_sapiens_UP000005640_9606_2022	0	47463.8	VVDSLYNK	TRUE	410	TRUE	13	13	14	12	14	14	12	12	14	13	12	FALSE	FALSE	FALSE	FALSE	FALSE	FALSE	FALSE	FALSE	FALSE	FALSE	FALSE	13	13	14	12	14	14	12	12	14	13	12	693721	499024	569514	505722	680476
O00231	PSMD11	Homo sapiens	26S proteasome non-ATPase regulatory subunit 11	PSD11_HUMAN	homo_sapiens_UP000005640_9606_2022	0	47463.8	TGQAAELGGLLK	TRUE	60	TRUE	13	13	14	12	14	14	12	12	14	13	12	FALSE	FALSE	FALSE	FALSE	FALSE	FALSE	FALSE	FALSE	FALSE	FALSE	FALSE	13	13	14	12	14	14	12	12	14	13	12	693721	499024	569514	505722	680476
O00231	PSMD11	Homo sapiens	26S proteasome non-ATPase regulatory subunit 11	PSD11_HUMAN	homo_sapiens_UP000005640_9606_2022	0	47463.8	EQSILELGSLLAK	TRUE	47	TRUE	13	13	14	12	14	14	12	12	14	13	12	FALSE	FALSE	FALSE	FALSE	FALSE	FALSE	FALSE	FALSE	FALSE	FALSE	FALSE	13	13	14	12	14	14	12	12	14	13	12	693721	499024	569514	505722	680476
O00231	PSMD11	Homo sapiens	26S proteasome non-ATPase regulatory subunit 11	PSD11_HUMAN	homo_sapiens_UP000005640_9606_2022	0	47463.8	TYHALSNLPK	TRUE	176	TRUE	13	13	14	12	14	14	12	12	14	13	12	FALSE	FALSE	FALSE	FALSE	FALSE	FALSE	FALSE	FALSE	FALSE	FALSE	FALSE	13	13	14	12	14	14	12	12	14	13	12	693721	499024	569514	505722	680476
O00231	PSMD11	Homo sapiens	26S proteasome non-ATPase regulatory subunit 11	PSD11_HUMAN	homo_sapiens_UP000005640_9606_2022	0	47463.8	AELRDDPIISTHLAK	TRUE	311	TRUE	13	13	14	12	14	14	12	12	14	13	12	FALSE	FALSE	FALSE	FALSE	FALSE	FALSE	FALSE	FALSE	FALSE	FALSE	FALSE	13	13	14	12	14	14	12	12	14	13	12	693721	499024	569514	505722	680476
O00231	PSMD11	Homo sapiens	26S proteasome non-ATPase regulatory subunit 11	PSD11_HUMAN	homo_sapiens_UP000005640_9606_2022	0	47463.8	EASIDILHSIVK	TRUE	21	TRUE	13	13	14	12	14	14	12	12	14	13	12	FALSE	FALSE	FALSE	FALSE	FALSE	FALSE	FALSE	FALSE	FALSE	FALSE	FALSE	13	13	14	12	14	14	12	12	14	13	12	693721	499024	569514	505722	680476
O00231	PSMD11	Homo sapiens	26S proteasome non-ATPase regulatory subunit 11	PSD11_HUMAN	homo_sapiens_UP000005640_9606_2022	0	47463.8	AQSLLSTDR	TRUE	12	TRUE	13	13	14	12	14	14	12	12	14	13	12	FALSE	FALSE	FALSE	FALSE	FALSE	FALSE	FALSE	FALSE	FALSE	FALSE	FALSE	13	13	14	12	14	14	12	12	14	13	12	693721	499024	569514	505722	680476
O00231	PSMD11	Homo sapiens	26S proteasome non-ATPase regulatory subunit 11	PSD11_HUMAN	homo_sapiens_UP000005640_9606_2022	0	47463.8	ALLVEVQLLESK	TRUE	164	TRUE	13	13	14	12	14	14	12	12	14	13	12	FALSE	FALSE	FALSE	FALSE	FALSE	FALSE	FALSE	FALSE	FALSE	FALSE	FALSE	13	13	14	12	14	14	12	12	14	13	12	693721	499024	569514	505722	680476
O00231	PSMD11	Homo sapiens	26S proteasome non-ATPase regulatory subunit 11	PSD11_HUMAN	homo_sapiens_UP000005640_9606_2022	0	47463.8	YQEALHLGSQLLR	TRUE	143	TRUE	13	13	14	12	14	14	12	12	14	13	12	FALSE	FALSE	FALSE	FALSE	FALSE	FALSE	FALSE	FALSE	FALSE	FALSE	FALSE	13	13	14	12	14	14	12	12	14	13	12	693721	499024	569514	505722	680476
O00231	PSMD11	Homo sapiens	26S proteasome non-ATPase regulatory subunit 11	PSD11_HUMAN	homo_sapiens_UP000005640_9606_2022	0	47463.8	VQIEHISSLIK	TRUE	345	TRUE	13	13	14	12	14	14	12	12	14	13	12	FALSE	FALSE	FALSE	FALSE	FALSE	FALSE	FALSE	FALSE	FALSE	FALSE	FALSE	13	13	14	12	14	14	12	12	14	13	12	693721	499024	569514	505722	680476
O00231	PSMD11	Homo sapiens	26S proteasome non-ATPase regulatory subunit 11	PSD11_HUMAN	homo_sapiens_UP000005640_9606_2022	0	47463.8	LQATLDMQSGIIHAAEEK	TRUE	206	TRUE	13	13	14	12	14	14	12	12	14	13	12	FALSE	FALSE	FALSE	FALSE	FALSE	FALSE	FALSE	FALSE	FALSE	FALSE	FALSE	13	13	14	12	14	14	12	12	14	13	12	693721	499024	569514	505722	680476
O00231	PSMD11	Homo sapiens	26S proteasome non-ATPase regulatory subunit 11	PSD11_HUMAN	homo_sapiens_UP000005640_9606_2022	0	47463.8	SLADFEK	TRUE	298	TRUE	13	13	14	12	14	14	12	12	14	13	12	FALSE	FALSE	FALSE	FALSE	FALSE	FALSE	FALSE	FALSE	FALSE	FALSE	FALSE	13	13	14	12	14	14	12	12	14	13	12	693721	499024	569514	505722	680476
O00231	PSMD11	Homo sapiens	26S proteasome non-ATPase regulatory subunit 11	PSD11_HUMAN	homo_sapiens_UP000005640_9606_2022	0	47463.8	VIEPFSR	TRUE	338	TRUE	13	13	14	12	14	14	12	12	14	13	12	FALSE	FALSE	FALSE	FALSE	FALSE	FALSE	FALSE	FALSE	FALSE	FALSE	FALSE	13	13	14	12	14	14	12	12	14	13	12	693721	499024	569514	505722	680476
O00232	PSMD12	Homo sapiens	26S proteasome non-ATPase regulatory subunit 12	PSD12_HUMAN	homo_sapiens_UP000005640_9606_2022	0	52904.4	LQEVIETLLSLEK	TRUE	40	TRUE	7	9	9	7	9	7	9	7	9	6	8	FALSE	FALSE	FALSE	FALSE	FALSE	FALSE	FALSE	FALSE	FALSE	FALSE	FALSE	7	9	9	7	9	7	9	7	9	6	8	77183.6	86691.5	85227.1	51131.4	84674.4
O00232	PSMD12	Homo sapiens	26S proteasome non-ATPase regulatory subunit 12	PSD12_HUMAN	homo_sapiens_UP000005640_9606_2022	0	52904.4	SVVLYVILAPFDNEQSDLVHR	TRUE	269	TRUE	7	9	9	7	9	7	9	7	9	6	8	FALSE	FALSE	FALSE	FALSE	FALSE	FALSE	FALSE	FALSE	FALSE	FALSE	FALSE	7	9	9	7	9	7	9	7	9	6	8	77183.6	86691.5	85227.1	51131.4	84674.4
O00232	PSMD12	Homo sapiens	26S proteasome non-ATPase regulatory subunit 12	PSD12_HUMAN	homo_sapiens_UP000005640_9606_2022	0	52904.4	MEVDYSATVDQR	TRUE	16	TRUE	7	9	9	7	9	7	9	7	9	6	8	FALSE	FALSE	FALSE	FALSE	FALSE	FALSE	FALSE	FALSE	FALSE	FALSE	FALSE	7	9	9	7	9	7	9	7	9	6	8	77183.6	86691.5	85227.1	51131.4	84674.4
O00232	PSMD12	Homo sapiens	26S proteasome non-ATPase regulatory subunit 12	PSD12_HUMAN	homo_sapiens_UP000005640_9606_2022	0	52904.4	LFTTMELMR	TRUE	308	TRUE	7	9	9	7	9	7	9	7	9	6	8	FALSE	FALSE	FALSE	FALSE	FALSE	FALSE	FALSE	FALSE	FALSE	FALSE	FALSE	7	9	9	7	9	7	9	7	9	6	8	77183.6	86691.5	85227.1	51131.4	84674.4
O00232	PSMD12	Homo sapiens	26S proteasome non-ATPase regulatory subunit 12	PSD12_HUMAN	homo_sapiens_UP000005640_9606_2022	0	52904.4	KLEEIPK	TRUE	295	TRUE	7	9	9	7	9	7	9	7	9	6	8	FALSE	FALSE	FALSE	FALSE	FALSE	FALSE	FALSE	FALSE	FALSE	FALSE	FALSE	7	9	9	7	9	7	9	7	9	6	8	77183.6	86691.5	85227.1	51131.4	84674.4
O00232	PSMD12	Homo sapiens	26S proteasome non-ATPase regulatory subunit 12	PSD12_HUMAN	homo_sapiens_UP000005640_9606_2022	0	52904.4	EEMIHNLQ	TRUE	449	TRUE	7	9	9	7	9	7	9	7	9	6	8	FALSE	FALSE	FALSE	FALSE	FALSE	FALSE	FALSE	FALSE	FALSE	FALSE	FALSE	7	9	9	7	9	7	9	7	9	6	8	77183.6	86691.5	85227.1	51131.4	84674.4
O00232	PSMD12	Homo sapiens	26S proteasome non-ATPase regulatory subunit 12	PSD12_HUMAN	homo_sapiens_UP000005640_9606_2022	0	52904.4	DPNNLLNDWSQK	TRUE	420	TRUE	7	9	9	7	9	7	9	7	9	6	8	FALSE	FALSE	FALSE	FALSE	FALSE	FALSE	FALSE	FALSE	FALSE	FALSE	FALSE	7	9	9	7	9	7	9	7	9	6	8	77183.6	86691.5	85227.1	51131.4	84674.4
O00232	PSMD12	Homo sapiens	26S proteasome non-ATPase regulatory subunit 12	PSD12_HUMAN	homo_sapiens_UP000005640_9606_2022	0	52904.4	FFQEENTEK	TRUE	213	TRUE	7	9	9	7	9	7	9	7	9	6	8	FALSE	FALSE	FALSE	FALSE	FALSE	FALSE	FALSE	FALSE	FALSE	FALSE	FALSE	7	9	9	7	9	7	9	7	9	6	8	77183.6	86691.5	85227.1	51131.4	84674.4
O00232	PSMD12	Homo sapiens	26S proteasome non-ATPase regulatory subunit 12	PSD12_HUMAN	homo_sapiens_UP000005640_9606_2022	0	52904.4	KGSLESPATDVFGSTEEGEK	TRUE	330	TRUE	7	9	9	7	9	7	9	7	9	6	8	FALSE	FALSE	FALSE	FALSE	FALSE	FALSE	FALSE	FALSE	FALSE	FALSE	FALSE	7	9	9	7	9	7	9	7	9	6	8	77183.6	86691.5	85227.1	51131.4	84674.4
O00232	PSMD12	Homo sapiens	26S proteasome non-ATPase regulatory subunit 12	PSD12_HUMAN	homo_sapiens_UP000005640_9606_2022	0	52904.4	TTHLIAK	TRUE	442	TRUE	7	9	9	7	9	7	9	7	9	6	8	FALSE	FALSE	FALSE	FALSE	FALSE	FALSE	FALSE	FALSE	FALSE	FALSE	FALSE	7	9	9	7	9	7	9	7	9	6	8	77183.6	86691.5	85227.1	51131.4	84674.4
O00233	PSMD9	Homo sapiens	26S proteasome non-ATPase regulatory subunit 9	PSMD9_HUMAN	homo_sapiens_UP000005640_9606_2022	0	24681.8	ANYDVLESQK	TRUE	39	TRUE	4	4	4	3	4	4	3	3	4	4	4	FALSE	FALSE	FALSE	FALSE	FALSE	FALSE	FALSE	FALSE	FALSE	FALSE	FALSE	4	4	4	3	4	4	3	3	4	4	4	29098.830078125	36120	29813.4	32253.6	39941.1
O00233	PSMD9	Homo sapiens	26S proteasome non-ATPase regulatory subunit 9	PSMD9_HUMAN	homo_sapiens_UP000005640_9606_2022	0	24681.8	SDVDLYQVR	TRUE	65	TRUE	4	4	4	3	4	4	3	3	4	4	4	FALSE	FALSE	FALSE	FALSE	FALSE	FALSE	FALSE	FALSE	FALSE	FALSE	FALSE	4	4	4	3	4	4	3	3	4	4	4	29098.830078125	36120	29813.4	32253.6	39941.1
O00233	PSMD9	Homo sapiens	26S proteasome non-ATPase regulatory subunit 9	PSMD9_HUMAN	homo_sapiens_UP000005640_9606_2022	0	24681.8	QVEEALHQLHAR	TRUE	92	TRUE	4	4	4	3	4	4	3	3	4	4	4	FALSE	FALSE	FALSE	FALSE	FALSE	FALSE	FALSE	FALSE	FALSE	FALSE	FALSE	4	4	4	3	4	4	3	3	4	4	4	29098.830078125	36120	29813.4	32253.6	39941.1
O00233	PSMD9	Homo sapiens	26S proteasome non-ATPase regulatory subunit 9	PSMD9_HUMAN	homo_sapiens_UP000005640_9606_2022	0	24681.8	PLNVTVIR	TRUE	187	TRUE	4	4	4	3	4	4	3	3	4	4	4	FALSE	FALSE	FALSE	FALSE	FALSE	FALSE	FALSE	FALSE	FALSE	FALSE	FALSE	4	4	4	3	4	4	3	3	4	4	4	29098.830078125	36120	29813.4	32253.6	39941.1
O00244	ATOX1	Homo sapiens	Copper transport protein ATOX1	ATOX1_HUMAN	homo_sapiens_UP000005640_9606_2022	0	7401.62	YDIDLPNKK	TRUE	31	TRUE	4	4	2	3	2	4	3	3	4	4	3	FALSE	FALSE	FALSE	FALSE	FALSE	FALSE	FALSE	FALSE	FALSE	FALSE	FALSE	4	4	2	0	0	4	3	0	0	0	0	1.0896300077438354	0.13300882279872894	0.37558212876319885	NaN	NaN
O00244	ATOX1	Homo sapiens	Copper transport protein ATOX1	ATOX1_HUMAN	homo_sapiens_UP000005640_9606_2022	0	7401.62	YDIDLPNK	TRUE	31	TRUE	4	4	2	3	2	4	3	3	4	4	3	FALSE	FALSE	FALSE	FALSE	FALSE	FALSE	FALSE	FALSE	FALSE	FALSE	FALSE	4	4	2	0	0	4	3	0	0	0	0	1.0896300077438354	0.13300882279872894	0.37558212876319885	NaN	NaN
O00244	ATOX1	Homo sapiens	Copper transport protein ATOX1	ATOX1_HUMAN	homo_sapiens_UP000005640_9606_2022	0	7401.62	LGGVKYDIDLPNK	TRUE	26	TRUE	4	4	2	3	2	4	3	3	4	4	3	FALSE	FALSE	FALSE	FALSE	FALSE	FALSE	FALSE	FALSE	FALSE	FALSE	FALSE	4	4	2	0	0	4	3	0	0	0	0	1.0896300077438354	0.13300882279872894	0.37558212876319885	NaN	NaN
O00244	ATOX1	Homo sapiens	Copper transport protein ATOX1	ATOX1_HUMAN	homo_sapiens_UP000005640_9606_2022	0	7401.62	VCIESEHSMDTLLATLK	TRUE	40	TRUE	4	4	2	3	2	4	3	3	4	4	3	FALSE	FALSE	FALSE	FALSE	FALSE	FALSE	FALSE	FALSE	FALSE	FALSE	FALSE	4	4	2	0	0	4	3	0	0	0	0	1.0896300077438354	0.13300882279872894	0.37558212876319885	NaN	NaN
O00257	CBX4	Homo sapiens	E3 SUMO-protein ligase CBX4	CBX4_HUMAN	homo_sapiens_UP000005640_9606_2022	0	61367.5	PLAGAAGAPGK	TRUE	213	TRUE	6	6	7	5	5	4	4	6	4	6	5	FALSE	FALSE	FALSE	FALSE	FALSE	FALSE	FALSE	FALSE	FALSE	FALSE	FALSE	6	6	7	5	5	4	4	6	4	6	5	26067.3	34073.6	31316.943359375	45225.1	41864.7
O00257	CBX4	Homo sapiens	E3 SUMO-protein ligase CBX4	CBX4_HUMAN	homo_sapiens_UP000005640_9606_2022	0	61367.5	PLVVQVPTFAR	TRUE	78	TRUE	6	6	7	5	5	4	4	6	4	6	5	FALSE	FALSE	FALSE	FALSE	FALSE	FALSE	FALSE	FALSE	FALSE	FALSE	FALSE	6	6	7	5	5	4	4	6	4	6	5	26067.3	34073.6	31316.943359375	45225.1	41864.7
O00257	CBX4	Homo sapiens	E3 SUMO-protein ligase CBX4	CBX4_HUMAN	homo_sapiens_UP000005640_9606_2022	0	61367.5	EAVTGNGIGGK	TRUE	239	TRUE	6	6	7	5	5	4	4	6	4	6	5	FALSE	FALSE	FALSE	FALSE	FALSE	FALSE	FALSE	FALSE	FALSE	FALSE	FALSE	6	6	7	5	5	4	4	6	4	6	5	26067.3	34073.6	31316.943359375	45225.1	41864.7
O00257	CBX4	Homo sapiens	E3 SUMO-protein ligase CBX4	CBX4_HUMAN	homo_sapiens_UP000005640_9606_2022	0	61367.5	MYDLQYQGGHK	TRUE	168	TRUE	6	6	7	5	5	4	4	6	4	6	5	FALSE	FALSE	FALSE	FALSE	FALSE	FALSE	FALSE	FALSE	FALSE	FALSE	FALSE	6	6	7	5	5	4	4	6	4	6	5	26067.3	34073.6	31316.943359375	45225.1	41864.7
O00257	CBX4	Homo sapiens	E3 SUMO-protein ligase CBX4	CBX4_HUMAN	homo_sapiens_UP000005640_9606_2022	0	61367.5	YYYQLNSK	TRUE	150	TRUE	6	6	7	5	5	4	4	6	4	6	5	FALSE	FALSE	FALSE	FALSE	FALSE	FALSE	FALSE	FALSE	FALSE	FALSE	FALSE	6	6	7	5	5	4	4	6	4	6	5	26067.3	34073.6	31316.943359375	45225.1	41864.7
O00257	CBX4	Homo sapiens	E3 SUMO-protein ligase CBX4	CBX4_HUMAN	homo_sapiens_UP000005640_9606_2022	0	61367.5	LLIAFQNR	TRUE	53	TRUE	6	6	7	5	5	4	4	6	4	6	5	FALSE	FALSE	FALSE	FALSE	FALSE	FALSE	FALSE	FALSE	FALSE	FALSE	FALSE	6	6	7	5	5	4	4	6	4	6	5	26067.3	34073.6	31316.943359375	45225.1	41864.7
O00257	CBX4	Homo sapiens	E3 SUMO-protein ligase CBX4	CBX4_HUMAN	homo_sapiens_UP000005640_9606_2022	0	61367.5	GQGHQYELNSK	TRUE	115	TRUE	6	6	7	5	5	4	4	6	4	6	5	FALSE	FALSE	FALSE	FALSE	FALSE	FALSE	FALSE	FALSE	FALSE	FALSE	FALSE	6	6	7	5	5	4	4	6	4	6	5	26067.3	34073.6	31316.943359375	45225.1	41864.7
O00258	GET1	Homo sapiens	Guided entry of tail-anchored proteins factor 1	GET1_HUMAN	homo_sapiens_UP000005640_9606_2022	0.00024021138601969732	19779.5	WITPLDR	TRUE	135	TRUE	1	1	1	1	1	1	1	1	1	1	1	TRUE	TRUE	TRUE	TRUE	TRUE	TRUE	TRUE	TRUE	TRUE	TRUE	TRUE	0	0	1	0	0	0	0	0	0	0	0	NaN	NaN	1	NaN	NaN
O00264	PGRMC1	Homo sapiens	Membrane-associated progesterone receptor component 1	PGRC1_HUMAN	homo_sapiens_UP000005640_9606_2022	0	21671.2	FYGPEGPYGVFAGR	TRUE	106	TRUE	9	7	8	7	7	9	7	8	7	9	7	FALSE	FALSE	FALSE	FALSE	FALSE	FALSE	FALSE	FALSE	FALSE	FALSE	FALSE	9	7	8	7	7	9	7	8	7	9	7	1.5804e+06	1.34063e+06	1.44545e+06	1.559e+06	1.28657e+06
O00264	PGRMC1	Homo sapiens	Membrane-associated progesterone receptor component 1	PGRC1_HUMAN	homo_sapiens_UP000005640_9606_2022	0	21671.2	DFTPAELR	TRUE	72	TRUE	9	7	8	7	7	9	7	8	7	9	7	FALSE	FALSE	FALSE	FALSE	FALSE	FALSE	FALSE	FALSE	FALSE	FALSE	FALSE	9	7	8	7	7	9	7	8	7	9	7	1.5804e+06	1.34063e+06	1.44545e+06	1.559e+06	1.28657e+06
O00264	PGRMC1	Homo sapiens	Membrane-associated progesterone receptor component 1	PGRC1_HUMAN	homo_sapiens_UP000005640_9606_2022	0	21671.2	FDGVQDPR	TRUE	81	TRUE	9	7	8	7	7	9	7	8	7	9	7	FALSE	FALSE	FALSE	FALSE	FALSE	FALSE	FALSE	FALSE	FALSE	FALSE	FALSE	9	7	8	7	7	9	7	8	7	9	7	1.5804e+06	1.34063e+06	1.44545e+06	1.559e+06	1.28657e+06
O00264	PGRMC1	Homo sapiens	Membrane-associated progesterone receptor component 1	PGRC1_HUMAN	homo_sapiens_UP000005640_9606_2022	0	21671.2	ILMAINGK	TRUE	89	TRUE	9	7	8	7	7	9	7	8	7	9	7	FALSE	FALSE	FALSE	FALSE	FALSE	FALSE	FALSE	FALSE	FALSE	FALSE	FALSE	9	7	8	7	7	9	7	8	7	9	7	1.5804e+06	1.34063e+06	1.44545e+06	1.559e+06	1.28657e+06
O00264	PGRMC1	Homo sapiens	Membrane-associated progesterone receptor component 1	PGRC1_HUMAN	homo_sapiens_UP000005640_9606_2022	0	21671.2	KFYGPEGPYGVFAGR	TRUE	105	TRUE	9	7	8	7	7	9	7	8	7	9	7	FALSE	FALSE	FALSE	FALSE	FALSE	FALSE	FALSE	FALSE	FALSE	FALSE	FALSE	9	7	8	7	7	9	7	8	7	9	7	1.5804e+06	1.34063e+06	1.44545e+06	1.559e+06	1.28657e+06
O00264	PGRMC1	Homo sapiens	Membrane-associated progesterone receptor component 1	PGRC1_HUMAN	homo_sapiens_UP000005640_9606_2022	0	21671.2	DFTPAELRR	TRUE	72	TRUE	9	7	8	7	7	9	7	8	7	9	7	FALSE	FALSE	FALSE	FALSE	FALSE	FALSE	FALSE	FALSE	FALSE	FALSE	FALSE	9	7	8	7	7	9	7	8	7	9	7	1.5804e+06	1.34063e+06	1.44545e+06	1.559e+06	1.28657e+06
O00264	PGRMC1	Homo sapiens	Membrane-associated progesterone receptor component 1	PGRC1_HUMAN	homo_sapiens_UP000005640_9606_2022	0	21671.2	RFDGVQDPR	TRUE	80	TRUE	9	7	8	7	7	9	7	8	7	9	7	FALSE	FALSE	FALSE	FALSE	FALSE	FALSE	FALSE	FALSE	FALSE	FALSE	FALSE	9	7	8	7	7	9	7	8	7	9	7	1.5804e+06	1.34063e+06	1.44545e+06	1.559e+06	1.28657e+06
O00264	PGRMC1	Homo sapiens	Membrane-associated progesterone receptor component 1	PGRC1_HUMAN	homo_sapiens_UP000005640_9606_2022	0	21671.2	EGEEPTVYSDEEEPKDESAR	TRUE	173	TRUE	9	7	8	7	7	9	7	8	7	9	7	FALSE	FALSE	FALSE	FALSE	FALSE	FALSE	FALSE	FALSE	FALSE	FALSE	FALSE	9	7	8	7	7	9	7	8	7	9	7	1.5804e+06	1.34063e+06	1.44545e+06	1.559e+06	1.28657e+06
O00264	PGRMC1	Homo sapiens	Membrane-associated progesterone receptor component 1	PGRC1_HUMAN	homo_sapiens_UP000005640_9606_2022	0	21671.2	RDFTPAELR	TRUE	71	TRUE	9	7	8	7	7	9	7	8	7	9	7	FALSE	FALSE	FALSE	FALSE	FALSE	FALSE	FALSE	FALSE	FALSE	FALSE	FALSE	9	7	8	7	7	9	7	8	7	9	7	1.5804e+06	1.34063e+06	1.44545e+06	1.559e+06	1.28657e+06
O00267	SUPT5H	Homo sapiens	Transcription elongation factor SPT5	SPT5H_HUMAN	homo_sapiens_UP000005640_9606_2022	0	121000	SVVAPEHVK	TRUE	214	TRUE	4	2	3	2	3	4	3	4	4	3	4	FALSE	FALSE	FALSE	FALSE	FALSE	FALSE	FALSE	FALSE	FALSE	FALSE	FALSE	4	2	3	2	3	4	3	4	4	3	4	25779.736328125	25461.1	35315.4	26390	25014.8
O00267	SUPT5H	Homo sapiens	Transcription elongation factor SPT5	SPT5H_HUMAN	homo_sapiens_UP000005640_9606_2022	0	121000	GYIGVVK	TRUE	719	TRUE	4	2	3	2	3	4	3	4	4	3	4	FALSE	FALSE	FALSE	FALSE	FALSE	FALSE	FALSE	FALSE	FALSE	FALSE	FALSE	4	2	3	2	3	4	3	4	4	3	4	25779.736328125	25461.1	35315.4	26390	25014.8
O00267	SUPT5H	Homo sapiens	Transcription elongation factor SPT5	SPT5H_HUMAN	homo_sapiens_UP000005640_9606_2022	0	121000	TPHYGSQTPLHDGSR	TRUE	799	TRUE	4	2	3	2	3	4	3	4	4	3	4	FALSE	FALSE	FALSE	FALSE	FALSE	FALSE	FALSE	FALSE	FALSE	FALSE	FALSE	4	2	3	2	3	4	3	4	4	3	4	25779.736328125	25461.1	35315.4	26390	25014.8
O00267	SUPT5H	Homo sapiens	Transcription elongation factor SPT5	SPT5H_HUMAN	homo_sapiens_UP000005640_9606_2022	0	121000	FAVALDSEQNNIHVK	TRUE	583	TRUE	4	2	3	2	3	4	3	4	4	3	4	FALSE	FALSE	FALSE	FALSE	FALSE	FALSE	FALSE	FALSE	FALSE	FALSE	FALSE	4	2	3	2	3	4	3	4	4	3	4	25779.736328125	25461.1	35315.4	26390	25014.8
O00268	TAF4	Homo sapiens	Transcription initiation factor TFIID subunit 4	TAF4_HUMAN	homo_sapiens_UP000005640_9606_2022	0	110114	VVSDLVGSLESQLAASAAHHHHLAPR	TRUE	21	TRUE	9	8	8	9	6	7	6	9	7	8	6	FALSE	FALSE	FALSE	FALSE	FALSE	FALSE	FALSE	FALSE	FALSE	FALSE	FALSE	9	8	8	9	6	7	6	9	7	8	6	66548.6	66822.5	56696.4	72245.8	43597.1
O00268	TAF4	Homo sapiens	Transcription initiation factor TFIID subunit 4	TAF4_HUMAN	homo_sapiens_UP000005640_9606_2022	0	110114	ELVQNLLDGKIEAEDFTSR	TRUE	622	TRUE	9	8	8	9	6	7	6	9	7	8	6	FALSE	FALSE	FALSE	FALSE	FALSE	FALSE	FALSE	FALSE	FALSE	FALSE	FALSE	9	8	8	9	6	7	6	9	7	8	6	66548.6	66822.5	56696.4	72245.8	43597.1
O00268	TAF4	Homo sapiens	Transcription initiation factor TFIID subunit 4	TAF4_HUMAN	homo_sapiens_UP000005640_9606_2022	0	110114	LQNLVEK	TRUE	910	TRUE	9	8	8	9	6	7	6	9	7	8	6	FALSE	FALSE	FALSE	FALSE	FALSE	FALSE	FALSE	FALSE	FALSE	FALSE	FALSE	9	8	8	9	6	7	6	9	7	8	6	66548.6	66822.5	56696.4	72245.8	43597.1
O00268	TAF4	Homo sapiens	Transcription initiation factor TFIID subunit 4	TAF4_HUMAN	homo_sapiens_UP000005640_9606_2022	0	110114	DANLTALAAIGPR	FALSE	1003	FALSE	9	8	8	9	6	7	6	9	7	8	6	FALSE	FALSE	FALSE	FALSE	FALSE	FALSE	FALSE	FALSE	FALSE	FALSE	FALSE	9	8	8	9	6	7	6	9	7	8	6	66548.6	66822.5	56696.4	72245.8	43597.1
O00268	TAF4	Homo sapiens	Transcription initiation factor TFIID subunit 4	TAF4_HUMAN	homo_sapiens_UP000005640_9606_2022	0	110114	HGITELHPDVVSYVSHATQQR	TRUE	889	TRUE	9	8	8	9	6	7	6	9	7	8	6	FALSE	FALSE	FALSE	FALSE	FALSE	FALSE	FALSE	FALSE	FALSE	FALSE	FALSE	9	8	8	9	6	7	6	9	7	8	6	66548.6	66822.5	56696.4	72245.8	43597.1
O00268	TAF4	Homo sapiens	Transcription initiation factor TFIID subunit 4	TAF4_HUMAN	homo_sapiens_UP000005640_9606_2022	0	110114	FFEQLDQIEK	TRUE	946	TRUE	9	8	8	9	6	7	6	9	7	8	6	FALSE	FALSE	FALSE	FALSE	FALSE	FALSE	FALSE	FALSE	FALSE	FALSE	FALSE	9	8	8	9	6	7	6	9	7	8	6	66548.6	66822.5	56696.4	72245.8	43597.1
O00268	TAF4	Homo sapiens	Transcription initiation factor TFIID subunit 4	TAF4_HUMAN	homo_sapiens_UP000005640_9606_2022	0	110114	ALSAVSAQAAAAQK	TRUE	804	TRUE	9	8	8	9	6	7	6	9	7	8	6	FALSE	FALSE	FALSE	FALSE	FALSE	FALSE	FALSE	FALSE	FALSE	FALSE	FALSE	9	8	8	9	6	7	6	9	7	8	6	66548.6	66822.5	56696.4	72245.8	43597.1
O00268	TAF4	Homo sapiens	Transcription initiation factor TFIID subunit 4	TAF4_HUMAN	homo_sapiens_UP000005640_9606_2022	0	110114	DDDRYEQASDVR	TRUE	930	TRUE	9	8	8	9	6	7	6	9	7	8	6	FALSE	FALSE	FALSE	FALSE	FALSE	FALSE	FALSE	FALSE	FALSE	FALSE	FALSE	9	8	8	9	6	7	6	9	7	8	6	66548.6	66822.5	56696.4	72245.8	43597.1
O00268	TAF4	Homo sapiens	Transcription initiation factor TFIID subunit 4	TAF4_HUMAN	homo_sapiens_UP000005640_9606_2022	0	110114	DETFLLQAPLQR	TRUE	869	TRUE	9	8	8	9	6	7	6	9	7	8	6	FALSE	FALSE	FALSE	FALSE	FALSE	FALSE	FALSE	FALSE	FALSE	FALSE	FALSE	9	8	8	9	6	7	6	9	7	8	6	66548.6	66822.5	56696.4	72245.8	43597.1
O00273	DFFA	Homo sapiens	DNA fragmentation factor subunit alpha	DFFA_HUMAN	homo_sapiens_UP000005640_9606_2022	0	36521.9	LQHTLQQVLDQR	TRUE	171	TRUE	3	1	3	1	3	1	1	2	2	3	0	FALSE	FALSE	FALSE	FALSE	FALSE	FALSE	FALSE	FALSE	FALSE	FALSE	FALSE	3	0	3	0	3	0	0	2	2	3	0	3808.839111328125	NaN	4158.81982421875	NaN	11661.224609375
O00273	DFFA	Homo sapiens	DNA fragmentation factor subunit alpha	DFFA_HUMAN	homo_sapiens_UP000005640_9606_2022	0	36521.9	LQQTQSLHSLR	TRUE	297	TRUE	3	1	3	1	3	1	1	2	2	3	0	FALSE	FALSE	FALSE	FALSE	FALSE	FALSE	FALSE	FALSE	FALSE	FALSE	FALSE	3	0	3	0	3	0	0	2	2	3	0	3808.839111328125	NaN	4158.81982421875	NaN	11661.224609375
O00273	DFFA	Homo sapiens	DNA fragmentation factor subunit alpha	DFFA_HUMAN	homo_sapiens_UP000005640_9606_2022	0	36521.9	ETSSDVALASHILTALR	TRUE	230	TRUE	3	1	3	1	3	1	1	2	2	3	0	FALSE	FALSE	FALSE	FALSE	FALSE	FALSE	FALSE	FALSE	FALSE	FALSE	FALSE	3	0	3	0	3	0	0	2	2	3	0	3808.839111328125	NaN	4158.81982421875	NaN	11661.224609375
O00291	HIP1	Homo sapiens	Huntingtin-interacting protein 1	HIP1_HUMAN	homo_sapiens_UP000005640_9606_2022	0	116221	EMAATSAAIETATAR	TRUE	786	TRUE	1	1	2	0	0	1	1	1	3	3	0	FALSE	FALSE	FALSE	FALSE	FALSE	FALSE	FALSE	FALSE	FALSE	FALSE	FALSE	0	0	2	0	0	0	0	0	3	3	0	NaN	NaN	1	NaN	NaN
O00291	HIP1	Homo sapiens	Huntingtin-interacting protein 1	HIP1_HUMAN	homo_sapiens_UP000005640_9606_2022	0	116221	GLDIKQEELGDLVDK	TRUE	771	TRUE	1	1	2	0	0	1	1	1	3	3	0	FALSE	FALSE	FALSE	FALSE	FALSE	FALSE	FALSE	FALSE	FALSE	FALSE	FALSE	0	0	2	0	0	0	0	0	3	3	0	NaN	NaN	1	NaN	NaN
O00291	HIP1	Homo sapiens	Huntingtin-interacting protein 1	HIP1_HUMAN	homo_sapiens_UP000005640_9606_2022	0	116221	QAQVDLER	TRUE	501	TRUE	1	1	2	0	0	1	1	1	3	3	0	FALSE	FALSE	FALSE	FALSE	FALSE	FALSE	FALSE	FALSE	FALSE	FALSE	FALSE	0	0	2	0	0	0	0	0	3	3	0	NaN	NaN	1	NaN	NaN
O00299	CLIC1	Homo sapiens	Chloride intracellular channel protein 1	CLIC1_HUMAN	homo_sapiens_UP000005640_9606_2022	0	26922.7	LAALNPESNTAGLDIFAK	TRUE	96	TRUE	3	2	1	0	3	2	1	2	3	3	2	FALSE	FALSE	FALSE	FALSE	FALSE	FALSE	FALSE	FALSE	FALSE	FALSE	FALSE	3	2	1	0	3	0	1	2	3	3	2	103793	36846.9	26252.158203125	NaN	4199.32275390625
O00299	CLIC1	Homo sapiens	Chloride intracellular channel protein 1	CLIC1_HUMAN	homo_sapiens_UP000005640_9606_2022	0	26922.7	GFTIPEAFR	TRUE	196	TRUE	3	2	1	0	3	2	1	2	3	3	2	FALSE	FALSE	FALSE	FALSE	FALSE	FALSE	FALSE	FALSE	FALSE	FALSE	FALSE	3	2	1	0	3	0	1	2	3	3	2	103793	36846.9	26252.158203125	NaN	4199.32275390625
O00299	CLIC1	Homo sapiens	Chloride intracellular channel protein 1	CLIC1_HUMAN	homo_sapiens_UP000005640_9606_2022	0	26922.7	LFMVLWLK	TRUE	30	TRUE	3	2	1	0	3	2	1	2	3	3	2	FALSE	FALSE	FALSE	FALSE	FALSE	FALSE	FALSE	FALSE	FALSE	FALSE	FALSE	3	2	1	0	3	0	1	2	3	3	2	103793	36846.9	26252.158203125	NaN	4199.32275390625
O00303	EIF3F	Homo sapiens	Eukaryotic translation initiation factor 3 subunit F	EIF3F_HUMAN	homo_sapiens_UP000005640_9606_2022	0	37563.8	LHPVILASIVDSYER	TRUE	94	TRUE	6	7	6	6	8	9	6	5	6	7	7	FALSE	FALSE	FALSE	FALSE	FALSE	FALSE	FALSE	FALSE	FALSE	FALSE	FALSE	6	7	6	6	8	9	6	5	6	7	7	289894	218758	208752	185087	220626
O00303	EIF3F	Homo sapiens	Eukaryotic translation initiation factor 3 subunit F	EIF3F_HUMAN	homo_sapiens_UP000005640_9606_2022	0	37563.8	YAYYDTER	TRUE	239	TRUE	6	7	6	6	8	9	6	5	6	7	7	FALSE	FALSE	FALSE	FALSE	FALSE	FALSE	FALSE	FALSE	FALSE	FALSE	FALSE	6	7	6	6	8	9	6	5	6	7	7	289894	218758	208752	185087	220626
O00303	EIF3F	Homo sapiens	Eukaryotic translation initiation factor 3 subunit F	EIF3F_HUMAN	homo_sapiens_UP000005640_9606_2022	0	37563.8	FLMSLVNQVPK	TRUE	307	TRUE	6	7	6	6	8	9	6	5	6	7	7	FALSE	FALSE	FALSE	FALSE	FALSE	FALSE	FALSE	FALSE	FALSE	FALSE	FALSE	6	7	6	6	8	9	6	5	6	7	7	289894	218758	208752	185087	220626
O00303	EIF3F	Homo sapiens	Eukaryotic translation initiation factor 3 subunit F	EIF3F_HUMAN	homo_sapiens_UP000005640_9606_2022	0	37563.8	KVSPNELILGWYATGHDITEHSVLIHEYYSR	TRUE	162	TRUE	6	7	6	6	8	9	6	5	6	7	7	FALSE	FALSE	FALSE	FALSE	FALSE	FALSE	FALSE	FALSE	FALSE	FALSE	FALSE	6	7	6	6	8	9	6	5	6	7	7	289894	218758	208752	185087	220626
O00303	EIF3F	Homo sapiens	Eukaryotic translation initiation factor 3 subunit F	EIF3F_HUMAN	homo_sapiens_UP000005640_9606_2022	0	37563.8	IGVDLIMK	TRUE	247	TRUE	6	7	6	6	8	9	6	5	6	7	7	FALSE	FALSE	FALSE	FALSE	FALSE	FALSE	FALSE	FALSE	FALSE	FALSE	FALSE	6	7	6	6	8	9	6	5	6	7	7	289894	218758	208752	185087	220626
O00303	EIF3F	Homo sapiens	Eukaryotic translation initiation factor 3 subunit F	EIF3F_HUMAN	homo_sapiens_UP000005640_9606_2022	0	37563.8	NMYELHK	TRUE	155	TRUE	6	7	6	6	8	9	6	5	6	7	7	FALSE	FALSE	FALSE	FALSE	FALSE	FALSE	FALSE	FALSE	FALSE	FALSE	FALSE	6	7	6	6	8	9	6	5	6	7	7	289894	218758	208752	185087	220626
O00303	EIF3F	Homo sapiens	Eukaryotic translation initiation factor 3 subunit F	EIF3F_HUMAN	homo_sapiens_UP000005640_9606_2022	0	37563.8	VIGTLLGTVDK	TRUE	116	TRUE	6	7	6	6	8	9	6	5	6	7	7	FALSE	FALSE	FALSE	FALSE	FALSE	FALSE	FALSE	FALSE	FALSE	FALSE	FALSE	6	7	6	6	8	9	6	5	6	7	7	289894	218758	208752	185087	220626
O00303	EIF3F	Homo sapiens	Eukaryotic translation initiation factor 3 subunit F	EIF3F_HUMAN	homo_sapiens_UP000005640_9606_2022	0	37563.8	TMGVMFTPLTVK	TRUE	227	TRUE	6	7	6	6	8	9	6	5	6	7	7	FALSE	FALSE	FALSE	FALSE	FALSE	FALSE	FALSE	FALSE	FALSE	FALSE	FALSE	6	7	6	6	8	9	6	5	6	7	7	289894	218758	208752	185087	220626
O00303	EIF3F	Homo sapiens	Eukaryotic translation initiation factor 3 subunit F	EIF3F_HUMAN	homo_sapiens_UP000005640_9606_2022	0	37563.8	VSADNTVGR	TRUE	298	TRUE	6	7	6	6	8	9	6	5	6	7	7	FALSE	FALSE	FALSE	FALSE	FALSE	FALSE	FALSE	FALSE	FALSE	FALSE	FALSE	6	7	6	6	8	9	6	5	6	7	7	289894	218758	208752	185087	220626
O00308	WWP2	Homo sapiens	NEDD4-like E3 ubiquitin-protein ligase WWP2	WWP2_HUMAN	homo_sapiens_UP000005640_9606_2022	0	98912.1	VYYVDHNTK	TRUE	316	TRUE	4	5	4	4	5	3	5	4	3	5	4	FALSE	FALSE	FALSE	FALSE	FALSE	FALSE	FALSE	FALSE	FALSE	FALSE	FALSE	4	5	4	4	5	3	5	4	3	5	4	136442	187381	110947	162065	139318
O00308	WWP2	Homo sapiens	NEDD4-like E3 ubiquitin-protein ligase WWP2	WWP2_HUMAN	homo_sapiens_UP000005640_9606_2022	0	98912.1	YFVDHNTR	FALSE	461	FALSE	4	5	4	4	5	3	5	4	3	5	4	FALSE	FALSE	FALSE	FALSE	FALSE	FALSE	FALSE	FALSE	FALSE	FALSE	FALSE	4	5	4	4	5	3	5	4	3	5	4	136442	187381	110947	162065	139318
O00308	WWP2	Homo sapiens	NEDD4-like E3 ubiquitin-protein ligase WWP2	WWP2_HUMAN	homo_sapiens_UP000005640_9606_2022	0	98912.1	FYYVDHNTR	TRUE	346	TRUE	4	5	4	4	5	3	5	4	3	5	4	FALSE	FALSE	FALSE	FALSE	FALSE	FALSE	FALSE	FALSE	FALSE	FALSE	FALSE	4	5	4	4	5	3	5	4	3	5	4	136442	187381	110947	162065	139318
O00308	WWP2	Homo sapiens	NEDD4-like E3 ubiquitin-protein ligase WWP2	WWP2_HUMAN	homo_sapiens_UP000005640_9606_2022	0	98912.1	TTQWEDPR	FALSE	429	FALSE	4	5	4	4	5	3	5	4	3	5	4	FALSE	FALSE	FALSE	FALSE	FALSE	FALSE	FALSE	FALSE	FALSE	FALSE	FALSE	4	5	4	4	5	3	5	4	3	5	4	136442	187381	110947	162065	139318
O00308	WWP2	Homo sapiens	NEDD4-like E3 ubiquitin-protein ligase WWP2	WWP2_HUMAN	homo_sapiens_UP000005640_9606_2022	0	98912.1	AFLDGFNEVAPLEWLR	TRUE	723	TRUE	4	5	4	4	5	3	5	4	3	5	4	FALSE	FALSE	FALSE	FALSE	FALSE	FALSE	FALSE	FALSE	FALSE	FALSE	FALSE	4	5	4	4	5	3	5	4	3	5	4	136442	187381	110947	162065	139318
O00308	WWP2	Homo sapiens	NEDD4-like E3 ubiquitin-protein ligase WWP2	WWP2_HUMAN	homo_sapiens_UP000005640_9606_2022	0	98912.1	NYEQWQSQR	TRUE	368	TRUE	4	5	4	4	5	3	5	4	3	5	4	FALSE	FALSE	FALSE	FALSE	FALSE	FALSE	FALSE	FALSE	FALSE	FALSE	FALSE	4	5	4	4	5	3	5	4	3	5	4	136442	187381	110947	162065	139318
O00311	CDC7	Homo sapiens	Cell division cycle 7-related protein kinase	CDC7_HUMAN	homo_sapiens_UP000005640_9606_2022	0	63888.2	LTSDIQGHASHQPAISEK	TRUE	475	TRUE	5	5	6	6	5	6	6	5	5	5	4	FALSE	FALSE	FALSE	FALSE	FALSE	FALSE	FALSE	FALSE	FALSE	FALSE	FALSE	5	5	6	6	5	6	6	5	5	5	4	85747.6	91419.3	100548	95913.7	89865.9
O00311	CDC7	Homo sapiens	Cell division cycle 7-related protein kinase	CDC7_HUMAN	homo_sapiens_UP000005640_9606_2022	0	63888.2	LLDLNPASR	TRUE	549	TRUE	5	5	6	6	5	6	6	5	5	5	4	FALSE	FALSE	FALSE	FALSE	FALSE	FALSE	FALSE	FALSE	FALSE	FALSE	FALSE	5	5	6	6	5	6	6	5	5	5	4	85747.6	91419.3	100548	95913.7	89865.9
O00311	CDC7	Homo sapiens	Cell division cycle 7-related protein kinase	CDC7_HUMAN	homo_sapiens_UP000005640_9606_2022	0	63888.2	FVQSEAQQER	TRUE	213	TRUE	5	5	6	6	5	6	6	5	5	5	4	FALSE	FALSE	FALSE	FALSE	FALSE	FALSE	FALSE	FALSE	FALSE	FALSE	FALSE	5	5	6	6	5	6	6	5	5	5	4	85747.6	91419.3	100548	95913.7	89865.9
O00311	CDC7	Homo sapiens	Cell division cycle 7-related protein kinase	CDC7_HUMAN	homo_sapiens_UP000005640_9606_2022	0	63888.2	ITAEEALLHPFFK	TRUE	558	TRUE	5	5	6	6	5	6	6	5	5	5	4	FALSE	FALSE	FALSE	FALSE	FALSE	FALSE	FALSE	FALSE	FALSE	FALSE	FALSE	5	5	6	6	5	6	6	5	5	5	4	85747.6	91419.3	100548	95913.7	89865.9
O00311	CDC7	Homo sapiens	Cell division cycle 7-related protein kinase	CDC7_HUMAN	homo_sapiens_UP000005640_9606_2022	0	63888.2	EGSVGLSVQR	TRUE	275	TRUE	5	5	6	6	5	6	6	5	5	5	4	FALSE	FALSE	FALSE	FALSE	FALSE	FALSE	FALSE	FALSE	FALSE	FALSE	FALSE	5	5	6	6	5	6	6	5	5	5	4	85747.6	91419.3	100548	95913.7	89865.9
O00311	CDC7	Homo sapiens	Cell division cycle 7-related protein kinase	CDC7_HUMAN	homo_sapiens_UP000005640_9606_2022	0	63888.2	IPLSGPVPK	TRUE	236	TRUE	5	5	6	6	5	6	6	5	5	5	4	FALSE	FALSE	FALSE	FALSE	FALSE	FALSE	FALSE	FALSE	FALSE	FALSE	FALSE	5	5	6	6	5	6	6	5	5	5	4	85747.6	91419.3	100548	95913.7	89865.9
O00330	PDHX	Homo sapiens	Pyruvate dehydrogenase protein X component, mitochondrial	ODPX_HUMAN	homo_sapiens_UP000005640_9606_2022	0	54122.3	VVDDELATR	TRUE	477	TRUE	4	2	3	3	3	3	3	4	3	3	3	FALSE	FALSE	FALSE	FALSE	FALSE	FALSE	FALSE	FALSE	FALSE	FALSE	FALSE	4	2	3	3	3	3	3	4	3	3	3	36536	38275.6	30505.845703125	41083.3	40558
O00330	PDHX	Homo sapiens	Pyruvate dehydrogenase protein X component, mitochondrial	ODPX_HUMAN	homo_sapiens_UP000005640_9606_2022	0	54122.3	HSLDASQGTATGPR	TRUE	195	TRUE	4	2	3	3	3	3	3	4	3	3	3	FALSE	FALSE	FALSE	FALSE	FALSE	FALSE	FALSE	FALSE	FALSE	FALSE	FALSE	4	2	3	3	3	3	3	4	3	3	3	36536	38275.6	30505.845703125	41083.3	40558
O00330	PDHX	Homo sapiens	Pyruvate dehydrogenase protein X component, mitochondrial	ODPX_HUMAN	homo_sapiens_UP000005640_9606_2022	0	54122.3	ANLENPIR	TRUE	492	TRUE	4	2	3	3	3	3	3	4	3	3	3	FALSE	FALSE	FALSE	FALSE	FALSE	FALSE	FALSE	FALSE	FALSE	FALSE	FALSE	4	2	3	3	3	3	3	4	3	3	3	36536	38275.6	30505.845703125	41083.3	40558
O00330	PDHX	Homo sapiens	Pyruvate dehydrogenase protein X component, mitochondrial	ODPX_HUMAN	homo_sapiens_UP000005640_9606_2022	0	54122.3	VSVNDFIIK	TRUE	326	TRUE	4	2	3	3	3	3	3	4	3	3	3	FALSE	FALSE	FALSE	FALSE	FALSE	FALSE	FALSE	FALSE	FALSE	FALSE	FALSE	4	2	3	3	3	3	3	4	3	3	3	36536	38275.6	30505.845703125	41083.3	40558
O00337	SLC28A1	Homo sapiens	Sodium/nucleoside cotransporter 1	S28A1_HUMAN	homo_sapiens_UP000005640_9606_2022	0.0018005851901868107	71584	AEVLTTFALCGFANFSSIGIMLGGLTSMVPQRK	TRUE	530	TRUE	0	1	0	1	1	1	1	0	1	1	0	TRUE	TRUE	TRUE	TRUE	TRUE	TRUE	TRUE	TRUE	TRUE	TRUE	TRUE	0	1	0	1	1	1	1	0	1	1	0	NaN	2039.24853515625	NaN	5838.34814453125	7374.88623046875
O00391	QSOX1	Homo sapiens	Sulfhydryl oxidase 1	QSOX1_HUMAN	homo_sapiens_UP000005640_9606_2022	0	82577.7	IYMADLESALHYILR	TRUE	299	TRUE	1	2	2	2	2	1	1	2	2	2	2	FALSE	FALSE	FALSE	FALSE	FALSE	FALSE	FALSE	FALSE	FALSE	FALSE	FALSE	1	2	2	2	2	1	0	2	2	2	2	25165.841796875	52373.1	32544.716796875	37291.2	31163.388671875
O00391	QSOX1	Homo sapiens	Sulfhydryl oxidase 1	QSOX1_HUMAN	homo_sapiens_UP000005640_9606_2022	0	82577.7	IPYSFFK	TRUE	366	TRUE	1	2	2	2	2	1	1	2	2	2	2	FALSE	FALSE	FALSE	FALSE	FALSE	FALSE	FALSE	FALSE	FALSE	FALSE	FALSE	1	2	2	2	2	1	0	2	2	2	2	25165.841796875	52373.1	32544.716796875	37291.2	31163.388671875
O00399	DCTN6	Homo sapiens	Dynactin subunit 6	DCTN6_HUMAN	homo_sapiens_UP000005640_9606_2022	0	20747	ILPNYHHLK	TRUE	170	TRUE	1	1	1	1	1	1	1	1	1	1	1	TRUE	TRUE	TRUE	TRUE	TRUE	TRUE	TRUE	TRUE	TRUE	TRUE	TRUE	1	1	1	1	1	1	1	1	1	1	1	116792	127495	153379	88947.8	117812
O00400	SLC33A1	Homo sapiens	Acetyl-coenzyme A transporter 1	ACATN_HUMAN	homo_sapiens_UP000005640_9606_2022	0	60909	LLWAPLVDAVYVK	TRUE	123	TRUE	1	1	1	1	0	1	1	1	1	1	1	TRUE	TRUE	TRUE	TRUE	TRUE	TRUE	TRUE	TRUE	TRUE	TRUE	TRUE	1	1	1	1	0	1	1	1	1	1	1	47847.7	44182.4	97059.4	190488	NaN
O00401	WASL	Homo sapiens	Neural Wiskott-Aldrich syndrome protein	WASL_HUMAN	homo_sapiens_UP000005640_9606_2022	0.0011515430677107323	54827	DALLDQIR	TRUE	435	TRUE	1	0	1	1	0	0	0	0	1	1	0	TRUE	TRUE	TRUE	TRUE	TRUE	TRUE	TRUE	TRUE	TRUE	TRUE	TRUE	1	0	0	0	0	0	0	0	0	0	0	1	NaN	NaN	NaN	NaN
O00410	IPO5	Homo sapiens	Importin-5	IPO5_HUMAN	homo_sapiens_UP000005640_9606_2022	0	123630	VSDILHSIFSSYK	TRUE	842	TRUE	22	21	18	20	19	18	20	20	18	19	19	FALSE	FALSE	FALSE	FALSE	FALSE	FALSE	FALSE	FALSE	FALSE	FALSE	FALSE	22	21	18	20	19	18	20	20	18	19	19	721638	717848	565563	558534	599563
O00410	IPO5	Homo sapiens	Importin-5	IPO5_HUMAN	homo_sapiens_UP000005640_9606_2022	0	123630	HIVENAVQK	TRUE	540	TRUE	22	21	18	20	19	18	20	20	18	19	19	FALSE	FALSE	FALSE	FALSE	FALSE	FALSE	FALSE	FALSE	FALSE	FALSE	FALSE	22	21	18	20	19	18	20	20	18	19	19	721638	717848	565563	558534	599563
O00410	IPO5	Homo sapiens	Importin-5	IPO5_HUMAN	homo_sapiens_UP000005640_9606_2022	0	123630	ITFLLQAIR	TRUE	42	TRUE	22	21	18	20	19	18	20	20	18	19	19	FALSE	FALSE	FALSE	FALSE	FALSE	FALSE	FALSE	FALSE	FALSE	FALSE	FALSE	22	21	18	20	19	18	20	20	18	19	19	721638	717848	565563	558534	599563
O00410	IPO5	Homo sapiens	Importin-5	IPO5_HUMAN	homo_sapiens_UP000005640_9606_2022	0	123630	AKLEEHFK	TRUE	799	TRUE	22	21	18	20	19	18	20	20	18	19	19	FALSE	FALSE	FALSE	FALSE	FALSE	FALSE	FALSE	FALSE	FALSE	FALSE	FALSE	22	21	18	20	19	18	20	20	18	19	19	721638	717848	565563	558534	599563
O00410	IPO5	Homo sapiens	Importin-5	IPO5_HUMAN	homo_sapiens_UP000005640_9606_2022	0	123630	FLFDSVSSQNVGLR	TRUE	135	TRUE	22	21	18	20	19	18	20	20	18	19	19	FALSE	FALSE	FALSE	FALSE	FALSE	FALSE	FALSE	FALSE	FALSE	FALSE	FALSE	22	21	18	20	19	18	20	20	18	19	19	721638	717848	565563	558534	599563
O00410	IPO5	Homo sapiens	Importin-5	IPO5_HUMAN	homo_sapiens_UP000005640_9606_2022	0	123630	LMVPLLK	FALSE	706	FALSE	22	21	18	20	19	18	20	20	18	19	19	FALSE	FALSE	FALSE	FALSE	FALSE	FALSE	FALSE	FALSE	FALSE	FALSE	FALSE	22	21	18	20	19	18	20	20	18	19	19	721638	717848	565563	558534	599563
O00410	IPO5	Homo sapiens	Importin-5	IPO5_HUMAN	homo_sapiens_UP000005640_9606_2022	0	123630	LVLPMIK	TRUE	354	TRUE	22	21	18	20	19	18	20	20	18	19	19	FALSE	FALSE	FALSE	FALSE	FALSE	FALSE	FALSE	FALSE	FALSE	FALSE	FALSE	22	21	18	20	19	18	20	20	18	19	19	721638	717848	565563	558534	599563
O00410	IPO5	Homo sapiens	Importin-5	IPO5_HUMAN	homo_sapiens_UP000005640_9606_2022	0	123630	FYFHDGVR	TRUE	713	TRUE	22	21	18	20	19	18	20	20	18	19	19	FALSE	FALSE	FALSE	FALSE	FALSE	FALSE	FALSE	FALSE	FALSE	FALSE	FALSE	22	21	18	20	19	18	20	20	18	19	19	721638	717848	565563	558534	599563
O00410	IPO5	Homo sapiens	Importin-5	IPO5_HUMAN	homo_sapiens_UP000005640_9606_2022	0	123630	SLLIPYLDNLVK	TRUE	476	TRUE	22	21	18	20	19	18	20	20	18	19	19	FALSE	FALSE	FALSE	FALSE	FALSE	FALSE	FALSE	FALSE	FALSE	FALSE	FALSE	22	21	18	20	19	18	20	20	18	19	19	721638	717848	565563	558534	599563
O00410	IPO5	Homo sapiens	Importin-5	IPO5_HUMAN	homo_sapiens_UP000005640_9606_2022	0	123630	AIGTEPDSDVLSEIMHSFAK	TRUE	756	TRUE	22	21	18	20	19	18	20	20	18	19	19	FALSE	FALSE	FALSE	FALSE	FALSE	FALSE	FALSE	FALSE	FALSE	FALSE	FALSE	22	21	18	20	19	18	20	20	18	19	19	721638	717848	565563	558534	599563
O00410	IPO5	Homo sapiens	Importin-5	IPO5_HUMAN	homo_sapiens_UP000005640_9606_2022	0	123630	LVLEQVVTSIASVADTAEEK	TRUE	507	TRUE	22	21	18	20	19	18	20	20	18	19	19	FALSE	FALSE	FALSE	FALSE	FALSE	FALSE	FALSE	FALSE	FALSE	FALSE	FALSE	22	21	18	20	19	18	20	20	18	19	19	721638	717848	565563	558534	599563
O00410	IPO5	Homo sapiens	Importin-5	IPO5_HUMAN	homo_sapiens_UP000005640_9606_2022	0	123630	AAAAAEQQQFYLLLGNLLSPDNVVRK	TRUE	2	TRUE	22	21	18	20	19	18	20	20	18	19	19	FALSE	FALSE	FALSE	FALSE	FALSE	FALSE	FALSE	FALSE	FALSE	FALSE	FALSE	22	21	18	20	19	18	20	20	18	19	19	721638	717848	565563	558534	599563
O00410	IPO5	Homo sapiens	Importin-5	IPO5_HUMAN	homo_sapiens_UP000005640_9606_2022	0	123630	EGFVEYTEQVVK	FALSE	694	FALSE	22	21	18	20	19	18	20	20	18	19	19	FALSE	FALSE	FALSE	FALSE	FALSE	FALSE	FALSE	FALSE	FALSE	FALSE	FALSE	22	21	18	20	19	18	20	20	18	19	19	721638	717848	565563	558534	599563
O00410	IPO5	Homo sapiens	Importin-5	IPO5_HUMAN	homo_sapiens_UP000005640_9606_2022	0	123630	ATAAFILANEHNVALFK	TRUE	196	TRUE	22	21	18	20	19	18	20	20	18	19	19	FALSE	FALSE	FALSE	FALSE	FALSE	FALSE	FALSE	FALSE	FALSE	FALSE	FALSE	22	21	18	20	19	18	20	20	18	19	19	721638	717848	565563	558534	599563
O00410	IPO5	Homo sapiens	Importin-5	IPO5_HUMAN	homo_sapiens_UP000005640_9606_2022	0	123630	VIAALLQTMEDQGNQR	TRUE	442	TRUE	22	21	18	20	19	18	20	20	18	19	19	FALSE	FALSE	FALSE	FALSE	FALSE	FALSE	FALSE	FALSE	FALSE	FALSE	FALSE	22	21	18	20	19	18	20	20	18	19	19	721638	717848	565563	558534	599563
O00410	IPO5	Homo sapiens	Importin-5	IPO5_HUMAN	homo_sapiens_UP000005640_9606_2022	0	123630	VCDIAAELAR	TRUE	109	TRUE	22	21	18	20	19	18	20	20	18	19	19	FALSE	FALSE	FALSE	FALSE	FALSE	FALSE	FALSE	FALSE	FALSE	FALSE	FALSE	22	21	18	20	19	18	20	20	18	19	19	721638	717848	565563	558534	599563
O00410	IPO5	Homo sapiens	Importin-5	IPO5_HUMAN	homo_sapiens_UP000005640_9606_2022	0	123630	KQAEETYENIPGQSK	TRUE	27	TRUE	22	21	18	20	19	18	20	20	18	19	19	FALSE	FALSE	FALSE	FALSE	FALSE	FALSE	FALSE	FALSE	FALSE	FALSE	FALSE	22	21	18	20	19	18	20	20	18	19	19	721638	717848	565563	558534	599563
O00410	IPO5	Homo sapiens	Importin-5	IPO5_HUMAN	homo_sapiens_UP000005640_9606_2022	0	123630	SLVEIADTVPK	TRUE	239	TRUE	22	21	18	20	19	18	20	20	18	19	19	FALSE	FALSE	FALSE	FALSE	FALSE	FALSE	FALSE	FALSE	FALSE	FALSE	FALSE	22	21	18	20	19	18	20	20	18	19	19	721638	717848	565563	558534	599563
O00410	IPO5	Homo sapiens	Importin-5	IPO5_HUMAN	homo_sapiens_UP000005640_9606_2022	0	123630	NLIDEDGNNQWPEGLK	TRUE	119	TRUE	22	21	18	20	19	18	20	20	18	19	19	FALSE	FALSE	FALSE	FALSE	FALSE	FALSE	FALSE	FALSE	FALSE	FALSE	FALSE	22	21	18	20	19	18	20	20	18	19	19	721638	717848	565563	558534	599563
O00410	IPO5	Homo sapiens	Importin-5	IPO5_HUMAN	homo_sapiens_UP000005640_9606_2022	0	123630	HLHSIMVLK	TRUE	488	TRUE	22	21	18	20	19	18	20	20	18	19	19	FALSE	FALSE	FALSE	FALSE	FALSE	FALSE	FALSE	FALSE	FALSE	FALSE	FALSE	22	21	18	20	19	18	20	20	18	19	19	721638	717848	565563	558534	599563
O00410	IPO5	Homo sapiens	Importin-5	IPO5_HUMAN	homo_sapiens_UP000005640_9606_2022	0	123630	EAALHIFWNFPGIFGNQQQHYLDVIKR	TRUE	149	TRUE	22	21	18	20	19	18	20	20	18	19	19	FALSE	FALSE	FALSE	FALSE	FALSE	FALSE	FALSE	FALSE	FALSE	FALSE	FALSE	22	21	18	20	19	18	20	20	18	19	19	721638	717848	565563	558534	599563
O00410	IPO5	Homo sapiens	Importin-5	IPO5_HUMAN	homo_sapiens_UP000005640_9606_2022	0	123630	EAALHIFWNFPGIFGNQQQHYLDVIK	TRUE	149	TRUE	22	21	18	20	19	18	20	20	18	19	19	FALSE	FALSE	FALSE	FALSE	FALSE	FALSE	FALSE	FALSE	FALSE	FALSE	FALSE	22	21	18	20	19	18	20	20	18	19	19	721638	717848	565563	558534	599563
O00411	POLRMT	Homo sapiens	DNA-directed RNA polymerase, mitochondrial	RPOM_HUMAN	homo_sapiens_UP000005640_9606_2022	0	138620	LQMPFQSGEFK	TRUE	144	TRUE	16	14	12	15	14	14	15	15	14	16	15	FALSE	FALSE	FALSE	FALSE	FALSE	FALSE	FALSE	FALSE	FALSE	FALSE	FALSE	16	14	12	15	14	14	15	15	14	16	15	134103	164301	161861	139570	132750
O00411	POLRMT	Homo sapiens	DNA-directed RNA polymerase, mitochondrial	RPOM_HUMAN	homo_sapiens_UP000005640_9606_2022	0	138620	LHSEPILQDLSR	TRUE	1174	TRUE	16	14	12	15	14	14	15	15	14	16	15	FALSE	FALSE	FALSE	FALSE	FALSE	FALSE	FALSE	FALSE	FALSE	FALSE	FALSE	16	14	12	15	14	14	15	15	14	16	15	134103	164301	161861	139570	132750
O00411	POLRMT	Homo sapiens	DNA-directed RNA polymerase, mitochondrial	RPOM_HUMAN	homo_sapiens_UP000005640_9606_2022	0	138620	LSLAQHLR	TRUE	783	TRUE	16	14	12	15	14	14	15	15	14	16	15	FALSE	FALSE	FALSE	FALSE	FALSE	FALSE	FALSE	FALSE	FALSE	FALSE	FALSE	16	14	12	15	14	14	15	15	14	16	15	134103	164301	161861	139570	132750
O00411	POLRMT	Homo sapiens	DNA-directed RNA polymerase, mitochondrial	RPOM_HUMAN	homo_sapiens_UP000005640_9606_2022	0	138620	VLDLVLQLFQAK	TRUE	713	TRUE	16	14	12	15	14	14	15	15	14	16	15	FALSE	FALSE	FALSE	FALSE	FALSE	FALSE	FALSE	FALSE	FALSE	FALSE	FALSE	16	14	12	15	14	14	15	15	14	16	15	134103	164301	161861	139570	132750
O00411	POLRMT	Homo sapiens	DNA-directed RNA polymerase, mitochondrial	RPOM_HUMAN	homo_sapiens_UP000005640_9606_2022	0	138620	DWGHVELLEVLQAR	TRUE	56	TRUE	16	14	12	15	14	14	15	15	14	16	15	FALSE	FALSE	FALSE	FALSE	FALSE	FALSE	FALSE	FALSE	FALSE	FALSE	FALSE	16	14	12	15	14	14	15	15	14	16	15	134103	164301	161861	139570	132750
O00411	POLRMT	Homo sapiens	DNA-directed RNA polymerase, mitochondrial	RPOM_HUMAN	homo_sapiens_UP000005640_9606_2022	0	138620	IHLVNLTGLK	TRUE	843	TRUE	16	14	12	15	14	14	15	15	14	16	15	FALSE	FALSE	FALSE	FALSE	FALSE	FALSE	FALSE	FALSE	FALSE	FALSE	FALSE	16	14	12	15	14	14	15	15	14	16	15	134103	164301	161861	139570	132750
O00411	POLRMT	Homo sapiens	DNA-directed RNA polymerase, mitochondrial	RPOM_HUMAN	homo_sapiens_UP000005640_9606_2022	0	138620	ETLQAVPK	TRUE	1206	TRUE	16	14	12	15	14	14	15	15	14	16	15	FALSE	FALSE	FALSE	FALSE	FALSE	FALSE	FALSE	FALSE	FALSE	FALSE	FALSE	16	14	12	15	14	14	15	15	14	16	15	134103	164301	161861	139570	132750
O00411	POLRMT	Homo sapiens	DNA-directed RNA polymerase, mitochondrial	RPOM_HUMAN	homo_sapiens_UP000005640_9606_2022	0	138620	PGAFDLEQVK	TRUE	1214	TRUE	16	14	12	15	14	14	15	15	14	16	15	FALSE	FALSE	FALSE	FALSE	FALSE	FALSE	FALSE	FALSE	FALSE	FALSE	FALSE	16	14	12	15	14	14	15	15	14	16	15	134103	164301	161861	139570	132750
O00411	POLRMT	Homo sapiens	DNA-directed RNA polymerase, mitochondrial	RPOM_HUMAN	homo_sapiens_UP000005640_9606_2022	0	138620	ALLEFAQGRPLGPHGLDWLK	TRUE	823	TRUE	16	14	12	15	14	14	15	15	14	16	15	FALSE	FALSE	FALSE	FALSE	FALSE	FALSE	FALSE	FALSE	FALSE	FALSE	FALSE	16	14	12	15	14	14	15	15	14	16	15	134103	164301	161861	139570	132750
O00411	POLRMT	Homo sapiens	DNA-directed RNA polymerase, mitochondrial	RPOM_HUMAN	homo_sapiens_UP000005640_9606_2022	0	138620	LVPVLYHVYSFR	TRUE	602	TRUE	16	14	12	15	14	14	15	15	14	16	15	FALSE	FALSE	FALSE	FALSE	FALSE	FALSE	FALSE	FALSE	FALSE	FALSE	FALSE	16	14	12	15	14	14	15	15	14	16	15	134103	164301	161861	139570	132750
O00411	POLRMT	Homo sapiens	DNA-directed RNA polymerase, mitochondrial	RPOM_HUMAN	homo_sapiens_UP000005640_9606_2022	0	138620	ILEASQLK	TRUE	1198	TRUE	16	14	12	15	14	14	15	15	14	16	15	FALSE	FALSE	FALSE	FALSE	FALSE	FALSE	FALSE	FALSE	FALSE	FALSE	FALSE	16	14	12	15	14	14	15	15	14	16	15	134103	164301	161861	139570	132750
O00411	POLRMT	Homo sapiens	DNA-directed RNA polymerase, mitochondrial	RPOM_HUMAN	homo_sapiens_UP000005640_9606_2022	0	138620	VFWLPHNMDFR	TRUE	793	TRUE	16	14	12	15	14	14	15	15	14	16	15	FALSE	FALSE	FALSE	FALSE	FALSE	FALSE	FALSE	FALSE	FALSE	FALSE	FALSE	16	14	12	15	14	14	15	15	14	16	15	134103	164301	161861	139570	132750
O00411	POLRMT	Homo sapiens	DNA-directed RNA polymerase, mitochondrial	RPOM_HUMAN	homo_sapiens_UP000005640_9606_2022	0	138620	ELSDFPQEFVWEASHYLVR	TRUE	1016	TRUE	16	14	12	15	14	14	15	15	14	16	15	FALSE	FALSE	FALSE	FALSE	FALSE	FALSE	FALSE	FALSE	FALSE	FALSE	FALSE	16	14	12	15	14	14	15	15	14	16	15	134103	164301	161861	139570	132750
O00411	POLRMT	Homo sapiens	DNA-directed RNA polymerase, mitochondrial	RPOM_HUMAN	homo_sapiens_UP000005640_9606_2022	0	138620	LLQEAPGK	TRUE	194	TRUE	16	14	12	15	14	14	15	15	14	16	15	FALSE	FALSE	FALSE	FALSE	FALSE	FALSE	FALSE	FALSE	FALSE	FALSE	FALSE	16	14	12	15	14	14	15	15	14	16	15	134103	164301	161861	139570	132750
O00411	POLRMT	Homo sapiens	DNA-directed RNA polymerase, mitochondrial	RPOM_HUMAN	homo_sapiens_UP000005640_9606_2022	0	138620	PGAFDLEQVKR	TRUE	1214	TRUE	16	14	12	15	14	14	15	15	14	16	15	FALSE	FALSE	FALSE	FALSE	FALSE	FALSE	FALSE	FALSE	FALSE	FALSE	FALSE	16	14	12	15	14	14	15	15	14	16	15	134103	164301	161861	139570	132750
O00411	POLRMT	Homo sapiens	DNA-directed RNA polymerase, mitochondrial	RPOM_HUMAN	homo_sapiens_UP000005640_9606_2022	0	138620	QAPESPWEEQLAR	TRUE	181	TRUE	16	14	12	15	14	14	15	15	14	16	15	FALSE	FALSE	FALSE	FALSE	FALSE	FALSE	FALSE	FALSE	FALSE	FALSE	FALSE	16	14	12	15	14	14	15	15	14	16	15	134103	164301	161861	139570	132750
O00411	POLRMT	Homo sapiens	DNA-directed RNA polymerase, mitochondrial	RPOM_HUMAN	homo_sapiens_UP000005640_9606_2022	0	138620	LISHMGSVVEWVTPLGVPVIQPYR	TRUE	1060	TRUE	16	14	12	15	14	14	15	15	14	16	15	FALSE	FALSE	FALSE	FALSE	FALSE	FALSE	FALSE	FALSE	FALSE	FALSE	FALSE	16	14	12	15	14	14	15	15	14	16	15	134103	164301	161861	139570	132750
O00422	SAP18	Homo sapiens	Histone deacetylase complex subunit SAP18	SAP18_HUMAN	homo_sapiens_UP000005640_9606_2022	0	17561.1	GTHFNFAIVFTDVK	TRUE	84	TRUE	6	7	7	6	6	8	8	7	7	7	6	FALSE	FALSE	FALSE	FALSE	FALSE	FALSE	FALSE	FALSE	FALSE	FALSE	FALSE	6	7	7	6	6	8	8	7	7	7	6	476232	707690	770482	669934	573742
O00422	SAP18	Homo sapiens	Histone deacetylase complex subunit SAP18	SAP18_HUMAN	homo_sapiens_UP000005640_9606_2022	0	17561.1	ELTSLVK	TRUE	68	TRUE	6	7	7	6	6	8	8	7	7	7	6	FALSE	FALSE	FALSE	FALSE	FALSE	FALSE	FALSE	FALSE	FALSE	FALSE	FALSE	6	7	7	6	6	8	8	7	7	7	6	476232	707690	770482	669934	573742
O00422	SAP18	Homo sapiens	Histone deacetylase complex subunit SAP18	SAP18_HUMAN	homo_sapiens_UP000005640_9606_2022	0	17561.1	EVYPEAR	TRUE	75	TRUE	6	7	7	6	6	8	8	7	7	7	6	FALSE	FALSE	FALSE	FALSE	FALSE	FALSE	FALSE	FALSE	FALSE	FALSE	FALSE	6	7	7	6	6	8	8	7	7	7	6	476232	707690	770482	669934	573742
O00422	SAP18	Homo sapiens	Histone deacetylase complex subunit SAP18	SAP18_HUMAN	homo_sapiens_UP000005640_9606_2022	0	17561.1	KGTHFNFAIVFTDVK	TRUE	83	TRUE	6	7	7	6	6	8	8	7	7	7	6	FALSE	FALSE	FALSE	FALSE	FALSE	FALSE	FALSE	FALSE	FALSE	FALSE	FALSE	6	7	7	6	6	8	8	7	7	7	6	476232	707690	770482	669934	573742
O00422	SAP18	Homo sapiens	Histone deacetylase complex subunit SAP18	SAP18_HUMAN	homo_sapiens_UP000005640_9606_2022	0	17561.1	VTQEEIK	TRUE	7	TRUE	6	7	7	6	6	8	8	7	7	7	6	FALSE	FALSE	FALSE	FALSE	FALSE	FALSE	FALSE	FALSE	FALSE	FALSE	FALSE	6	7	7	6	6	8	8	7	7	7	6	476232	707690	770482	669934	573742
O00422	SAP18	Homo sapiens	Histone deacetylase complex subunit SAP18	SAP18_HUMAN	homo_sapiens_UP000005640_9606_2022	0	17561.1	GTDDSMTLQSQK	TRUE	115	TRUE	6	7	7	6	6	8	8	7	7	7	6	FALSE	FALSE	FALSE	FALSE	FALSE	FALSE	FALSE	FALSE	FALSE	FALSE	FALSE	6	7	7	6	6	8	8	7	7	7	6	476232	707690	770482	669934	573742
O00422	SAP18	Homo sapiens	Histone deacetylase complex subunit SAP18	SAP18_HUMAN	homo_sapiens_UP000005640_9606_2022	0	17561.1	VFTTNNGR	TRUE	32	TRUE	6	7	7	6	6	8	8	7	7	7	6	FALSE	FALSE	FALSE	FALSE	FALSE	FALSE	FALSE	FALSE	FALSE	FALSE	FALSE	6	7	7	6	6	8	8	7	7	7	6	476232	707690	770482	669934	573742
O00422	SAP18	Homo sapiens	Histone deacetylase complex subunit SAP18	SAP18_HUMAN	homo_sapiens_UP000005640_9606_2022	0	17561.1	EIGSTMSGR	TRUE	105	TRUE	6	7	7	6	6	8	8	7	7	7	6	FALSE	FALSE	FALSE	FALSE	FALSE	FALSE	FALSE	FALSE	FALSE	FALSE	FALSE	6	7	7	6	6	8	8	7	7	7	6	476232	707690	770482	669934	573742
O00422	SAP18	Homo sapiens	Histone deacetylase complex subunit SAP18	SAP18_HUMAN	homo_sapiens_UP000005640_9606_2022	0	17561.1	KGTDDSMTLQSQK	TRUE	114	TRUE	6	7	7	6	6	8	8	7	7	7	6	FALSE	FALSE	FALSE	FALSE	FALSE	FALSE	FALSE	FALSE	FALSE	FALSE	FALSE	6	7	7	6	6	8	8	7	7	7	6	476232	707690	770482	669934	573742
O00425	IGF2BP3	Homo sapiens	Insulin-like growth factor 2 mRNA-binding protein 3	IF2B3_HUMAN	homo_sapiens_UP000005640_9606_2022	0	63705	MVIITGPPEAQFK	FALSE	453	FALSE	12	13	13	12	13	13	13	15	14	13	13	FALSE	FALSE	FALSE	FALSE	FALSE	FALSE	FALSE	FALSE	FALSE	FALSE	FALSE	12	13	13	12	13	13	13	15	14	13	13	1.4511e+06	1285920	1.1894e+06	1329417	1.16896e+06
O00425	IGF2BP3	Homo sapiens	Insulin-like growth factor 2 mRNA-binding protein 3	IF2B3_HUMAN	homo_sapiens_UP000005640_9606_2022	0	63705	ILAHNNFVGR	FALSE	281	FALSE	12	13	13	12	13	13	13	15	14	13	13	FALSE	FALSE	FALSE	FALSE	FALSE	FALSE	FALSE	FALSE	FALSE	FALSE	FALSE	12	13	13	12	13	13	13	15	14	13	13	1.4511e+06	1285920	1.1894e+06	1329417	1.16896e+06
O00425	IGF2BP3	Homo sapiens	Insulin-like growth factor 2 mRNA-binding protein 3	IF2B3_HUMAN	homo_sapiens_UP000005640_9606_2022	0	63705	LNGFQLENFTLK	TRUE	139	TRUE	12	13	13	12	13	13	13	15	14	13	13	FALSE	FALSE	FALSE	FALSE	FALSE	FALSE	FALSE	FALSE	FALSE	FALSE	FALSE	12	13	13	12	13	13	13	15	14	13	13	1.4511e+06	1285920	1.1894e+06	1329417	1.16896e+06
O00425	IGF2BP3	Homo sapiens	Insulin-like growth factor 2 mRNA-binding protein 3	IF2B3_HUMAN	homo_sapiens_UP000005640_9606_2022	0	63705	IKEENFVSPK	TRUE	474	TRUE	12	13	13	12	13	13	13	15	14	13	13	FALSE	FALSE	FALSE	FALSE	FALSE	FALSE	FALSE	FALSE	FALSE	FALSE	FALSE	12	13	13	12	13	13	13	15	14	13	13	1.4511e+06	1285920	1.1894e+06	1329417	1.16896e+06
O00425	IGF2BP3	Homo sapiens	Insulin-like growth factor 2 mRNA-binding protein 3	IF2B3_HUMAN	homo_sapiens_UP000005640_9606_2022	0	63705	IELHGKPIEVEHSVPK	TRUE	61	TRUE	12	13	13	12	13	13	13	15	14	13	13	FALSE	FALSE	FALSE	FALSE	FALSE	FALSE	FALSE	FALSE	FALSE	FALSE	FALSE	12	13	13	12	13	13	13	15	14	13	13	1.4511e+06	1285920	1.1894e+06	1329417	1.16896e+06
O00425	IGF2BP3	Homo sapiens	Insulin-like growth factor 2 mRNA-binding protein 3	IF2B3_HUMAN	homo_sapiens_UP000005640_9606_2022	0	63705	FTEEIPLK	TRUE	273	TRUE	12	13	13	12	13	13	13	15	14	13	13	FALSE	FALSE	FALSE	FALSE	FALSE	FALSE	FALSE	FALSE	FALSE	FALSE	FALSE	12	13	13	12	13	13	13	15	14	13	13	1.4511e+06	1285920	1.1894e+06	1329417	1.16896e+06
O00425	IGF2BP3	Homo sapiens	Insulin-like growth factor 2 mRNA-binding protein 3	IF2B3_HUMAN	homo_sapiens_UP000005640_9606_2022	0	63705	IPVSGPFLVK	TRUE	27	TRUE	12	13	13	12	13	13	13	15	14	13	13	FALSE	FALSE	FALSE	FALSE	FALSE	FALSE	FALSE	FALSE	FALSE	FALSE	FALSE	12	13	13	12	13	13	13	15	14	13	13	1.4511e+06	1285920	1.1894e+06	1329417	1.16896e+06
O00425	IGF2BP3	Homo sapiens	Insulin-like growth factor 2 mRNA-binding protein 3	IF2B3_HUMAN	homo_sapiens_UP000005640_9606_2022	0	63705	DQTPDENDQVVVK	TRUE	526	TRUE	12	13	13	12	13	13	13	15	14	13	13	FALSE	FALSE	FALSE	FALSE	FALSE	FALSE	FALSE	FALSE	FALSE	FALSE	FALSE	12	13	13	12	13	13	13	15	14	13	13	1.4511e+06	1285920	1.1894e+06	1329417	1.16896e+06
O00425	IGF2BP3	Homo sapiens	Insulin-like growth factor 2 mRNA-binding protein 3	IF2B3_HUMAN	homo_sapiens_UP000005640_9606_2022	0	63705	VPSFAAGR	TRUE	494	TRUE	12	13	13	12	13	13	13	15	14	13	13	FALSE	FALSE	FALSE	FALSE	FALSE	FALSE	FALSE	FALSE	FALSE	FALSE	FALSE	12	13	13	12	13	13	13	15	14	13	13	1.4511e+06	1285920	1.1894e+06	1329417	1.16896e+06
O00425	IGF2BP3	Homo sapiens	Insulin-like growth factor 2 mRNA-binding protein 3	IF2B3_HUMAN	homo_sapiens_UP000005640_9606_2022	0	63705	SILEIMHK	TRUE	259	TRUE	12	13	13	12	13	13	13	15	14	13	13	FALSE	FALSE	FALSE	FALSE	FALSE	FALSE	FALSE	FALSE	FALSE	FALSE	FALSE	12	13	13	12	13	13	13	15	14	13	13	1.4511e+06	1285920	1.1894e+06	1329417	1.16896e+06
O00425	IGF2BP3	Homo sapiens	Insulin-like growth factor 2 mRNA-binding protein 3	IF2B3_HUMAN	homo_sapiens_UP000005640_9606_2022	0	63705	FAGASIK	FALSE	434	FALSE	12	13	13	12	13	13	13	15	14	13	13	FALSE	FALSE	FALSE	FALSE	FALSE	FALSE	FALSE	FALSE	FALSE	FALSE	FALSE	12	13	13	12	13	13	13	15	14	13	13	1.4511e+06	1285920	1.1894e+06	1329417	1.16896e+06
O00425	IGF2BP3	Homo sapiens	Insulin-like growth factor 2 mRNA-binding protein 3	IF2B3_HUMAN	homo_sapiens_UP000005640_9606_2022	0	63705	IAPAEAPDAK	TRUE	441	TRUE	12	13	13	12	13	13	13	15	14	13	13	FALSE	FALSE	FALSE	FALSE	FALSE	FALSE	FALSE	FALSE	FALSE	FALSE	FALSE	12	13	13	12	13	13	13	15	14	13	13	1.4511e+06	1285920	1.1894e+06	1329417	1.16896e+06
O00425	IGF2BP3	Homo sapiens	Insulin-like growth factor 2 mRNA-binding protein 3	IF2B3_HUMAN	homo_sapiens_UP000005640_9606_2022	0	63705	EEVKLEAHIR	FALSE	484	FALSE	12	13	13	12	13	13	13	15	14	13	13	FALSE	FALSE	FALSE	FALSE	FALSE	FALSE	FALSE	FALSE	FALSE	FALSE	FALSE	12	13	13	12	13	13	13	15	14	13	13	1.4511e+06	1285920	1.1894e+06	1329417	1.16896e+06
O00425	IGF2BP3	Homo sapiens	Insulin-like growth factor 2 mRNA-binding protein 3	IF2B3_HUMAN	homo_sapiens_UP000005640_9606_2022	0	63705	TVNELQNLSSAEVVVPR	TRUE	509	TRUE	12	13	13	12	13	13	13	15	14	13	13	FALSE	FALSE	FALSE	FALSE	FALSE	FALSE	FALSE	FALSE	FALSE	FALSE	FALSE	12	13	13	12	13	13	13	15	14	13	13	1.4511e+06	1285920	1.1894e+06	1329417	1.16896e+06
O00425	IGF2BP3	Homo sapiens	Insulin-like growth factor 2 mRNA-binding protein 3	IF2B3_HUMAN	homo_sapiens_UP000005640_9606_2022	0	63705	ALQSGPPQSR	TRUE	568	TRUE	12	13	13	12	13	13	13	15	14	13	13	FALSE	FALSE	FALSE	FALSE	FALSE	FALSE	FALSE	FALSE	FALSE	FALSE	FALSE	12	13	13	12	13	13	13	15	14	13	13	1.4511e+06	1285920	1.1894e+06	1329417	1.16896e+06
O00429	DNM1L	Homo sapiens	Dynamin-1-like protein	DNM1L_HUMAN	homo_sapiens_UP000005640_9606_2022	0	81877.1	DTLQSELVGQLYK	TRUE	680	TRUE	9	10	12	12	11	10	12	10	11	10	13	FALSE	FALSE	FALSE	FALSE	FALSE	FALSE	FALSE	FALSE	FALSE	FALSE	FALSE	9	10	12	12	11	10	12	10	11	10	13	82848.7	97855	117946	111668	126645
O00429	DNM1L	Homo sapiens	Dynamin-1-like protein	DNM1L_HUMAN	homo_sapiens_UP000005640_9606_2022	0	81877.1	LGIIGVVNR	TRUE	239	TRUE	9	10	12	12	11	10	12	10	11	10	13	FALSE	FALSE	FALSE	FALSE	FALSE	FALSE	FALSE	FALSE	FALSE	FALSE	FALSE	9	10	12	12	11	10	12	10	11	10	13	82848.7	97855	117946	111668	126645
O00429	DNM1L	Homo sapiens	Dynamin-1-like protein	DNM1L_HUMAN	homo_sapiens_UP000005640_9606_2022	0	81877.1	SSVLESLVGR	TRUE	39	TRUE	9	10	12	12	11	10	12	10	11	10	13	FALSE	FALSE	FALSE	FALSE	FALSE	FALSE	FALSE	FALSE	FALSE	FALSE	FALSE	9	10	12	12	11	10	12	10	11	10	13	82848.7	97855	117946	111668	126645
O00429	DNM1L	Homo sapiens	Dynamin-1-like protein	DNM1L_HUMAN	homo_sapiens_UP000005640_9606_2022	0	81877.1	TLAVITK	TRUE	210	TRUE	9	10	12	12	11	10	12	10	11	10	13	FALSE	FALSE	FALSE	FALSE	FALSE	FALSE	FALSE	FALSE	FALSE	FALSE	FALSE	9	10	12	12	11	10	12	10	11	10	13	82848.7	97855	117946	111668	126645
O00429	DNM1L	Homo sapiens	Dynamin-1-like protein	DNM1L_HUMAN	homo_sapiens_UP000005640_9606_2022	0	81877.1	GHAVNLLDVPVPVAR	TRUE	620	TRUE	9	10	12	12	11	10	12	10	11	10	13	FALSE	FALSE	FALSE	FALSE	FALSE	FALSE	FALSE	FALSE	FALSE	FALSE	FALSE	9	10	12	12	11	10	12	10	11	10	13	82848.7	97855	117946	111668	126645
O00429	DNM1L	Homo sapiens	Dynamin-1-like protein	DNM1L_HUMAN	homo_sapiens_UP000005640_9606_2022	0	81877.1	LYTDFDEIRQEIENETER	TRUE	100	TRUE	9	10	12	12	11	10	12	10	11	10	13	FALSE	FALSE	FALSE	FALSE	FALSE	FALSE	FALSE	FALSE	FALSE	FALSE	FALSE	9	10	12	12	11	10	12	10	11	10	13	82848.7	97855	117946	111668	126645
O00429	DNM1L	Homo sapiens	Dynamin-1-like protein	DNM1L_HUMAN	homo_sapiens_UP000005640_9606_2022	0	81877.1	NIQDSVPK	TRUE	661	TRUE	9	10	12	12	11	10	12	10	11	10	13	FALSE	FALSE	FALSE	FALSE	FALSE	FALSE	FALSE	FALSE	FALSE	FALSE	FALSE	9	10	12	12	11	10	12	10	11	10	13	82848.7	97855	117946	111668	126645
O00429	DNM1L	Homo sapiens	Dynamin-1-like protein	DNM1L_HUMAN	homo_sapiens_UP000005640_9606_2022	0	81877.1	ALQGASQIIAEIR	TRUE	719	TRUE	9	10	12	12	11	10	12	10	11	10	13	FALSE	FALSE	FALSE	FALSE	FALSE	FALSE	FALSE	FALSE	FALSE	FALSE	FALSE	9	10	12	12	11	10	12	10	11	10	13	82848.7	97855	117946	111668	126645
O00429	DNM1L	Homo sapiens	Dynamin-1-like protein	DNM1L_HUMAN	homo_sapiens_UP000005640_9606_2022	0	81877.1	GVSPEPIHLK	TRUE	124	TRUE	9	10	12	12	11	10	12	10	11	10	13	FALSE	FALSE	FALSE	FALSE	FALSE	FALSE	FALSE	FALSE	FALSE	FALSE	FALSE	9	10	12	12	11	10	12	10	11	10	13	82848.7	97855	117946	111668	126645
O00429	DNM1L	Homo sapiens	Dynamin-1-like protein	DNM1L_HUMAN	homo_sapiens_UP000005640_9606_2022	0	81877.1	AVMHFLVNHVK	TRUE	669	TRUE	9	10	12	12	11	10	12	10	11	10	13	FALSE	FALSE	FALSE	FALSE	FALSE	FALSE	FALSE	FALSE	FALSE	FALSE	FALSE	9	10	12	12	11	10	12	10	11	10	13	82848.7	97855	117946	111668	126645
O00429	DNM1L	Homo sapiens	Dynamin-1-like protein	DNM1L_HUMAN	homo_sapiens_UP000005640_9606_2022	0	81877.1	VPVGDQPK	TRUE	153	TRUE	9	10	12	12	11	10	12	10	11	10	13	FALSE	FALSE	FALSE	FALSE	FALSE	FALSE	FALSE	FALSE	FALSE	FALSE	FALSE	9	10	12	12	11	10	12	10	11	10	13	82848.7	97855	117946	111668	126645
O00429	DNM1L	Homo sapiens	Dynamin-1-like protein	DNM1L_HUMAN	homo_sapiens_UP000005640_9606_2022	0	81877.1	AEELLAEEK	TRUE	598	TRUE	9	10	12	12	11	10	12	10	11	10	13	FALSE	FALSE	FALSE	FALSE	FALSE	FALSE	FALSE	FALSE	FALSE	FALSE	FALSE	9	10	12	12	11	10	12	10	11	10	13	82848.7	97855	117946	111668	126645
O00429	DNM1L	Homo sapiens	Dynamin-1-like protein	DNM1L_HUMAN	homo_sapiens_UP000005640_9606_2022	0	81877.1	SQLDINNKK	TRUE	248	TRUE	9	10	12	12	11	10	12	10	11	10	13	FALSE	FALSE	FALSE	FALSE	FALSE	FALSE	FALSE	FALSE	FALSE	FALSE	FALSE	9	10	12	12	11	10	12	10	11	10	13	82848.7	97855	117946	111668	126645
O00429	DNM1L	Homo sapiens	Dynamin-1-like protein	DNM1L_HUMAN	homo_sapiens_UP000005640_9606_2022	0	81877.1	LLMHHIR	TRUE	292	TRUE	9	10	12	12	11	10	12	10	11	10	13	FALSE	FALSE	FALSE	FALSE	FALSE	FALSE	FALSE	FALSE	FALSE	FALSE	FALSE	9	10	12	12	11	10	12	10	11	10	13	82848.7	97855	117946	111668	126645
O00442	RTCA	Homo sapiens	RNA 3'-terminal phosphate cyclase	RTCA_HUMAN	homo_sapiens_UP000005640_9606_2022	0	39336.7	VGIEAAEMLLANLR	TRUE	273	TRUE	2	2	1	2	2	2	2	2	2	2	2	FALSE	FALSE	FALSE	FALSE	FALSE	FALSE	FALSE	FALSE	FALSE	FALSE	FALSE	2	2	1	2	2	2	2	2	2	2	2	36513.1	60612.1	14512.330078125	26232.4	12375.8
O00442	RTCA	Homo sapiens	RNA 3'-terminal phosphate cyclase	RTCA_HUMAN	homo_sapiens_UP000005640_9606_2022	0	39336.7	AFVAGVLPFK	TRUE	196	TRUE	2	2	1	2	2	2	2	2	2	2	2	FALSE	FALSE	FALSE	FALSE	FALSE	FALSE	FALSE	FALSE	FALSE	FALSE	FALSE	2	2	1	2	2	2	2	2	2	2	2	36513.1	60612.1	14512.330078125	26232.4	12375.8
O00443	PIK3C2A	Homo sapiens	Phosphatidylinositol 4-phosphate 3-kinase C2 domain-containing subunit alpha	P3C2A_HUMAN	homo_sapiens_UP000005640_9606_2022	0	190680	TYLLPDNHK	TRUE	1598	TRUE	2	1	2	1	1	2	1	0	1	0	1	FALSE	FALSE	FALSE	FALSE	FALSE	FALSE	FALSE	FALSE	FALSE	FALSE	FALSE	2	1	2	1	1	2	1	0	1	0	1	21324.2	30844.771484375	16481.8	44025.4	34047.8
O00443	PIK3C2A	Homo sapiens	Phosphatidylinositol 4-phosphate 3-kinase C2 domain-containing subunit alpha	P3C2A_HUMAN	homo_sapiens_UP000005640_9606_2022	0	190680	YEHVLGALLSVGGK	TRUE	1027	TRUE	2	1	2	1	1	2	1	0	1	0	1	FALSE	FALSE	FALSE	FALSE	FALSE	FALSE	FALSE	FALSE	FALSE	FALSE	FALSE	2	1	2	1	1	2	1	0	1	0	1	21324.2	30844.771484375	16481.8	44025.4	34047.8
O00458	IFRD1	Homo sapiens	Interferon-related developmental regulator 1	IFRD1_HUMAN	homo_sapiens_UP000005640_9606_2022	0	50268.6	GLIDLTLDK	TRUE	86	TRUE	1	2	1	2	1	2	1	2	2	2	2	FALSE	FALSE	FALSE	FALSE	FALSE	FALSE	FALSE	FALSE	FALSE	FALSE	FALSE	0	2	1	2	1	2	0	2	2	2	2	NaN	4177.4384765625	59860.4	1403.4051513671875	46301.3
O00458	IFRD1	Homo sapiens	Interferon-related developmental regulator 1	IFRD1_HUMAN	homo_sapiens_UP000005640_9606_2022	0	50268.6	IAAGESLALLFELAR	TRUE	284	TRUE	1	2	1	2	1	2	1	2	2	2	2	FALSE	FALSE	FALSE	FALSE	FALSE	FALSE	FALSE	FALSE	FALSE	FALSE	FALSE	0	2	1	2	1	2	0	2	2	2	2	NaN	4177.4384765625	59860.4	1403.4051513671875	46301.3
O00459	PIK3R2	Homo sapiens	Phosphatidylinositol 3-kinase regulatory subunit beta	P85B_HUMAN	homo_sapiens_UP000005640_9606_2022	0	81545.3	ALGATFGPLLLR	TRUE	245	TRUE	2	3	2	2	3	2	3	2	3	3	2	FALSE	FALSE	FALSE	FALSE	FALSE	FALSE	FALSE	FALSE	FALSE	FALSE	FALSE	2	3	2	2	3	2	3	2	3	3	2	19280.1	26034.3	23882.9	15950.6	45351.1
O00459	PIK3R2	Homo sapiens	Phosphatidylinositol 3-kinase regulatory subunit beta	P85B_HUMAN	homo_sapiens_UP000005640_9606_2022	0	81545.3	ERPEDLELLPGDVLVVSR	TRUE	18	TRUE	2	3	2	2	3	2	3	2	3	3	2	FALSE	FALSE	FALSE	FALSE	FALSE	FALSE	FALSE	FALSE	FALSE	FALSE	FALSE	2	3	2	2	3	2	3	2	3	3	2	19280.1	26034.3	23882.9	15950.6	45351.1
O00459	PIK3R2	Homo sapiens	Phosphatidylinositol 3-kinase regulatory subunit beta	P85B_HUMAN	homo_sapiens_UP000005640_9606_2022	0	81545.3	INEWLGIK	TRUE	591	TRUE	2	3	2	2	3	2	3	2	3	3	2	FALSE	FALSE	FALSE	FALSE	FALSE	FALSE	FALSE	FALSE	FALSE	FALSE	FALSE	2	3	2	2	3	2	3	2	3	3	2	19280.1	26034.3	23882.9	15950.6	45351.1
O00459	PIK3R2	Homo sapiens	Phosphatidylinositol 3-kinase regulatory subunit beta	P85B_HUMAN	homo_sapiens_UP000005640_9606_2022	0	81545.3	IFEEQGQTQEK	TRUE	490	TRUE	2	3	2	2	3	2	3	2	3	3	2	FALSE	FALSE	FALSE	FALSE	FALSE	FALSE	FALSE	FALSE	FALSE	FALSE	FALSE	2	3	2	2	3	2	3	2	3	3	2	19280.1	26034.3	23882.9	15950.6	45351.1
O00461	GOLIM4	Homo sapiens	Golgi integral membrane protein 4	GOLI4_HUMAN	homo_sapiens_UP000005640_9606_2022	0	81880.3	LAVQQVEEAQQLR	TRUE	416	TRUE	4	5	4	3	3	5	2	5	4	5	4	FALSE	FALSE	FALSE	FALSE	FALSE	FALSE	FALSE	FALSE	FALSE	FALSE	FALSE	4	5	4	3	3	5	2	5	4	5	4	112818	44365.7	13832.7392578125	29457.7	35486.3
O00461	GOLIM4	Homo sapiens	Golgi integral membrane protein 4	GOLI4_HUMAN	homo_sapiens_UP000005640_9606_2022	0	81880.3	AHQDIHTQLQDVK	TRUE	188	TRUE	4	5	4	3	3	5	2	5	4	5	4	FALSE	FALSE	FALSE	FALSE	FALSE	FALSE	FALSE	FALSE	FALSE	FALSE	FALSE	4	5	4	3	3	5	2	5	4	5	4	112818	44365.7	13832.7392578125	29457.7	35486.3
O00461	GOLIM4	Homo sapiens	Golgi integral membrane protein 4	GOLI4_HUMAN	homo_sapiens_UP000005640_9606_2022	0	81880.3	SALAAAQTQVAEYK	TRUE	222	TRUE	4	5	4	3	3	5	2	5	4	5	4	FALSE	FALSE	FALSE	FALSE	FALSE	FALSE	FALSE	FALSE	FALSE	FALSE	FALSE	4	5	4	3	3	5	2	5	4	5	4	112818	44365.7	13832.7392578125	29457.7	35486.3
O00461	GOLIM4	Homo sapiens	Golgi integral membrane protein 4	GOLI4_HUMAN	homo_sapiens_UP000005640_9606_2022	0	81880.3	EAANLLEGHAR	TRUE	380	TRUE	4	5	4	3	3	5	2	5	4	5	4	FALSE	FALSE	FALSE	FALSE	FALSE	FALSE	FALSE	FALSE	FALSE	FALSE	FALSE	4	5	4	3	3	5	2	5	4	5	4	112818	44365.7	13832.7392578125	29457.7	35486.3
O00461	GOLIM4	Homo sapiens	Golgi integral membrane protein 4	GOLI4_HUMAN	homo_sapiens_UP000005640_9606_2022	0	81880.3	ETVYNLR	TRUE	173	TRUE	4	5	4	3	3	5	2	5	4	5	4	FALSE	FALSE	FALSE	FALSE	FALSE	FALSE	FALSE	FALSE	FALSE	FALSE	FALSE	4	5	4	3	3	5	2	5	4	5	4	112818	44365.7	13832.7392578125	29457.7	35486.3
O00461	GOLIM4	Homo sapiens	Golgi integral membrane protein 4	GOLI4_HUMAN	homo_sapiens_UP000005640_9606_2022	0	81880.3	LYAPTHK	TRUE	304	TRUE	4	5	4	3	3	5	2	5	4	5	4	FALSE	FALSE	FALSE	FALSE	FALSE	FALSE	FALSE	FALSE	FALSE	FALSE	FALSE	4	5	4	3	3	5	2	5	4	5	4	112818	44365.7	13832.7392578125	29457.7	35486.3
O00469	PLOD2	Homo sapiens	Procollagen-lysine,2-oxoglutarate 5-dioxygenase 2	PLOD2_HUMAN	homo_sapiens_UP000005640_9606_2022	0	84685.6	VYIDPLKR	TRUE	198	TRUE	4	6	5	5	6	6	5	4	4	4	6	FALSE	FALSE	FALSE	FALSE	FALSE	FALSE	FALSE	FALSE	FALSE	FALSE	FALSE	4	6	5	5	6	6	5	4	4	4	6	58508.8	39134.7	48301.6	50444	34542.1
O00469	PLOD2	Homo sapiens	Procollagen-lysine,2-oxoglutarate 5-dioxygenase 2	PLOD2_HUMAN	homo_sapiens_UP000005640_9606_2022	0	84685.6	GFALLNFVVK	TRUE	645	TRUE	4	6	5	5	6	6	5	4	4	4	6	FALSE	FALSE	FALSE	FALSE	FALSE	FALSE	FALSE	FALSE	FALSE	FALSE	FALSE	4	6	5	5	6	6	5	4	4	4	6	58508.8	39134.7	48301.6	50444	34542.1
O00469	PLOD2	Homo sapiens	Procollagen-lysine,2-oxoglutarate 5-dioxygenase 2	PLOD2_HUMAN	homo_sapiens_UP000005640_9606_2022	0	84685.6	LTHLHEGLPVK	TRUE	714	TRUE	4	6	5	5	6	6	5	4	4	4	6	FALSE	FALSE	FALSE	FALSE	FALSE	FALSE	FALSE	FALSE	FALSE	FALSE	FALSE	4	6	5	5	6	6	5	4	4	4	6	58508.8	39134.7	48301.6	50444	34542.1
O00469	PLOD2	Homo sapiens	Procollagen-lysine,2-oxoglutarate 5-dioxygenase 2	PLOD2_HUMAN	homo_sapiens_UP000005640_9606_2022	0	84685.6	QVDLENVWLHFIR	TRUE	615	TRUE	4	6	5	5	6	6	5	4	4	4	6	FALSE	FALSE	FALSE	FALSE	FALSE	FALSE	FALSE	FALSE	FALSE	FALSE	FALSE	4	6	5	5	6	6	5	4	4	4	6	58508.8	39134.7	48301.6	50444	34542.1
O00469	PLOD2	Homo sapiens	Procollagen-lysine,2-oxoglutarate 5-dioxygenase 2	PLOD2_HUMAN	homo_sapiens_UP000005640_9606_2022	0	84685.6	SEDYVDIVQGNR	TRUE	441	TRUE	4	6	5	5	6	6	5	4	4	4	6	FALSE	FALSE	FALSE	FALSE	FALSE	FALSE	FALSE	FALSE	FALSE	FALSE	FALSE	4	6	5	5	6	6	5	4	4	4	6	58508.8	39134.7	48301.6	50444	34542.1
O00469	PLOD2	Homo sapiens	Procollagen-lysine,2-oxoglutarate 5-dioxygenase 2	PLOD2_HUMAN	homo_sapiens_UP000005640_9606_2022	0	84685.6	FLDILLTLDYPK	TRUE	314	TRUE	4	6	5	5	6	6	5	4	4	4	6	FALSE	FALSE	FALSE	FALSE	FALSE	FALSE	FALSE	FALSE	FALSE	FALSE	FALSE	4	6	5	5	6	6	5	4	4	4	6	58508.8	39134.7	48301.6	50444	34542.1
O00469	PLOD2	Homo sapiens	Procollagen-lysine,2-oxoglutarate 5-dioxygenase 2	PLOD2_HUMAN	homo_sapiens_UP000005640_9606_2022	0	84685.6	VVFAADGILWPDKR	TRUE	136	TRUE	4	6	5	5	6	6	5	4	4	4	6	FALSE	FALSE	FALSE	FALSE	FALSE	FALSE	FALSE	FALSE	FALSE	FALSE	FALSE	4	6	5	5	6	6	5	4	4	4	6	58508.8	39134.7	48301.6	50444	34542.1
O00471	EXOC5	Homo sapiens	Exocyst complex component 5	EXOC5_HUMAN	homo_sapiens_UP000005640_9606_2022	0	81852.9	EAADIIQK	TRUE	158	TRUE	8	9	9	10	10	10	9	9	9	7	10	FALSE	FALSE	FALSE	FALSE	FALSE	FALSE	FALSE	FALSE	FALSE	FALSE	FALSE	8	9	9	10	10	10	9	9	9	7	10	44260.1	56005.1	43021.1	39585	52643.2
O00471	EXOC5	Homo sapiens	Exocyst complex component 5	EXOC5_HUMAN	homo_sapiens_UP000005640_9606_2022	0	81852.9	LHLIAQELPFDR	TRUE	166	TRUE	8	9	9	10	10	10	9	9	9	7	10	FALSE	FALSE	FALSE	FALSE	FALSE	FALSE	FALSE	FALSE	FALSE	FALSE	FALSE	8	9	9	10	10	10	9	9	9	7	10	44260.1	56005.1	43021.1	39585	52643.2
O00471	EXOC5	Homo sapiens	Exocyst complex component 5	EXOC5_HUMAN	homo_sapiens_UP000005640_9606_2022	0	81852.9	RLLEEFVNHIQELQIMDER	TRUE	41	TRUE	8	9	9	10	10	10	9	9	9	7	10	FALSE	FALSE	FALSE	FALSE	FALSE	FALSE	FALSE	FALSE	FALSE	FALSE	FALSE	8	9	9	10	10	10	9	9	9	7	10	44260.1	56005.1	43021.1	39585	52643.2
O00471	EXOC5	Homo sapiens	Exocyst complex component 5	EXOC5_HUMAN	homo_sapiens_UP000005640_9606_2022	0	81852.9	YFNEFLDGELK	TRUE	136	TRUE	8	9	9	10	10	10	9	9	9	7	10	FALSE	FALSE	FALSE	FALSE	FALSE	FALSE	FALSE	FALSE	FALSE	FALSE	FALSE	8	9	9	10	10	10	9	9	9	7	10	44260.1	56005.1	43021.1	39585	52643.2
O00471	EXOC5	Homo sapiens	Exocyst complex component 5	EXOC5_HUMAN	homo_sapiens_UP000005640_9606_2022	0	81852.9	LHLIAQELPFDRFSEVK	TRUE	166	TRUE	8	9	9	10	10	10	9	9	9	7	10	FALSE	FALSE	FALSE	FALSE	FALSE	FALSE	FALSE	FALSE	FALSE	FALSE	FALSE	8	9	9	10	10	10	9	9	9	7	10	44260.1	56005.1	43021.1	39585	52643.2
O00471	EXOC5	Homo sapiens	Exocyst complex component 5	EXOC5_HUMAN	homo_sapiens_UP000005640_9606_2022	0	81852.9	GGPEAFDPK	TRUE	32	TRUE	8	9	9	10	10	10	9	9	9	7	10	FALSE	FALSE	FALSE	FALSE	FALSE	FALSE	FALSE	FALSE	FALSE	FALSE	FALSE	8	9	9	10	10	10	9	9	9	7	10	44260.1	56005.1	43021.1	39585	52643.2
O00471	EXOC5	Homo sapiens	Exocyst complex component 5	EXOC5_HUMAN	homo_sapiens_UP000005640_9606_2022	0	81852.9	SIGTGGIQDLK	TRUE	378	TRUE	8	9	9	10	10	10	9	9	9	7	10	FALSE	FALSE	FALSE	FALSE	FALSE	FALSE	FALSE	FALSE	FALSE	FALSE	FALSE	8	9	9	10	10	10	9	9	9	7	10	44260.1	56005.1	43021.1	39585	52643.2
O00471	EXOC5	Homo sapiens	Exocyst complex component 5	EXOC5_HUMAN	homo_sapiens_UP000005640_9606_2022	0	81852.9	LIQNVFEIK	TRUE	275	TRUE	8	9	9	10	10	10	9	9	9	7	10	FALSE	FALSE	FALSE	FALSE	FALSE	FALSE	FALSE	FALSE	FALSE	FALSE	FALSE	8	9	9	10	10	10	9	9	9	7	10	44260.1	56005.1	43021.1	39585	52643.2
O00471	EXOC5	Homo sapiens	Exocyst complex component 5	EXOC5_HUMAN	homo_sapiens_UP000005640_9606_2022	0	81852.9	NLYDLYTR	TRUE	306	TRUE	8	9	9	10	10	10	9	9	9	7	10	FALSE	FALSE	FALSE	FALSE	FALSE	FALSE	FALSE	FALSE	FALSE	FALSE	FALSE	8	9	9	10	10	10	9	9	9	7	10	44260.1	56005.1	43021.1	39585	52643.2
O00471	EXOC5	Homo sapiens	Exocyst complex component 5	EXOC5_HUMAN	homo_sapiens_UP000005640_9606_2022	0	81852.9	HILAAEQK	TRUE	549	TRUE	8	9	9	10	10	10	9	9	9	7	10	FALSE	FALSE	FALSE	FALSE	FALSE	FALSE	FALSE	FALSE	FALSE	FALSE	FALSE	8	9	9	10	10	10	9	9	9	7	10	44260.1	56005.1	43021.1	39585	52643.2
O00471	EXOC5	Homo sapiens	Exocyst complex component 5	EXOC5_HUMAN	homo_sapiens_UP000005640_9606_2022	0	81852.9	SDVFTNSEK	TRUE	147	TRUE	8	9	9	10	10	10	9	9	9	7	10	FALSE	FALSE	FALSE	FALSE	FALSE	FALSE	FALSE	FALSE	FALSE	FALSE	FALSE	8	9	9	10	10	10	9	9	9	7	10	44260.1	56005.1	43021.1	39585	52643.2
O00483	NDUFA4	Homo sapiens	Cytochrome c oxidase subunit NDUFA4	NDUA4_HUMAN	homo_sapiens_UP000005640_9606_2022	0	9369.86	LGPNDQYK	TRUE	56	TRUE	2	2	3	2	2	2	2	2	3	3	3	FALSE	FALSE	FALSE	FALSE	FALSE	FALSE	FALSE	FALSE	FALSE	FALSE	FALSE	2	2	3	2	2	2	2	2	3	3	3	318486	382728	300732	297786	317991
O00483	NDUFA4	Homo sapiens	Cytochrome c oxidase subunit NDUFA4	NDUA4_HUMAN	homo_sapiens_UP000005640_9606_2022	0	9369.86	FYSVNVDYSK	TRUE	64	TRUE	2	2	3	2	2	2	2	2	3	3	3	FALSE	FALSE	FALSE	FALSE	FALSE	FALSE	FALSE	FALSE	FALSE	FALSE	FALSE	2	2	3	2	2	2	2	2	3	3	3	318486	382728	300732	297786	317991
O00483	NDUFA4	Homo sapiens	Cytochrome c oxidase subunit NDUFA4	NDUA4_HUMAN	homo_sapiens_UP000005640_9606_2022	0	9369.86	LALFNPDVCWDR	TRUE	36	TRUE	2	2	3	2	2	2	2	2	3	3	3	FALSE	FALSE	FALSE	FALSE	FALSE	FALSE	FALSE	FALSE	FALSE	FALSE	FALSE	2	2	3	2	2	2	2	2	3	3	3	318486	382728	300732	297786	317991
O00487	PSMD14	Homo sapiens	26S proteasome non-ATPase regulatory subunit 14	PSDE_HUMAN	homo_sapiens_UP000005640_9606_2022	0	34577	MTPEQLAIK	TRUE	265	TRUE	5	5	5	5	5	5	5	5	5	5	5	FALSE	FALSE	FALSE	FALSE	FALSE	FALSE	FALSE	FALSE	FALSE	FALSE	FALSE	5	5	5	5	5	5	5	5	5	5	5	184163	163535	123134	141505	165216
O00487	PSMD14	Homo sapiens	26S proteasome non-ATPase regulatory subunit 14	PSDE_HUMAN	homo_sapiens_UP000005640_9606_2022	0	34577	VVIDAFR	TRUE	155	TRUE	5	5	5	5	5	5	5	5	5	5	5	FALSE	FALSE	FALSE	FALSE	FALSE	FALSE	FALSE	FALSE	FALSE	FALSE	FALSE	5	5	5	5	5	5	5	5	5	5	5	184163	163535	123134	141505	165216
O00487	PSMD14	Homo sapiens	26S proteasome non-ATPase regulatory subunit 14	PSDE_HUMAN	homo_sapiens_UP000005640_9606_2022	0	34577	AVAVVVDPIQSVK	TRUE	140	TRUE	5	5	5	5	5	5	5	5	5	5	5	FALSE	FALSE	FALSE	FALSE	FALSE	FALSE	FALSE	FALSE	FALSE	FALSE	FALSE	5	5	5	5	5	5	5	5	5	5	5	184163	163535	123134	141505	165216
O00487	PSMD14	Homo sapiens	26S proteasome non-ATPase regulatory subunit 14	PSDE_HUMAN	homo_sapiens_UP000005640_9606_2022	0	34577	EMLELAK	TRUE	247	TRUE	5	5	5	5	5	5	5	5	5	5	5	FALSE	FALSE	FALSE	FALSE	FALSE	FALSE	FALSE	FALSE	FALSE	FALSE	FALSE	5	5	5	5	5	5	5	5	5	5	5	184163	163535	123134	141505	165216
O00487	PSMD14	Homo sapiens	26S proteasome non-ATPase regulatory subunit 14	PSDE_HUMAN	homo_sapiens_UP000005640_9606_2022	0	34577	MLLNLHK	TRUE	216	TRUE	5	5	5	5	5	5	5	5	5	5	5	FALSE	FALSE	FALSE	FALSE	FALSE	FALSE	FALSE	FALSE	FALSE	FALSE	FALSE	5	5	5	5	5	5	5	5	5	5	5	184163	163535	123134	141505	165216
O00488	ZNF593	Homo sapiens	Zinc finger protein 593	ZN593_HUMAN	homo_sapiens_UP000005640_9606_2022	0.002660164043449346	15199.1	YFIDSTNLK	TRUE	69	TRUE	1	0	0	0	1	1	1	1	1	0	1	TRUE	TRUE	TRUE	TRUE	TRUE	TRUE	TRUE	TRUE	TRUE	TRUE	TRUE	1	0	0	0	1	1	0	1	0	0	0	6057.0732421875	NaN	NaN	NaN	1541.628173828125
O00499	BIN1	Homo sapiens	Myc box-dependent-interacting protein 1	BIN1_HUMAN	homo_sapiens_UP000005640_9606_2022	0.0068669527896995704	64699.4	HHYESLQTAK	TRUE	155	TRUE	0	1	1	1	1	1	0	0	1	0	1	TRUE	TRUE	TRUE	TRUE	TRUE	TRUE	TRUE	TRUE	TRUE	TRUE	TRUE	0	1	1	1	1	1	0	0	0	0	1	NaN	34809.8	11113	14794.041015625	13104.353515625
O00505	KPNA3	Homo sapiens	Importin subunit alpha-4	IMA4_HUMAN	homo_sapiens_UP000005640_9606_2022	0	57810.9	DSQVVQVVLDGLK	TRUE	424	TRUE	6	5	5	5	5	4	3	3	4	5	4	FALSE	FALSE	FALSE	FALSE	FALSE	FALSE	FALSE	FALSE	FALSE	FALSE	FALSE	6	5	5	5	5	4	3	3	4	5	4	85887.9	26519.6	27580.345703125	31862.572265625	21917.607421875
O00505	KPNA3	Homo sapiens	Importin subunit alpha-4	IMA4_HUMAN	homo_sapiens_UP000005640_9606_2022	0	57810.9	IEVLQQHENEDIYK	TRUE	462	TRUE	6	5	5	5	5	4	3	3	4	5	4	FALSE	FALSE	FALSE	FALSE	FALSE	FALSE	FALSE	FALSE	FALSE	FALSE	FALSE	6	5	5	5	5	4	3	3	4	5	4	85887.9	26519.6	27580.345703125	31862.572265625	21917.607421875
O00505	KPNA3	Homo sapiens	Importin subunit alpha-4	IMA4_HUMAN	homo_sapiens_UP000005640_9606_2022	0	57810.9	LLSSDRNPPIDDLIK	FALSE	98	FALSE	6	5	5	5	5	4	3	3	4	5	4	FALSE	FALSE	FALSE	FALSE	FALSE	FALSE	FALSE	FALSE	FALSE	FALSE	FALSE	6	5	5	5	5	4	3	3	4	5	4	85887.9	26519.6	27580.345703125	31862.572265625	21917.607421875
O00505	KPNA3	Homo sapiens	Importin subunit alpha-4	IMA4_HUMAN	homo_sapiens_UP000005640_9606_2022	0	57810.9	EAAWAISNLTISGR	FALSE	387	FALSE	6	5	5	5	5	4	3	3	4	5	4	FALSE	FALSE	FALSE	FALSE	FALSE	FALSE	FALSE	FALSE	FALSE	FALSE	FALSE	6	5	5	5	5	4	3	3	4	5	4	85887.9	26519.6	27580.345703125	31862.572265625	21917.607421875
O00505	KPNA3	Homo sapiens	Importin subunit alpha-4	IMA4_HUMAN	homo_sapiens_UP000005640_9606_2022	0	57810.9	AENPSLENHR	TRUE	2	TRUE	6	5	5	5	5	4	3	3	4	5	4	FALSE	FALSE	FALSE	FALSE	FALSE	FALSE	FALSE	FALSE	FALSE	FALSE	FALSE	6	5	5	5	5	4	3	3	4	5	4	85887.9	26519.6	27580.345703125	31862.572265625	21917.607421875
O00505	KPNA3	Homo sapiens	Importin subunit alpha-4	IMA4_HUMAN	homo_sapiens_UP000005640_9606_2022	0	57810.9	RDEHLLK	FALSE	41	FALSE	6	5	5	5	5	4	3	3	4	5	4	FALSE	FALSE	FALSE	FALSE	FALSE	FALSE	FALSE	FALSE	FALSE	FALSE	FALSE	6	5	5	5	5	4	3	3	4	5	4	85887.9	26519.6	27580.345703125	31862.572265625	21917.607421875
O00506	STK25	Homo sapiens	Serine/threonine-protein kinase 25	STK25_HUMAN	homo_sapiens_UP000005640_9606_2022	0	48111.7	VDPEELFTK	TRUE	14	TRUE	3	4	3	3	3	3	3	3	3	3	3	FALSE	FALSE	FALSE	FALSE	FALSE	FALSE	FALSE	FALSE	FALSE	FALSE	FALSE	3	4	3	3	3	3	3	3	3	3	3	16261.193359375	15551.337890625	13546.4853515625	22318.517578125	15628.4
O00506	STK25	Homo sapiens	Serine/threonine-protein kinase 25	STK25_HUMAN	homo_sapiens_UP000005640_9606_2022	0	48111.7	TSFLTELIDR	TRUE	277	TRUE	3	4	3	3	3	3	3	3	3	3	3	FALSE	FALSE	FALSE	FALSE	FALSE	FALSE	FALSE	FALSE	FALSE	FALSE	FALSE	3	4	3	3	3	3	3	3	3	3	3	16261.193359375	15551.337890625	13546.4853515625	22318.517578125	15628.4
O00506	STK25	Homo sapiens	Serine/threonine-protein kinase 25	STK25_HUMAN	homo_sapiens_UP000005640_9606_2022	0	48111.7	GSFGEVYK	TRUE	29	TRUE	3	4	3	3	3	3	3	3	3	3	3	FALSE	FALSE	FALSE	FALSE	FALSE	FALSE	FALSE	FALSE	FALSE	FALSE	FALSE	3	4	3	3	3	3	3	3	3	3	3	16261.193359375	15551.337890625	13546.4853515625	22318.517578125	15628.4
O00506	STK25	Homo sapiens	Serine/threonine-protein kinase 25	STK25_HUMAN	homo_sapiens_UP000005640_9606_2022	0	48111.7	GLDYLHSER	TRUE	127	TRUE	3	4	3	3	3	3	3	3	3	3	3	FALSE	FALSE	FALSE	FALSE	FALSE	FALSE	FALSE	FALSE	FALSE	FALSE	FALSE	3	4	3	3	3	3	3	3	3	3	3	16261.193359375	15551.337890625	13546.4853515625	22318.517578125	15628.4
O00522	KRIT1	Homo sapiens	Krev interaction trapped protein 1	KRIT1_HUMAN	homo_sapiens_UP000005640_9606_2022	0	84348.1	EASLFIVPSVVK	TRUE	107	TRUE	1	1	1	1	1	1	1	1	0	0	0	TRUE	TRUE	TRUE	TRUE	TRUE	TRUE	TRUE	TRUE	TRUE	TRUE	TRUE	1	1	1	1	0	1	0	1	0	0	0	10648.857421875	13211.8349609375	18050.837890625	10565.7998046875	NaN
O00541	PES1	Homo sapiens	Pescadillo homolog	PESC_HUMAN	homo_sapiens_UP000005640_9606_2022	0	68002.6	GIYPHEPK	TRUE	42	TRUE	7	8	6	6	8	8	6	5	5	5	7	FALSE	FALSE	FALSE	FALSE	FALSE	FALSE	FALSE	FALSE	FALSE	FALSE	FALSE	7	8	6	6	8	8	6	5	5	5	7	285250	172576	151535	138979	213021
O00541	PES1	Homo sapiens	Pescadillo homolog	PESC_HUMAN	homo_sapiens_UP000005640_9606_2022	0	68002.6	LLLPVAEYFSGVQLPPHLSPFVTEK	TRUE	406	TRUE	7	8	6	6	8	8	6	5	5	5	7	FALSE	FALSE	FALSE	FALSE	FALSE	FALSE	FALSE	FALSE	FALSE	FALSE	FALSE	7	8	6	6	8	8	6	5	5	5	7	285250	172576	151535	138979	213021
O00541	PES1	Homo sapiens	Pescadillo homolog	PESC_HUMAN	homo_sapiens_UP000005640_9606_2022	0	68002.6	LAALEEQR	TRUE	496	TRUE	7	8	6	6	8	8	6	5	5	5	7	FALSE	FALSE	FALSE	FALSE	FALSE	FALSE	FALSE	FALSE	FALSE	FALSE	FALSE	7	8	6	6	8	8	6	5	5	5	7	285250	172576	151535	138979	213021
O00541	PES1	Homo sapiens	Pescadillo homolog	PESC_HUMAN	homo_sapiens_UP000005640_9606_2022	0	68002.6	LAALSASLAR	TRUE	276	TRUE	7	8	6	6	8	8	6	5	5	5	7	FALSE	FALSE	FALSE	FALSE	FALSE	FALSE	FALSE	FALSE	FALSE	FALSE	FALSE	7	8	6	6	8	8	6	5	5	5	7	285250	172576	151535	138979	213021
O00541	PES1	Homo sapiens	Pescadillo homolog	PESC_HUMAN	homo_sapiens_UP000005640_9606_2022	0	68002.6	SEWNTVER	TRUE	99	TRUE	7	8	6	6	8	8	6	5	5	5	7	FALSE	FALSE	FALSE	FALSE	FALSE	FALSE	FALSE	FALSE	FALSE	FALSE	FALSE	7	8	6	6	8	8	6	5	5	5	7	285250	172576	151535	138979	213021
O00541	PES1	Homo sapiens	Pescadillo homolog	PESC_HUMAN	homo_sapiens_UP000005640_9606_2022	0	68002.6	VMAGTLK	TRUE	511	TRUE	7	8	6	6	8	8	6	5	5	5	7	FALSE	FALSE	FALSE	FALSE	FALSE	FALSE	FALSE	FALSE	FALSE	FALSE	FALSE	7	8	6	6	8	8	6	5	5	5	7	285250	172576	151535	138979	213021
O00541	PES1	Homo sapiens	Pescadillo homolog	PESC_HUMAN	homo_sapiens_UP000005640_9606_2022	0	68002.6	LEGQAQAEAK	TRUE	250	TRUE	7	8	6	6	8	8	6	5	5	5	7	FALSE	FALSE	FALSE	FALSE	FALSE	FALSE	FALSE	FALSE	FALSE	FALSE	FALSE	7	8	6	6	8	8	6	5	5	5	7	285250	172576	151535	138979	213021
O00541	PES1	Homo sapiens	Pescadillo homolog	PESC_HUMAN	homo_sapiens_UP000005640_9606_2022	0	68002.6	LAQEEESEAK	TRUE	524	TRUE	7	8	6	6	8	8	6	5	5	5	7	FALSE	FALSE	FALSE	FALSE	FALSE	FALSE	FALSE	FALSE	FALSE	FALSE	FALSE	7	8	6	6	8	8	6	5	5	5	7	285250	172576	151535	138979	213021
O00560	SDCBP	Homo sapiens	Syntenin-1	SDCB1_HUMAN	homo_sapiens_UP000005640_9606_2022	0	32444.4	SLMDHTIPEV	TRUE	289	TRUE	3	1	3	2	1	2	2	2	2	1	3	FALSE	FALSE	FALSE	FALSE	FALSE	FALSE	FALSE	FALSE	FALSE	FALSE	FALSE	3	1	3	2	1	2	2	2	2	1	3	109302	102791	9621.5947265625	26065.541015625	45449.6
O00560	SDCBP	Homo sapiens	Syntenin-1	SDCB1_HUMAN	homo_sapiens_UP000005640_9606_2022	0	32444.4	VIQAQTAFSANPANPAILSEASAPIPHDGNLYPR	TRUE	15	TRUE	3	1	3	2	1	2	2	2	2	1	3	FALSE	FALSE	FALSE	FALSE	FALSE	FALSE	FALSE	FALSE	FALSE	FALSE	FALSE	3	1	3	2	1	2	2	2	2	1	3	109302	102791	9621.5947265625	26065.541015625	45449.6
O00560	SDCBP	Homo sapiens	Syntenin-1	SDCB1_HUMAN	homo_sapiens_UP000005640_9606_2022	0	32444.4	DSTGHVGFIFK	TRUE	204	TRUE	3	1	3	2	1	2	2	2	2	1	3	FALSE	FALSE	FALSE	FALSE	FALSE	FALSE	FALSE	FALSE	FALSE	FALSE	FALSE	3	1	3	2	1	2	2	2	2	1	3	109302	102791	9621.5947265625	26065.541015625	45449.6
O00566	MPHOSPH10	Homo sapiens	U3 small nucleolar ribonucleoprotein protein MPP10	MPP10_HUMAN	homo_sapiens_UP000005640_9606_2022	0	78863.8	LDALSNFHFIPKPPVPEIK	TRUE	507	TRUE	4	2	3	3	4	3	4	4	3	4	3	FALSE	FALSE	FALSE	FALSE	FALSE	FALSE	FALSE	FALSE	FALSE	FALSE	FALSE	4	2	3	3	4	3	4	4	3	4	3	44993.9	32895.5	54189	55767	47703.7
O00566	MPHOSPH10	Homo sapiens	U3 small nucleolar ribonucleoprotein protein MPP10	MPP10_HUMAN	homo_sapiens_UP000005640_9606_2022	0	78863.8	RPENSLLEETLHFDHAVR	TRUE	395	TRUE	4	2	3	3	4	3	4	4	3	4	3	FALSE	FALSE	FALSE	FALSE	FALSE	FALSE	FALSE	FALSE	FALSE	FALSE	FALSE	4	2	3	3	4	3	4	4	3	4	3	44993.9	32895.5	54189	55767	47703.7
O00566	MPHOSPH10	Homo sapiens	U3 small nucleolar ribonucleoprotein protein MPP10	MPP10_HUMAN	homo_sapiens_UP000005640_9606_2022	0	78863.8	IHGSPLQK	TRUE	58	TRUE	4	2	3	3	4	3	4	4	3	4	3	FALSE	FALSE	FALSE	FALSE	FALSE	FALSE	FALSE	FALSE	FALSE	FALSE	FALSE	4	2	3	3	4	3	4	4	3	4	3	44993.9	32895.5	54189	55767	47703.7
O00566	MPHOSPH10	Homo sapiens	U3 small nucleolar ribonucleoprotein protein MPP10	MPP10_HUMAN	homo_sapiens_UP000005640_9606_2022	0	78863.8	LTLDHEK	TRUE	458	TRUE	4	2	3	3	4	3	4	4	3	4	3	FALSE	FALSE	FALSE	FALSE	FALSE	FALSE	FALSE	FALSE	FALSE	FALSE	FALSE	4	2	3	3	4	3	4	4	3	4	3	44993.9	32895.5	54189	55767	47703.7
O00566	MPHOSPH10	Homo sapiens	U3 small nucleolar ribonucleoprotein protein MPP10	MPP10_HUMAN	homo_sapiens_UP000005640_9606_2022	0	78863.8	SSQAFFSK	TRUE	642	TRUE	4	2	3	3	4	3	4	4	3	4	3	FALSE	FALSE	FALSE	FALSE	FALSE	FALSE	FALSE	FALSE	FALSE	FALSE	FALSE	4	2	3	3	4	3	4	4	3	4	3	44993.9	32895.5	54189	55767	47703.7
O00567	NOP56	Homo sapiens	Nucleolar protein 56	NOP56_HUMAN	homo_sapiens_UP000005640_9606_2022	0	66049.9	LLLETHLPSK	TRUE	78	TRUE	7	5	9	10	9	9	7	7	10	8	9	FALSE	FALSE	FALSE	FALSE	FALSE	FALSE	FALSE	FALSE	FALSE	FALSE	FALSE	7	5	9	10	9	9	7	7	10	8	9	173598	142852	129287	136156	160358
O00567	NOP56	Homo sapiens	Nucleolar protein 56	NOP56_HUMAN	homo_sapiens_UP000005640_9606_2022	0	66049.9	LSFYETGEIPRK	TRUE	405	TRUE	7	5	9	10	9	9	7	7	10	8	9	FALSE	FALSE	FALSE	FALSE	FALSE	FALSE	FALSE	FALSE	FALSE	FALSE	FALSE	7	5	9	10	9	9	7	7	10	8	9	173598	142852	129287	136156	160358
O00567	NOP56	Homo sapiens	Nucleolar protein 56	NOP56_HUMAN	homo_sapiens_UP000005640_9606_2022	0	66049.9	LEELTMDGAK	TRUE	231	TRUE	7	5	9	10	9	9	7	7	10	8	9	FALSE	FALSE	FALSE	FALSE	FALSE	FALSE	FALSE	FALSE	FALSE	FALSE	FALSE	7	5	9	10	9	9	7	7	10	8	9	173598	142852	129287	136156	160358
O00567	NOP56	Homo sapiens	Nucleolar protein 56	NOP56_HUMAN	homo_sapiens_UP000005640_9606_2022	0	66049.9	EETVNDPEEAGHR	TRUE	541	TRUE	7	5	9	10	9	9	7	7	10	8	9	FALSE	FALSE	FALSE	FALSE	FALSE	FALSE	FALSE	FALSE	FALSE	FALSE	FALSE	7	5	9	10	9	9	7	7	10	8	9	173598	142852	129287	136156	160358
O00567	NOP56	Homo sapiens	Nucleolar protein 56	NOP56_HUMAN	homo_sapiens_UP000005640_9606_2022	0	66049.9	LLLETHLPSKK	TRUE	78	TRUE	7	5	9	10	9	9	7	7	10	8	9	FALSE	FALSE	FALSE	FALSE	FALSE	FALSE	FALSE	FALSE	FALSE	FALSE	FALSE	7	5	9	10	9	9	7	7	10	8	9	173598	142852	129287	136156	160358
O00567	NOP56	Homo sapiens	Nucleolar protein 56	NOP56_HUMAN	homo_sapiens_UP000005640_9606_2022	0	66049.9	EEPVSSGPEEAVGK	TRUE	565	TRUE	7	5	9	10	9	9	7	7	10	8	9	FALSE	FALSE	FALSE	FALSE	FALSE	FALSE	FALSE	FALSE	FALSE	FALSE	FALSE	7	5	9	10	9	9	7	7	10	8	9	173598	142852	129287	136156	160358
O00567	NOP56	Homo sapiens	Nucleolar protein 56	NOP56_HUMAN	homo_sapiens_UP000005640_9606_2022	0	66049.9	LHFHNLVK	TRUE	127	TRUE	7	5	9	10	9	9	7	7	10	8	9	FALSE	FALSE	FALSE	FALSE	FALSE	FALSE	FALSE	FALSE	FALSE	FALSE	FALSE	7	5	9	10	9	9	7	7	10	8	9	173598	142852	129287	136156	160358
O00567	NOP56	Homo sapiens	Nucleolar protein 56	NOP56_HUMAN	homo_sapiens_UP000005640_9606_2022	0	66049.9	YPASTVQILGAEK	TRUE	321	TRUE	7	5	9	10	9	9	7	7	10	8	9	FALSE	FALSE	FALSE	FALSE	FALSE	FALSE	FALSE	FALSE	FALSE	FALSE	FALSE	7	5	9	10	9	9	7	7	10	8	9	173598	142852	129287	136156	160358
O00567	NOP56	Homo sapiens	Nucleolar protein 56	NOP56_HUMAN	homo_sapiens_UP000005640_9606_2022	0	66049.9	ELNEDKLEK	TRUE	222	TRUE	7	5	9	10	9	9	7	7	10	8	9	FALSE	FALSE	FALSE	FALSE	FALSE	FALSE	FALSE	FALSE	FALSE	FALSE	FALSE	7	5	9	10	9	9	7	7	10	8	9	173598	142852	129287	136156	160358
O00567	NOP56	Homo sapiens	Nucleolar protein 56	NOP56_HUMAN	homo_sapiens_UP000005640_9606_2022	0	66049.9	LSFYETGEIPR	TRUE	405	TRUE	7	5	9	10	9	9	7	7	10	8	9	FALSE	FALSE	FALSE	FALSE	FALSE	FALSE	FALSE	FALSE	FALSE	FALSE	FALSE	7	5	9	10	9	9	7	7	10	8	9	173598	142852	129287	136156	160358
O00567	NOP56	Homo sapiens	Nucleolar protein 56	NOP56_HUMAN	homo_sapiens_UP000005640_9606_2022	0	66049.9	VLLHVLFEHAVGYALLALK	TRUE	2	TRUE	7	5	9	10	9	9	7	7	10	8	9	FALSE	FALSE	FALSE	FALSE	FALSE	FALSE	FALSE	FALSE	FALSE	FALSE	FALSE	7	5	9	10	9	9	7	7	10	8	9	173598	142852	129287	136156	160358
O00571	DDX3X	Homo sapiens	ATP-dependent RNA helicase DDX3X	DDX3X_HUMAN	homo_sapiens_UP000005640_9606_2022	0	73243.4	MLDMGFEPQIR	FALSE	352	FALSE	35	32	33	34	36	34	33	37	33	34	35	FALSE	FALSE	FALSE	FALSE	FALSE	FALSE	FALSE	FALSE	FALSE	FALSE	FALSE	35	32	33	34	36	34	33	37	33	34	35	1.98273e+06	1.7113e+06	1.46001e+06	1.71006e+06	1.77672e+06
O00571	DDX3X	Homo sapiens	ATP-dependent RNA helicase DDX3X	DDX3X_HUMAN	homo_sapiens_UP000005640_9606_2022	0	73243.4	QEVPSWLENMAYEHHYK	FALSE	565	FALSE	35	32	33	34	36	34	33	37	33	34	35	FALSE	FALSE	FALSE	FALSE	FALSE	FALSE	FALSE	FALSE	FALSE	FALSE	FALSE	35	32	33	34	36	34	33	37	33	34	35	1.98273e+06	1.7113e+06	1.46001e+06	1.71006e+06	1.77672e+06
O00571	DDX3X	Homo sapiens	ATP-dependent RNA helicase DDX3X	DDX3X_HUMAN	homo_sapiens_UP000005640_9606_2022	0	73243.4	HAIPIIK	FALSE	209	FALSE	35	32	33	34	36	34	33	37	33	34	35	FALSE	FALSE	FALSE	FALSE	FALSE	FALSE	FALSE	FALSE	FALSE	FALSE	FALSE	35	32	33	34	36	34	33	37	33	34	35	1.98273e+06	1.7113e+06	1.46001e+06	1.71006e+06	1.77672e+06
O00571	DDX3X	Homo sapiens	ATP-dependent RNA helicase DDX3X	DDX3X_HUMAN	homo_sapiens_UP000005640_9606_2022	0	73243.4	VGNLGLATSFFNER	TRUE	535	TRUE	35	32	33	34	36	34	33	37	33	34	35	FALSE	FALSE	FALSE	FALSE	FALSE	FALSE	FALSE	FALSE	FALSE	FALSE	FALSE	35	32	33	34	36	34	33	37	33	34	35	1.98273e+06	1.7113e+06	1.46001e+06	1.71006e+06	1.77672e+06
O00571	DDX3X	Homo sapiens	ATP-dependent RNA helicase DDX3X	DDX3X_HUMAN	homo_sapiens_UP000005640_9606_2022	0	73243.4	DREEALHQFR	FALSE	479	FALSE	35	32	33	34	36	34	33	37	33	34	35	FALSE	FALSE	FALSE	FALSE	FALSE	FALSE	FALSE	FALSE	FALSE	FALSE	FALSE	35	32	33	34	36	34	33	37	33	34	35	1.98273e+06	1.7113e+06	1.46001e+06	1.71006e+06	1.77672e+06
O00571	DDX3X	Homo sapiens	ATP-dependent RNA helicase DDX3X	DDX3X_HUMAN	homo_sapiens_UP000005640_9606_2022	0	73243.4	SPILVATAVAAR	FALSE	492	FALSE	35	32	33	34	36	34	33	37	33	34	35	FALSE	FALSE	FALSE	FALSE	FALSE	FALSE	FALSE	FALSE	FALSE	FALSE	FALSE	35	32	33	34	36	34	33	37	33	34	35	1.98273e+06	1.7113e+06	1.46001e+06	1.71006e+06	1.77672e+06
O00571	DDX3X	Homo sapiens	ATP-dependent RNA helicase DDX3X	DDX3X_HUMAN	homo_sapiens_UP000005640_9606_2022	0	73243.4	DAYSSFGSR	FALSE	67	FALSE	35	32	33	34	36	34	33	37	33	34	35	FALSE	FALSE	FALSE	FALSE	FALSE	FALSE	FALSE	FALSE	FALSE	FALSE	FALSE	35	32	33	34	36	34	33	37	33	34	35	1.98273e+06	1.7113e+06	1.46001e+06	1.71006e+06	1.77672e+06
O00571	DDX3X	Homo sapiens	ATP-dependent RNA helicase DDX3X	DDX3X_HUMAN	homo_sapiens_UP000005640_9606_2022	0	73243.4	YIPPHLR	FALSE	38	FALSE	35	32	33	34	36	34	33	37	33	34	35	FALSE	FALSE	FALSE	FALSE	FALSE	FALSE	FALSE	FALSE	FALSE	FALSE	FALSE	35	32	33	34	36	34	33	37	33	34	35	1.98273e+06	1.7113e+06	1.46001e+06	1.71006e+06	1.77672e+06
O00571	DDX3X	Homo sapiens	ATP-dependent RNA helicase DDX3X	DDX3X_HUMAN	homo_sapiens_UP000005640_9606_2022	0	73243.4	SFLLDLLNATGK	TRUE	429	TRUE	35	32	33	34	36	34	33	37	33	34	35	FALSE	FALSE	FALSE	FALSE	FALSE	FALSE	FALSE	FALSE	FALSE	FALSE	FALSE	35	32	33	34	36	34	33	37	33	34	35	1.98273e+06	1.7113e+06	1.46001e+06	1.71006e+06	1.77672e+06
O00571	DDX3X	Homo sapiens	ATP-dependent RNA helicase DDX3X	DDX3X_HUMAN	homo_sapiens_UP000005640_9606_2022	0	73243.4	DLLDLLVEAK	FALSE	555	FALSE	35	32	33	34	36	34	33	37	33	34	35	FALSE	FALSE	FALSE	FALSE	FALSE	FALSE	FALSE	FALSE	FALSE	FALSE	FALSE	35	32	33	34	36	34	33	37	33	34	35	1.98273e+06	1.7113e+06	1.46001e+06	1.71006e+06	1.77672e+06
O00571	DDX3X	Homo sapiens	ATP-dependent RNA helicase DDX3X	DDX3X_HUMAN	homo_sapiens_UP000005640_9606_2022	0	73243.4	IVEQDTMPPK	FALSE	364	FALSE	35	32	33	34	36	34	33	37	33	34	35	FALSE	FALSE	FALSE	FALSE	FALSE	FALSE	FALSE	FALSE	FALSE	FALSE	FALSE	35	32	33	34	36	34	33	37	33	34	35	1.98273e+06	1.7113e+06	1.46001e+06	1.71006e+06	1.77672e+06
O00571	DDX3X	Homo sapiens	ATP-dependent RNA helicase DDX3X	DDX3X_HUMAN	homo_sapiens_UP000005640_9606_2022	0	73243.4	VVWVEESDKR	TRUE	419	TRUE	35	32	33	34	36	34	33	37	33	34	35	FALSE	FALSE	FALSE	FALSE	FALSE	FALSE	FALSE	FALSE	FALSE	FALSE	FALSE	35	32	33	34	36	34	33	37	33	34	35	1.98273e+06	1.7113e+06	1.46001e+06	1.71006e+06	1.77672e+06
O00571	DDX3X	Homo sapiens	ATP-dependent RNA helicase DDX3X	DDX3X_HUMAN	homo_sapiens_UP000005640_9606_2022	0	73243.4	PLPPSER	FALSE	139	FALSE	35	32	33	34	36	34	33	37	33	34	35	FALSE	FALSE	FALSE	FALSE	FALSE	FALSE	FALSE	FALSE	FALSE	FALSE	FALSE	35	32	33	34	36	34	33	37	33	34	35	1.98273e+06	1.7113e+06	1.46001e+06	1.71006e+06	1.77672e+06
O00571	DDX3X	Homo sapiens	ATP-dependent RNA helicase DDX3X	DDX3X_HUMAN	homo_sapiens_UP000005640_9606_2022	0	73243.4	LEQELFSGGNTGINFEK	FALSE	146	FALSE	35	32	33	34	36	34	33	37	33	34	35	FALSE	FALSE	FALSE	FALSE	FALSE	FALSE	FALSE	FALSE	FALSE	FALSE	FALSE	35	32	33	34	36	34	33	37	33	34	35	1.98273e+06	1.7113e+06	1.46001e+06	1.71006e+06	1.77672e+06
O00571	DDX3X	Homo sapiens	ATP-dependent RNA helicase DDX3X	DDX3X_HUMAN	homo_sapiens_UP000005640_9606_2022	0	73243.4	VGSTSENITQK	FALSE	408	FALSE	35	32	33	34	36	34	33	37	33	34	35	FALSE	FALSE	FALSE	FALSE	FALSE	FALSE	FALSE	FALSE	FALSE	FALSE	FALSE	35	32	33	34	36	34	33	37	33	34	35	1.98273e+06	1.7113e+06	1.46001e+06	1.71006e+06	1.77672e+06
O00571	DDX3X	Homo sapiens	ATP-dependent RNA helicase DDX3X	DDX3X_HUMAN	homo_sapiens_UP000005640_9606_2022	0	73243.4	ELAVQIYEEARK	FALSE	277	FALSE	35	32	33	34	36	34	33	37	33	34	35	FALSE	FALSE	FALSE	FALSE	FALSE	FALSE	FALSE	FALSE	FALSE	FALSE	FALSE	35	32	33	34	36	34	33	37	33	34	35	1.98273e+06	1.7113e+06	1.46001e+06	1.71006e+06	1.77672e+06
O00571	DDX3X	Homo sapiens	ATP-dependent RNA helicase DDX3X	DDX3X_HUMAN	homo_sapiens_UP000005640_9606_2022	0	73243.4	FSGGFGAR	FALSE	593	FALSE	35	32	33	34	36	34	33	37	33	34	35	FALSE	FALSE	FALSE	FALSE	FALSE	FALSE	FALSE	FALSE	FALSE	FALSE	FALSE	35	32	33	34	36	34	33	37	33	34	35	1.98273e+06	1.7113e+06	1.46001e+06	1.71006e+06	1.77672e+06
O00571	DDX3X	Homo sapiens	ATP-dependent RNA helicase DDX3X	DDX3X_HUMAN	homo_sapiens_UP000005640_9606_2022	0	73243.4	QYPISLVLAPTR	FALSE	265	FALSE	35	32	33	34	36	34	33	37	33	34	35	FALSE	FALSE	FALSE	FALSE	FALSE	FALSE	FALSE	FALSE	FALSE	FALSE	FALSE	35	32	33	34	36	34	33	37	33	34	35	1.98273e+06	1.7113e+06	1.46001e+06	1.71006e+06	1.77672e+06
O00571	DDX3X	Homo sapiens	ATP-dependent RNA helicase DDX3X	DDX3X_HUMAN	homo_sapiens_UP000005640_9606_2022	0	73243.4	IGLDFCK	FALSE	336	FALSE	35	32	33	34	36	34	33	37	33	34	35	FALSE	FALSE	FALSE	FALSE	FALSE	FALSE	FALSE	FALSE	FALSE	FALSE	FALSE	35	32	33	34	36	34	33	37	33	34	35	1.98273e+06	1.7113e+06	1.46001e+06	1.71006e+06	1.77672e+06
O00571	DDX3X	Homo sapiens	ATP-dependent RNA helicase DDX3X	DDX3X_HUMAN	homo_sapiens_UP000005640_9606_2022	0	73243.4	DSLTLVFVETK	TRUE	441	TRUE	35	32	33	34	36	34	33	37	33	34	35	FALSE	FALSE	FALSE	FALSE	FALSE	FALSE	FALSE	FALSE	FALSE	FALSE	FALSE	35	32	33	34	36	34	33	37	33	34	35	1.98273e+06	1.7113e+06	1.46001e+06	1.71006e+06	1.77672e+06
O00571	DDX3X	Homo sapiens	ATP-dependent RNA helicase DDX3X	DDX3X_HUMAN	homo_sapiens_UP000005640_9606_2022	0	73243.4	DFLDEYIFLAVGR	FALSE	395	FALSE	35	32	33	34	36	34	33	37	33	34	35	FALSE	FALSE	FALSE	FALSE	FALSE	FALSE	FALSE	FALSE	FALSE	FALSE	FALSE	35	32	33	34	36	34	33	37	33	34	35	1.98273e+06	1.7113e+06	1.46001e+06	1.71006e+06	1.77672e+06
O00571	DDX3X	Homo sapiens	ATP-dependent RNA helicase DDX3X	DDX3X_HUMAN	homo_sapiens_UP000005640_9606_2022	0	73243.4	HVINFDLPSDIEEYVHR	FALSE	512	FALSE	35	32	33	34	36	34	33	37	33	34	35	FALSE	FALSE	FALSE	FALSE	FALSE	FALSE	FALSE	FALSE	FALSE	FALSE	FALSE	35	32	33	34	36	34	33	37	33	34	35	1.98273e+06	1.7113e+06	1.46001e+06	1.71006e+06	1.77672e+06
O00571	DDX3X	Homo sapiens	ATP-dependent RNA helicase DDX3X	DDX3X_HUMAN	homo_sapiens_UP000005640_9606_2022	0	73243.4	HTMMFSATFPK	FALSE	377	FALSE	35	32	33	34	36	34	33	37	33	34	35	FALSE	FALSE	FALSE	FALSE	FALSE	FALSE	FALSE	FALSE	FALSE	FALSE	FALSE	35	32	33	34	36	34	33	37	33	34	35	1.98273e+06	1.7113e+06	1.46001e+06	1.71006e+06	1.77672e+06
O00571	DDX3X	Homo sapiens	ATP-dependent RNA helicase DDX3X	DDX3X_HUMAN	homo_sapiens_UP000005640_9606_2022	0	73243.4	YLVLDEADR	FALSE	343	FALSE	35	32	33	34	36	34	33	37	33	34	35	FALSE	FALSE	FALSE	FALSE	FALSE	FALSE	FALSE	FALSE	FALSE	FALSE	FALSE	35	32	33	34	36	34	33	37	33	34	35	1.98273e+06	1.7113e+06	1.46001e+06	1.71006e+06	1.77672e+06
O00571	DDX3X	Homo sapiens	ATP-dependent RNA helicase DDX3X	DDX3X_HUMAN	homo_sapiens_UP000005640_9606_2022	0	73243.4	PLPPSERLEQELFSGGNTGINFEK	FALSE	139	FALSE	35	32	33	34	36	34	33	37	33	34	35	FALSE	FALSE	FALSE	FALSE	FALSE	FALSE	FALSE	FALSE	FALSE	FALSE	FALSE	35	32	33	34	36	34	33	37	33	34	35	1.98273e+06	1.7113e+06	1.46001e+06	1.71006e+06	1.77672e+06
O00571	DDX3X	Homo sapiens	ATP-dependent RNA helicase DDX3X	DDX3X_HUMAN	homo_sapiens_UP000005640_9606_2022	0	73243.4	RIVEQDTMPPK	FALSE	363	FALSE	35	32	33	34	36	34	33	37	33	34	35	FALSE	FALSE	FALSE	FALSE	FALSE	FALSE	FALSE	FALSE	FALSE	FALSE	FALSE	35	32	33	34	36	34	33	37	33	34	35	1.98273e+06	1.7113e+06	1.46001e+06	1.71006e+06	1.77672e+06
O00571	DDX3X	Homo sapiens	ATP-dependent RNA helicase DDX3X	DDX3X_HUMAN	homo_sapiens_UP000005640_9606_2022	0	73243.4	DLMACAQTGSGK	FALSE	219	FALSE	35	32	33	34	36	34	33	37	33	34	35	FALSE	FALSE	FALSE	FALSE	FALSE	FALSE	FALSE	FALSE	FALSE	FALSE	FALSE	35	32	33	34	36	34	33	37	33	34	35	1.98273e+06	1.7113e+06	1.46001e+06	1.71006e+06	1.77672e+06
O00571	DDX3X	Homo sapiens	ATP-dependent RNA helicase DDX3X	DDX3X_HUMAN	homo_sapiens_UP000005640_9606_2022	0	73243.4	SDYDGIGSR	TRUE	102	TRUE	35	32	33	34	36	34	33	37	33	34	35	FALSE	FALSE	FALSE	FALSE	FALSE	FALSE	FALSE	FALSE	FALSE	FALSE	FALSE	35	32	33	34	36	34	33	37	33	34	35	1.98273e+06	1.7113e+06	1.46001e+06	1.71006e+06	1.77672e+06
O00571	DDX3X	Homo sapiens	ATP-dependent RNA helicase DDX3X	DDX3X_HUMAN	homo_sapiens_UP000005640_9606_2022	0	73243.4	ELAVQIYEEAR	FALSE	277	FALSE	35	32	33	34	36	34	33	37	33	34	35	FALSE	FALSE	FALSE	FALSE	FALSE	FALSE	FALSE	FALSE	FALSE	FALSE	FALSE	35	32	33	34	36	34	33	37	33	34	35	1.98273e+06	1.7113e+06	1.46001e+06	1.71006e+06	1.77672e+06
O00571	DDX3X	Homo sapiens	ATP-dependent RNA helicase DDX3X	DDX3X_HUMAN	homo_sapiens_UP000005640_9606_2022	0	73243.4	LVDMMER	FALSE	327	FALSE	35	32	33	34	36	34	33	37	33	34	35	FALSE	FALSE	FALSE	FALSE	FALSE	FALSE	FALSE	FALSE	FALSE	FALSE	FALSE	35	32	33	34	36	34	33	37	33	34	35	1.98273e+06	1.7113e+06	1.46001e+06	1.71006e+06	1.77672e+06
O00571	DDX3X	Homo sapiens	ATP-dependent RNA helicase DDX3X	DDX3X_HUMAN	homo_sapiens_UP000005640_9606_2022	0	73243.4	EIQMLAR	FALSE	388	FALSE	35	32	33	34	36	34	33	37	33	34	35	FALSE	FALSE	FALSE	FALSE	FALSE	FALSE	FALSE	FALSE	FALSE	FALSE	FALSE	35	32	33	34	36	34	33	37	33	34	35	1.98273e+06	1.7113e+06	1.46001e+06	1.71006e+06	1.77672e+06
O00571	DDX3X	Homo sapiens	ATP-dependent RNA helicase DDX3X	DDX3X_HUMAN	homo_sapiens_UP000005640_9606_2022	0	73243.4	TAAFLLPILSQIYSDGPGEALR	TRUE	231	TRUE	35	32	33	34	36	34	33	37	33	34	35	FALSE	FALSE	FALSE	FALSE	FALSE	FALSE	FALSE	FALSE	FALSE	FALSE	FALSE	35	32	33	34	36	34	33	37	33	34	35	1.98273e+06	1.7113e+06	1.46001e+06	1.71006e+06	1.77672e+06
O00571	DDX3X	Homo sapiens	ATP-dependent RNA helicase DDX3X	DDX3X_HUMAN	homo_sapiens_UP000005640_9606_2022	0	73243.4	SDEDDWSK	TRUE	131	TRUE	35	32	33	34	36	34	33	37	33	34	35	FALSE	FALSE	FALSE	FALSE	FALSE	FALSE	FALSE	FALSE	FALSE	FALSE	FALSE	35	32	33	34	36	34	33	37	33	34	35	1.98273e+06	1.7113e+06	1.46001e+06	1.71006e+06	1.77672e+06
O00571	DDX3X	Homo sapiens	ATP-dependent RNA helicase DDX3X	DDX3X_HUMAN	homo_sapiens_UP000005640_9606_2022	0	73243.4	GLDISNVK	TRUE	504	TRUE	35	32	33	34	36	34	33	37	33	34	35	FALSE	FALSE	FALSE	FALSE	FALSE	FALSE	FALSE	FALSE	FALSE	FALSE	FALSE	35	32	33	34	36	34	33	37	33	34	35	1.98273e+06	1.7113e+06	1.46001e+06	1.71006e+06	1.77672e+06
O00571	DDX3X	Homo sapiens	ATP-dependent RNA helicase DDX3X	DDX3X_HUMAN	homo_sapiens_UP000005640_9606_2022	0	73243.4	SSFFSDR	TRUE	82	TRUE	35	32	33	34	36	34	33	37	33	34	35	FALSE	FALSE	FALSE	FALSE	FALSE	FALSE	FALSE	FALSE	FALSE	FALSE	FALSE	35	32	33	34	36	34	33	37	33	34	35	1.98273e+06	1.7113e+06	1.46001e+06	1.71006e+06	1.77672e+06
O00571	DDX3X	Homo sapiens	ATP-dependent RNA helicase DDX3X	DDX3X_HUMAN	homo_sapiens_UP000005640_9606_2022	0	73243.4	KGADSLEDFLYHEGYACTSIHGDR	FALSE	452	FALSE	35	32	33	34	36	34	33	37	33	34	35	FALSE	FALSE	FALSE	FALSE	FALSE	FALSE	FALSE	FALSE	FALSE	FALSE	FALSE	35	32	33	34	36	34	33	37	33	34	35	1.98273e+06	1.7113e+06	1.46001e+06	1.71006e+06	1.77672e+06
O00571	DDX3X	Homo sapiens	ATP-dependent RNA helicase DDX3X	DDX3X_HUMAN	homo_sapiens_UP000005640_9606_2022	0	73243.4	SDYDGIGSRGDR	TRUE	102	TRUE	35	32	33	34	36	34	33	37	33	34	35	FALSE	FALSE	FALSE	FALSE	FALSE	FALSE	FALSE	FALSE	FALSE	FALSE	FALSE	35	32	33	34	36	34	33	37	33	34	35	1.98273e+06	1.7113e+06	1.46001e+06	1.71006e+06	1.77672e+06
O00571	DDX3X	Homo sapiens	ATP-dependent RNA helicase DDX3X	DDX3X_HUMAN	homo_sapiens_UP000005640_9606_2022	0	73243.4	QSSGASSSSFSSSR	TRUE	604	TRUE	35	32	33	34	36	34	33	37	33	34	35	FALSE	FALSE	FALSE	FALSE	FALSE	FALSE	FALSE	FALSE	FALSE	FALSE	FALSE	35	32	33	34	36	34	33	37	33	34	35	1.98273e+06	1.7113e+06	1.46001e+06	1.71006e+06	1.77672e+06
O00571	DDX3X	Homo sapiens	ATP-dependent RNA helicase DDX3X	DDX3X_HUMAN	homo_sapiens_UP000005640_9606_2022	0	73243.4	SHVAVENALGLDQQFAGLDLNSSDNQSGGSTASK	TRUE	2	TRUE	35	32	33	34	36	34	33	37	33	34	35	FALSE	FALSE	FALSE	FALSE	FALSE	FALSE	FALSE	FALSE	FALSE	FALSE	FALSE	35	32	33	34	36	34	33	37	33	34	35	1.98273e+06	1.7113e+06	1.46001e+06	1.71006e+06	1.77672e+06
O00584	RNASET2	Homo sapiens	Ribonuclease T2	RNT2_HUMAN	homo_sapiens_UP000005640_9606_2022	0	29480.8	SWPFNLEEIK	TRUE	78	TRUE	1	2	2	2	2	1	1	1	2	2	1	FALSE	FALSE	FALSE	FALSE	FALSE	FALSE	FALSE	FALSE	FALSE	FALSE	FALSE	1	2	2	2	0	1	0	0	2	2	0	503.3658142089844	2455.39599609375	5203.6416015625	8621.4794921875	NaN
O00584	RNASET2	Homo sapiens	Ribonuclease T2	RNT2_HUMAN	homo_sapiens_UP000005640_9606_2022	0	29480.8	ELDLNSVLLK	TRUE	144	TRUE	1	2	2	2	2	1	1	1	2	2	1	FALSE	FALSE	FALSE	FALSE	FALSE	FALSE	FALSE	FALSE	FALSE	FALSE	FALSE	1	2	2	2	0	1	0	0	2	2	0	503.3658142089844	2455.39599609375	5203.6416015625	8621.4794921875	NaN
O00743	PPP6C	Homo sapiens	Serine/threonine-protein phosphatase 6 catalytic subunit	PPP6_HUMAN	homo_sapiens_UP000005640_9606_2022	0	35144.3	GAGWLFGAK	TRUE	211	TRUE	3	4	4	4	4	3	2	3	3	2	4	FALSE	FALSE	FALSE	FALSE	FALSE	FALSE	FALSE	FALSE	FALSE	FALSE	FALSE	3	4	4	4	4	3	2	3	3	2	4	369763	632016	151006	383780	462367
O00743	PPP6C	Homo sapiens	Serine/threonine-protein phosphatase 6 catalytic subunit	PPP6_HUMAN	homo_sapiens_UP000005640_9606_2022	0	35144.3	APLDLDK	TRUE	2	TRUE	3	4	4	4	4	3	2	3	3	2	4	FALSE	FALSE	FALSE	FALSE	FALSE	FALSE	FALSE	FALSE	FALSE	FALSE	FALSE	3	4	4	4	4	3	2	3	3	2	4	369763	632016	151006	383780	462367
O00743	PPP6C	Homo sapiens	Serine/threonine-protein phosphatase 6 catalytic subunit	PPP6_HUMAN	homo_sapiens_UP000005640_9606_2022	0	35144.3	YLPENDLK	TRUE	18	TRUE	3	4	4	4	4	3	2	3	3	2	4	FALSE	FALSE	FALSE	FALSE	FALSE	FALSE	FALSE	FALSE	FALSE	FALSE	FALSE	3	4	4	4	4	3	2	3	3	2	4	369763	632016	151006	383780	462367
O00743	PPP6C	Homo sapiens	Serine/threonine-protein phosphatase 6 catalytic subunit	PPP6_HUMAN	homo_sapiens_UP000005640_9606_2022	0	35144.3	VTNEFVHINNLK	TRUE	220	TRUE	3	4	4	4	4	3	2	3	3	2	4	FALSE	FALSE	FALSE	FALSE	FALSE	FALSE	FALSE	FALSE	FALSE	FALSE	FALSE	3	4	4	4	4	3	2	3	3	2	4	369763	632016	151006	383780	462367
O00746	NME4	Homo sapiens	Nucleoside diphosphate kinase, mitochondrial	NDKM_HUMAN	homo_sapiens_UP000005640_9606_2022	0	20658.6	TLVAVKPDGVQR	TRUE	40	TRUE	0	2	3	1	2	2	3	3	0	3	3	FALSE	FALSE	FALSE	FALSE	FALSE	FALSE	FALSE	FALSE	FALSE	FALSE	FALSE	0	2	3	1	2	2	3	3	0	3	3	NaN	45435.2	20286.333984375	41231.5	36446.3
O00746	NME4	Homo sapiens	Nucleoside diphosphate kinase, mitochondrial	NDKM_HUMAN	homo_sapiens_UP000005640_9606_2022	0	20658.6	AMIGHTDSAEAAPGTIR	TRUE	122	TRUE	0	2	3	1	2	2	3	3	0	3	3	FALSE	FALSE	FALSE	FALSE	FALSE	FALSE	FALSE	FALSE	FALSE	FALSE	FALSE	0	2	3	1	2	2	3	3	0	3	3	NaN	45435.2	20286.333984375	41231.5	36446.3
O00746	NME4	Homo sapiens	Nucleoside diphosphate kinase, mitochondrial	NDKM_HUMAN	homo_sapiens_UP000005640_9606_2022	0	20658.6	GDFSVHISR	TRUE	139	TRUE	0	2	3	1	2	2	3	3	0	3	3	FALSE	FALSE	FALSE	FALSE	FALSE	FALSE	FALSE	FALSE	FALSE	FALSE	FALSE	0	2	3	1	2	2	3	3	0	3	3	NaN	45435.2	20286.333984375	41231.5	36446.3
O00762	UBE2C	Homo sapiens	Ubiquitin-conjugating enzyme E2 C	UBE2C_HUMAN	homo_sapiens_UP000005640_9606_2022	0	19652.3	GISAFPESDNLFK	TRUE	49	TRUE	4	4	5	2	4	4	5	5	4	4	4	FALSE	FALSE	FALSE	FALSE	FALSE	FALSE	FALSE	FALSE	FALSE	FALSE	FALSE	4	4	5	2	4	4	5	5	4	4	4	105743	93388.3	74616.9	36300.9	102782
O00762	UBE2C	Homo sapiens	Ubiquitin-conjugating enzyme E2 C	UBE2C_HUMAN	homo_sapiens_UP000005640_9606_2022	0	19652.3	TILLSIQSLLGEPNIDSPLNTHAAELWK	TRUE	130	TRUE	4	4	5	2	4	4	5	5	4	4	4	FALSE	FALSE	FALSE	FALSE	FALSE	FALSE	FALSE	FALSE	FALSE	FALSE	FALSE	4	4	5	2	4	4	5	5	4	4	4	105743	93388.3	74616.9	36300.9	102782
O00762	UBE2C	Homo sapiens	Ubiquitin-conjugating enzyme E2 C	UBE2C_HUMAN	homo_sapiens_UP000005640_9606_2022	0	19652.3	LSLEFPSGYPYNAPTVK	TRUE	81	TRUE	4	4	5	2	4	4	5	5	4	4	4	FALSE	FALSE	FALSE	FALSE	FALSE	FALSE	FALSE	FALSE	FALSE	FALSE	FALSE	4	4	5	2	4	4	5	5	4	4	4	105743	93388.3	74616.9	36300.9	102782
O00762	UBE2C	Homo sapiens	Ubiquitin-conjugating enzyme E2 C	UBE2C_HUMAN	homo_sapiens_UP000005640_9606_2022	0	19652.3	WSALYDVR	TRUE	122	TRUE	4	4	5	2	4	4	5	5	4	4	4	FALSE	FALSE	FALSE	FALSE	FALSE	FALSE	FALSE	FALSE	FALSE	FALSE	FALSE	4	4	5	2	4	4	5	5	4	4	4	105743	93388.3	74616.9	36300.9	102782
O00762	UBE2C	Homo sapiens	Ubiquitin-conjugating enzyme E2 C	UBE2C_HUMAN	homo_sapiens_UP000005640_9606_2022	0	19652.3	YLQETYSK	TRUE	165	TRUE	4	4	5	2	4	4	5	5	4	4	4	FALSE	FALSE	FALSE	FALSE	FALSE	FALSE	FALSE	FALSE	FALSE	FALSE	FALSE	4	4	5	2	4	4	5	5	4	4	4	105743	93388.3	74616.9	36300.9	102782
O00767	SCD	Homo sapiens	Stearoyl-CoA desaturase	SCD_HUMAN	homo_sapiens_UP000005640_9606_2022	0	41522.7	PAHLLQDDISSSYTTTTTITAPPSR	TRUE	2	TRUE	3	4	3	4	4	4	3	3	4	3	3	FALSE	FALSE	FALSE	FALSE	FALSE	FALSE	FALSE	FALSE	FALSE	FALSE	FALSE	3	4	3	4	4	4	3	3	4	3	3	235636	441359	801386	413039	444718
O00767	SCD	Homo sapiens	Stearoyl-CoA desaturase	SCD_HUMAN	homo_sapiens_UP000005640_9606_2022	0	41522.7	GSTLDLSDLEAEK	TRUE	197	TRUE	3	4	3	4	4	4	3	3	4	3	3	FALSE	FALSE	FALSE	FALSE	FALSE	FALSE	FALSE	FALSE	FALSE	FALSE	FALSE	3	4	3	4	4	4	3	3	4	3	3	235636	441359	801386	413039	444718
O00767	SCD	Homo sapiens	Stearoyl-CoA desaturase	SCD_HUMAN	homo_sapiens_UP000005640_9606_2022	0	41522.7	GFFFSHVGWLLVR	TRUE	176	TRUE	3	4	3	4	4	4	3	3	4	3	3	FALSE	FALSE	FALSE	FALSE	FALSE	FALSE	FALSE	FALSE	FALSE	FALSE	FALSE	3	4	3	4	4	4	3	3	4	3	3	235636	441359	801386	413039	444718
O00767	SCD	Homo sapiens	Stearoyl-CoA desaturase	SCD_HUMAN	homo_sapiens_UP000005640_9606_2022	0	41522.7	FSETHADPHNSR	TRUE	163	TRUE	3	4	3	4	4	4	3	3	4	3	3	FALSE	FALSE	FALSE	FALSE	FALSE	FALSE	FALSE	FALSE	FALSE	FALSE	FALSE	3	4	3	4	4	4	3	3	4	3	3	235636	441359	801386	413039	444718
O14497	ARID1A	Homo sapiens	AT-rich interactive domain-containing protein 1A	ARI1A_HUMAN	homo_sapiens_UP000005640_9606_2022	0	242045	QHYPYGGPYDR	TRUE	1277	TRUE	4	4	5	5	5	5	3	4	2	3	5	FALSE	FALSE	FALSE	FALSE	FALSE	FALSE	FALSE	FALSE	FALSE	FALSE	FALSE	4	4	5	5	5	5	3	4	2	3	5	90030.3	84251.2	67334.6	68495.6	63345.9
O14497	ARID1A	Homo sapiens	AT-rich interactive domain-containing protein 1A	ARI1A_HUMAN	homo_sapiens_UP000005640_9606_2022	0	242045	SPFLHSGMK	TRUE	1604	TRUE	4	4	5	5	5	5	3	4	2	3	5	FALSE	FALSE	FALSE	FALSE	FALSE	FALSE	FALSE	FALSE	FALSE	FALSE	FALSE	4	4	5	5	5	5	3	4	2	3	5	90030.3	84251.2	67334.6	68495.6	63345.9
O14497	ARID1A	Homo sapiens	AT-rich interactive domain-containing protein 1A	ARI1A_HUMAN	homo_sapiens_UP000005640_9606_2022	0	242045	IGGGDTTEHIQTHFESK	TRUE	1846	TRUE	4	4	5	5	5	5	3	4	2	3	5	FALSE	FALSE	FALSE	FALSE	FALSE	FALSE	FALSE	FALSE	FALSE	FALSE	FALSE	4	4	5	5	5	5	3	4	2	3	5	90030.3	84251.2	67334.6	68495.6	63345.9
O14497	ARID1A	Homo sapiens	AT-rich interactive domain-containing protein 1A	ARI1A_HUMAN	homo_sapiens_UP000005640_9606_2022	0	242045	VQEFDSGLLHWR	TRUE	1834	TRUE	4	4	5	5	5	5	3	4	2	3	5	FALSE	FALSE	FALSE	FALSE	FALSE	FALSE	FALSE	FALSE	FALSE	FALSE	FALSE	4	4	5	5	5	5	3	4	2	3	5	90030.3	84251.2	67334.6	68495.6	63345.9
O14497	ARID1A	Homo sapiens	AT-rich interactive domain-containing protein 1A	ARI1A_HUMAN	homo_sapiens_UP000005640_9606_2022	0	242045	SSTLTEDGAK	TRUE	1919	TRUE	4	4	5	5	5	5	3	4	2	3	5	FALSE	FALSE	FALSE	FALSE	FALSE	FALSE	FALSE	FALSE	FALSE	FALSE	FALSE	4	4	5	5	5	5	3	4	2	3	5	90030.3	84251.2	67334.6	68495.6	63345.9
O14519	CDK2AP1	Homo sapiens	Cyclin-dependent kinase 2-associated protein 1	CDKA1_HUMAN	homo_sapiens_UP000005640_9606_2022	0	12365	YAELLAIIEELGK	TRUE	63	TRUE	1	1	1	1	1	1	1	1	1	1	1	TRUE	TRUE	TRUE	TRUE	TRUE	TRUE	TRUE	TRUE	TRUE	TRUE	TRUE	1	1	1	1	1	1	1	1	1	1	1	19348.689453125	10208.1201171875	25479.021484375	13584.4248046875	13478.8154296875
O14531	DPYSL4	Homo sapiens	Dihydropyrimidinase-related protein 4	DPYL4_HUMAN	homo_sapiens_UP000005640_9606_2022	0	61877.6	NLHQSGFSLSGSQADDHIAR	TRUE	533	TRUE	0	1	1	1	0	0	1	0	0	1	0	TRUE	TRUE	TRUE	TRUE	TRUE	TRUE	TRUE	TRUE	TRUE	TRUE	TRUE	0	0	1	0	0	0	0	0	0	0	0	NaN	NaN	1	NaN	NaN
O14545	TRAFD1	Homo sapiens	TRAF-type zinc finger domain-containing protein 1	TRAD1_HUMAN	homo_sapiens_UP000005640_9606_2022	0	64841.1	AFESDVFHNR	TRUE	188	TRUE	3	2	3	3	3	3	3	3	3	3	2	FALSE	FALSE	FALSE	FALSE	FALSE	FALSE	FALSE	FALSE	FALSE	FALSE	FALSE	3	2	3	3	3	3	3	3	3	3	2	60176.1	89134.8	61768.3	49768.2	77191.5
O14545	TRAFD1	Homo sapiens	TRAF-type zinc finger domain-containing protein 1	TRAD1_HUMAN	homo_sapiens_UP000005640_9606_2022	0	64841.1	LSNSDSQDIQGR	TRUE	486	TRUE	3	2	3	3	3	3	3	3	3	3	2	FALSE	FALSE	FALSE	FALSE	FALSE	FALSE	FALSE	FALSE	FALSE	FALSE	FALSE	3	2	3	3	3	3	3	3	3	3	2	60176.1	89134.8	61768.3	49768.2	77191.5
O14545	TRAFD1	Homo sapiens	TRAF-type zinc finger domain-containing protein 1	TRAD1_HUMAN	homo_sapiens_UP000005640_9606_2022	0	64841.1	VTPAAANYR	TRUE	551	TRUE	3	2	3	3	3	3	3	3	3	3	2	FALSE	FALSE	FALSE	FALSE	FALSE	FALSE	FALSE	FALSE	FALSE	FALSE	FALSE	3	2	3	3	3	3	3	3	3	3	2	60176.1	89134.8	61768.3	49768.2	77191.5
O14548	COX7A2L	Homo sapiens	Cytochrome c oxidase subunit 7A-related protein, mitochondrial	COX7R_HUMAN	homo_sapiens_UP000005640_9606_2022	0	12614.7	LTSDSTVYDYAGK	TRUE	45	TRUE	3	3	3	3	2	3	3	2	3	3	2	FALSE	FALSE	FALSE	FALSE	FALSE	FALSE	FALSE	FALSE	FALSE	FALSE	FALSE	3	3	3	3	0	3	3	0	3	0	0	930.6365356445312	892.018310546875	1678.9388427734375	435.6911926269531	NaN
O14548	COX7A2L	Homo sapiens	Cytochrome c oxidase subunit 7A-related protein, mitochondrial	COX7R_HUMAN	homo_sapiens_UP000005640_9606_2022	0	12614.7	ADGVPVYLK	TRUE	70	TRUE	3	3	3	3	2	3	3	2	3	3	2	FALSE	FALSE	FALSE	FALSE	FALSE	FALSE	FALSE	FALSE	FALSE	FALSE	FALSE	3	3	3	3	0	3	3	0	3	0	0	930.6365356445312	892.018310546875	1678.9388427734375	435.6911926269531	NaN
O14548	COX7A2L	Homo sapiens	Cytochrome c oxidase subunit 7A-related protein, mitochondrial	COX7R_HUMAN	homo_sapiens_UP000005640_9606_2022	0	12614.7	NKVPELQK	TRUE	58	TRUE	3	3	3	3	2	3	3	2	3	3	2	FALSE	FALSE	FALSE	FALSE	FALSE	FALSE	FALSE	FALSE	FALSE	FALSE	FALSE	3	3	3	3	0	3	3	0	3	0	0	930.6365356445312	892.018310546875	1678.9388427734375	435.6911926269531	NaN
O14561	NDUFAB1	Homo sapiens	Acyl carrier protein, mitochondrial	ACPM_HUMAN	homo_sapiens_UP000005640_9606_2022	0	17417.3	LMCPQEIVDYIADKK	TRUE	138	TRUE	3	3	3	3	3	2	3	3	2	3	3	FALSE	FALSE	FALSE	FALSE	FALSE	FALSE	FALSE	FALSE	FALSE	FALSE	FALSE	3	3	3	3	3	2	3	3	2	3	3	324494	284827	271670	125787	238326
O14561	NDUFAB1	Homo sapiens	Acyl carrier protein, mitochondrial	ACPM_HUMAN	homo_sapiens_UP000005640_9606_2022	0	17417.3	LYDKIDPEK	TRUE	89	TRUE	3	3	3	3	3	2	3	3	2	3	3	FALSE	FALSE	FALSE	FALSE	FALSE	FALSE	FALSE	FALSE	FALSE	FALSE	FALSE	3	3	3	3	3	2	3	3	2	3	3	324494	284827	271670	125787	238326
O14561	NDUFAB1	Homo sapiens	Acyl carrier protein, mitochondrial	ACPM_HUMAN	homo_sapiens_UP000005640_9606_2022	0	17417.3	LSVNSHFMK	TRUE	98	TRUE	3	3	3	3	3	2	3	3	2	3	3	FALSE	FALSE	FALSE	FALSE	FALSE	FALSE	FALSE	FALSE	FALSE	FALSE	FALSE	3	3	3	3	3	2	3	3	2	3	3	324494	284827	271670	125787	238326
O14578	CIT	Homo sapiens	Citron Rho-interacting kinase	CTRO_HUMAN	homo_sapiens_UP000005640_9606_2022	0	231431	ALQLLHDIR	TRUE	535	TRUE	1	1	0	1	0	0	1	0	0	0	1	TRUE	TRUE	TRUE	TRUE	TRUE	TRUE	TRUE	TRUE	TRUE	TRUE	TRUE	0	1	0	1	0	0	1	0	0	0	1	NaN	43860.8	NaN	49698.6	NaN
O14579	COPE	Homo sapiens	Coatomer subunit epsilon	COPE_HUMAN	homo_sapiens_UP000005640_9606_2022	0	34482	ENDFDRLVLQYAPSA	TRUE	294	TRUE	8	8	8	7	8	9	7	8	6	8	7	FALSE	FALSE	FALSE	FALSE	FALSE	FALSE	FALSE	FALSE	FALSE	FALSE	FALSE	8	8	8	7	8	9	7	8	6	8	7	228217	202015	268470	218680	185781
O14579	COPE	Homo sapiens	Coatomer subunit epsilon	COPE_HUMAN	homo_sapiens_UP000005640_9606_2022	0	34482	WEAAEGLLQEALDK	TRUE	232	TRUE	8	8	8	7	8	9	7	8	6	8	7	FALSE	FALSE	FALSE	FALSE	FALSE	FALSE	FALSE	FALSE	FALSE	FALSE	FALSE	8	8	8	7	8	9	7	8	6	8	7	228217	202015	268470	218680	185781
O14579	COPE	Homo sapiens	Coatomer subunit epsilon	COPE_HUMAN	homo_sapiens_UP000005640_9606_2022	0	34482	MFADYLAHESR	TRUE	86	TRUE	8	8	8	7	8	9	7	8	6	8	7	FALSE	FALSE	FALSE	FALSE	FALSE	FALSE	FALSE	FALSE	FALSE	FALSE	FALSE	8	8	8	7	8	9	7	8	6	8	7	228217	202015	268470	218680	185781
O14579	COPE	Homo sapiens	Coatomer subunit epsilon	COPE_HUMAN	homo_sapiens_UP000005640_9606_2022	0	34482	DSGYPETLVNLIVLSQHLGKPPEVTNR	TRUE	246	TRUE	8	8	8	7	8	9	7	8	6	8	7	FALSE	FALSE	FALSE	FALSE	FALSE	FALSE	FALSE	FALSE	FALSE	FALSE	FALSE	8	8	8	7	8	9	7	8	6	8	7	228217	202015	268470	218680	185781
O14579	COPE	Homo sapiens	Coatomer subunit epsilon	COPE_HUMAN	homo_sapiens_UP000005640_9606_2022	0	34482	DSIVAELDR	TRUE	98	TRUE	8	8	8	7	8	9	7	8	6	8	7	FALSE	FALSE	FALSE	FALSE	FALSE	FALSE	FALSE	FALSE	FALSE	FALSE	FALSE	8	8	8	7	8	9	7	8	6	8	7	228217	202015	268470	218680	185781
O14579	COPE	Homo sapiens	Coatomer subunit epsilon	COPE_HUMAN	homo_sapiens_UP000005640_9606_2022	0	34482	FGVVLDEIKPSSAPELQAVR	TRUE	66	TRUE	8	8	8	7	8	9	7	8	6	8	7	FALSE	FALSE	FALSE	FALSE	FALSE	FALSE	FALSE	FALSE	FALSE	FALSE	FALSE	8	8	8	7	8	9	7	8	6	8	7	228217	202015	268470	218680	185781
O14579	COPE	Homo sapiens	Coatomer subunit epsilon	COPE_HUMAN	homo_sapiens_UP000005640_9606_2022	0	34482	LDRLDLAR	TRUE	159	TRUE	8	8	8	7	8	9	7	8	6	8	7	FALSE	FALSE	FALSE	FALSE	FALSE	FALSE	FALSE	FALSE	FALSE	FALSE	FALSE	8	8	8	7	8	9	7	8	6	8	7	228217	202015	268470	218680	185781
O14579	COPE	Homo sapiens	Coatomer subunit epsilon	COPE_HUMAN	homo_sapiens_UP000005640_9606_2022	0	34482	DVERDVFLYR	TRUE	49	TRUE	8	8	8	7	8	9	7	8	6	8	7	FALSE	FALSE	FALSE	FALSE	FALSE	FALSE	FALSE	FALSE	FALSE	FALSE	FALSE	8	8	8	7	8	9	7	8	6	8	7	228217	202015	268470	218680	185781
O14579	COPE	Homo sapiens	Coatomer subunit epsilon	COPE_HUMAN	homo_sapiens_UP000005640_9606_2022	0	34482	LQDAYYIFQEMADK	TRUE	198	TRUE	8	8	8	7	8	9	7	8	6	8	7	FALSE	FALSE	FALSE	FALSE	FALSE	FALSE	FALSE	FALSE	FALSE	FALSE	FALSE	8	8	8	7	8	9	7	8	6	8	7	228217	202015	268470	218680	185781
O14602;P47813	EIF1AY;EIF1AX	Homo sapiens	Eukaryotic translation initiation factor 1A, Y-chromosomal;Eukaryotic translation initiation factor 1A, X-chromosomal	IF1AY_HUMAN;IF1AX_HUMAN	homo_sapiens_UP000005640_9606_2022	0	16442.36;16460.4	DYQDNKADVILK	FALSE	83;83	TRUE	3	3	3	2	3	1	1	1	3	2	3	FALSE	FALSE	FALSE	FALSE	FALSE	FALSE	FALSE	FALSE	FALSE	FALSE	FALSE	3	3	3	0	3	1	0	0	3	2	3	471119	118024	136704	NaN	230161
O14602;P47813	EIF1AY;EIF1AX	Homo sapiens	Eukaryotic translation initiation factor 1A, Y-chromosomal;Eukaryotic translation initiation factor 1A, X-chromosomal	IF1AY_HUMAN;IF1AX_HUMAN	homo_sapiens_UP000005640_9606_2022	0	16442.36;16460.4	AYGELPEHAK	FALSE	105;105	TRUE	3	3	3	2	3	1	1	1	3	2	3	FALSE	FALSE	FALSE	FALSE	FALSE	FALSE	FALSE	FALSE	FALSE	FALSE	FALSE	3	3	3	0	3	1	0	0	3	2	3	471119	118024	136704	NaN	230161
O14602;P47813	EIF1AY;EIF1AX	Homo sapiens	Eukaryotic translation initiation factor 1A, Y-chromosomal;Eukaryotic translation initiation factor 1A, X-chromosomal	IF1AY_HUMAN;IF1AX_HUMAN	homo_sapiens_UP000005640_9606_2022	0	16442.36;16460.4	EDGQEYAQVIK	FALSE	30;30	TRUE	3	3	3	2	3	1	1	1	3	2	3	FALSE	FALSE	FALSE	FALSE	FALSE	FALSE	FALSE	FALSE	FALSE	FALSE	FALSE	3	3	3	0	3	1	0	0	3	2	3	471119	118024	136704	NaN	230161
O14617	AP3D1	Homo sapiens	AP-3 complex subunit delta-1	AP3D1_HUMAN	homo_sapiens_UP000005640_9606_2022	0	130158	AVFHEEEQR	TRUE	643	TRUE	9	8	8	8	9	9	9	9	8	9	9	FALSE	FALSE	FALSE	FALSE	FALSE	FALSE	FALSE	FALSE	FALSE	FALSE	FALSE	9	8	8	8	9	9	9	9	8	9	9	73606.4	74413	97595.4	72499.3	82237.9
O14617	AP3D1	Homo sapiens	AP-3 complex subunit delta-1	AP3D1_HUMAN	homo_sapiens_UP000005640_9606_2022	0	130158	NLQDLVR	TRUE	17	TRUE	9	8	8	8	9	9	9	9	8	9	9	FALSE	FALSE	FALSE	FALSE	FALSE	FALSE	FALSE	FALSE	FALSE	FALSE	FALSE	9	8	8	8	9	9	9	9	8	9	9	73606.4	74413	97595.4	72499.3	82237.9
O14617	AP3D1	Homo sapiens	AP-3 complex subunit delta-1	AP3D1_HUMAN	homo_sapiens_UP000005640_9606_2022	0	130158	NYLSLAPLFFK	TRUE	217	TRUE	9	8	8	8	9	9	9	9	8	9	9	FALSE	FALSE	FALSE	FALSE	FALSE	FALSE	FALSE	FALSE	FALSE	FALSE	FALSE	9	8	8	8	9	9	9	9	8	9	9	73606.4	74413	97595.4	72499.3	82237.9
O14617	AP3D1	Homo sapiens	AP-3 complex subunit delta-1	AP3D1_HUMAN	homo_sapiens_UP000005640_9606_2022	0	130158	LFGALTPLEPR	TRUE	244	TRUE	9	8	8	8	9	9	9	9	8	9	9	FALSE	FALSE	FALSE	FALSE	FALSE	FALSE	FALSE	FALSE	FALSE	FALSE	FALSE	9	8	8	8	9	9	9	9	8	9	9	73606.4	74413	97595.4	72499.3	82237.9
O14617	AP3D1	Homo sapiens	AP-3 complex subunit delta-1	AP3D1_HUMAN	homo_sapiens_UP000005640_9606_2022	0	130158	LLESGDLSMSSIK	TRUE	1061	TRUE	9	8	8	8	9	9	9	9	8	9	9	FALSE	FALSE	FALSE	FALSE	FALSE	FALSE	FALSE	FALSE	FALSE	FALSE	FALSE	9	8	8	8	9	9	9	9	8	9	9	73606.4	74413	97595.4	72499.3	82237.9
O14617	AP3D1	Homo sapiens	AP-3 complex subunit delta-1	AP3D1_HUMAN	homo_sapiens_UP000005640_9606_2022	0	130158	HRPSEADEEELAR	TRUE	655	TRUE	9	8	8	8	9	9	9	9	8	9	9	FALSE	FALSE	FALSE	FALSE	FALSE	FALSE	FALSE	FALSE	FALSE	FALSE	FALSE	9	8	8	8	9	9	9	9	8	9	9	73606.4	74413	97595.4	72499.3	82237.9
O14617	AP3D1	Homo sapiens	AP-3 complex subunit delta-1	AP3D1_HUMAN	homo_sapiens_UP000005640_9606_2022	0	130158	VPGLPMSDQYVK	TRUE	715	TRUE	9	8	8	8	9	9	9	9	8	9	9	FALSE	FALSE	FALSE	FALSE	FALSE	FALSE	FALSE	FALSE	FALSE	FALSE	FALSE	9	8	8	8	9	9	9	9	8	9	9	73606.4	74413	97595.4	72499.3	82237.9
O14617	AP3D1	Homo sapiens	AP-3 complex subunit delta-1	AP3D1_HUMAN	homo_sapiens_UP000005640_9606_2022	0	130158	ALDLLYGMVSK	TRUE	360	TRUE	9	8	8	8	9	9	9	9	8	9	9	FALSE	FALSE	FALSE	FALSE	FALSE	FALSE	FALSE	FALSE	FALSE	FALSE	FALSE	9	8	8	8	9	9	9	9	8	9	9	73606.4	74413	97595.4	72499.3	82237.9
O14617	AP3D1	Homo sapiens	AP-3 complex subunit delta-1	AP3D1_HUMAN	homo_sapiens_UP000005640_9606_2022	0	130158	GMELSVLDSLNAR	TRUE	963	TRUE	9	8	8	8	9	9	9	9	8	9	9	FALSE	FALSE	FALSE	FALSE	FALSE	FALSE	FALSE	FALSE	FALSE	FALSE	FALSE	9	8	8	8	9	9	9	9	8	9	9	73606.4	74413	97595.4	72499.3	82237.9
O14618	CCS	Homo sapiens	Copper chaperone for superoxide dismutase	CCS_HUMAN	homo_sapiens_UP000005640_9606_2022	0	29040.6	ESAQPPAHL	TRUE	266	TRUE	3	3	2	3	3	2	2	3	3	3	2	FALSE	FALSE	FALSE	FALSE	FALSE	FALSE	FALSE	FALSE	FALSE	FALSE	FALSE	3	3	2	3	3	2	2	3	3	3	2	28007.841796875	16457.275390625	17491.1	15446.2509765625	44600
O14618	CCS	Homo sapiens	Copper chaperone for superoxide dismutase	CCS_HUMAN	homo_sapiens_UP000005640_9606_2022	0	29040.6	FLQLTPER	TRUE	105	TRUE	3	3	2	3	3	2	2	3	3	3	2	FALSE	FALSE	FALSE	FALSE	FALSE	FALSE	FALSE	FALSE	FALSE	FALSE	FALSE	3	3	2	3	3	2	2	3	3	3	2	28007.841796875	16457.275390625	17491.1	15446.2509765625	44600
O14618	CCS	Homo sapiens	Copper chaperone for superoxide dismutase	CCS_HUMAN	homo_sapiens_UP000005640_9606_2022	0	29040.6	VWDVIGR	TRUE	190	TRUE	3	3	2	3	3	2	2	3	3	3	2	FALSE	FALSE	FALSE	FALSE	FALSE	FALSE	FALSE	FALSE	FALSE	FALSE	FALSE	3	3	2	3	3	2	2	3	3	3	2	28007.841796875	16457.275390625	17491.1	15446.2509765625	44600
O14639	ABLIM1	Homo sapiens	Actin-binding LIM protein 1	ABLM1_HUMAN	homo_sapiens_UP000005640_9606_2022	0	87687.5	HLAPEVFR	TRUE	743	TRUE	3	5	3	3	5	4	5	3	4	3	3	FALSE	FALSE	FALSE	FALSE	FALSE	FALSE	FALSE	FALSE	FALSE	FALSE	FALSE	3	5	3	3	5	4	5	3	4	3	3	30624.8	14522.6748046875	15099.5	16814.240234375	23298.677734375
O14639	ABLIM1	Homo sapiens	Actin-binding LIM protein 1	ABLM1_HUMAN	homo_sapiens_UP000005640_9606_2022	0	87687.5	LNSGLGQLILK	TRUE	610	TRUE	3	5	3	3	5	4	5	3	4	3	3	FALSE	FALSE	FALSE	FALSE	FALSE	FALSE	FALSE	FALSE	FALSE	FALSE	FALSE	3	5	3	3	5	4	5	3	4	3	3	30624.8	14522.6748046875	15099.5	16814.240234375	23298.677734375
O14639	ABLIM1	Homo sapiens	Actin-binding LIM protein 1	ABLM1_HUMAN	homo_sapiens_UP000005640_9606_2022	0	87687.5	EIFGMSIQEFDRLPLWR	TRUE	751	TRUE	3	5	3	3	5	4	5	3	4	3	3	FALSE	FALSE	FALSE	FALSE	FALSE	FALSE	FALSE	FALSE	FALSE	FALSE	FALSE	3	5	3	3	5	4	5	3	4	3	3	30624.8	14522.6748046875	15099.5	16814.240234375	23298.677734375
O14639	ABLIM1	Homo sapiens	Actin-binding LIM protein 1	ABLM1_HUMAN	homo_sapiens_UP000005640_9606_2022	0	87687.5	FPAAQAPDPSETPK	TRUE	550	TRUE	3	5	3	3	5	4	5	3	4	3	3	FALSE	FALSE	FALSE	FALSE	FALSE	FALSE	FALSE	FALSE	FALSE	FALSE	FALSE	3	5	3	3	5	4	5	3	4	3	3	30624.8	14522.6748046875	15099.5	16814.240234375	23298.677734375
O14639	ABLIM1	Homo sapiens	Actin-binding LIM protein 1	ABLM1_HUMAN	homo_sapiens_UP000005640_9606_2022	0	87687.5	SSGREEDDEELLR	TRUE	586	TRUE	3	5	3	3	5	4	5	3	4	3	3	FALSE	FALSE	FALSE	FALSE	FALSE	FALSE	FALSE	FALSE	FALSE	FALSE	FALSE	3	5	3	3	5	4	5	3	4	3	3	30624.8	14522.6748046875	15099.5	16814.240234375	23298.677734375
O14641	DVL2	Homo sapiens	Segment polarity protein dishevelled homolog DVL-2	DVL2_HUMAN	homo_sapiens_UP000005640_9606_2022	0	78947.9	ITLGDFK	TRUE	38	TRUE	4	5	5	6	5	4	4	5	5	4	3	FALSE	FALSE	FALSE	FALSE	FALSE	FALSE	FALSE	FALSE	FALSE	FALSE	FALSE	4	5	5	6	5	4	4	5	5	4	3	33277.2	47372.1	25368	36608.4	29872.767578125
O14641	DVL2	Homo sapiens	Segment polarity protein dishevelled homolog DVL-2	DVL2_HUMAN	homo_sapiens_UP000005640_9606_2022	0	78947.9	AMAAPESGLEVR	TRUE	429	TRUE	4	5	5	6	5	4	4	5	5	4	3	FALSE	FALSE	FALSE	FALSE	FALSE	FALSE	FALSE	FALSE	FALSE	FALSE	FALSE	4	5	5	6	5	4	4	5	5	4	3	33277.2	47372.1	25368	36608.4	29872.767578125
O14641	DVL2	Homo sapiens	Segment polarity protein dishevelled homolog DVL-2	DVL2_HUMAN	homo_sapiens_UP000005640_9606_2022	0	78947.9	ITIPNAFLGSDVVDWLYHHVEGFPERR	TRUE	447	TRUE	4	5	5	6	5	4	4	5	5	4	3	FALSE	FALSE	FALSE	FALSE	FALSE	FALSE	FALSE	FALSE	FALSE	FALSE	FALSE	4	5	5	6	5	4	4	5	5	4	3	33277.2	47372.1	25368	36608.4	29872.767578125
O14641	DVL2	Homo sapiens	Segment polarity protein dishevelled homolog DVL-2	DVL2_HUMAN	homo_sapiens_UP000005640_9606_2022	0	78947.9	IPVPAER	TRUE	31	TRUE	4	5	5	6	5	4	4	5	5	4	3	FALSE	FALSE	FALSE	FALSE	FALSE	FALSE	FALSE	FALSE	FALSE	FALSE	FALSE	4	5	5	6	5	4	4	5	5	4	3	33277.2	47372.1	25368	36608.4	29872.767578125
O14641	DVL2	Homo sapiens	Segment polarity protein dishevelled homolog DVL-2	DVL2_HUMAN	homo_sapiens_UP000005640_9606_2022	0	78947.9	FSSSTEQSSASR	FALSE	220	FALSE	4	5	5	6	5	4	4	5	5	4	3	FALSE	FALSE	FALSE	FALSE	FALSE	FALSE	FALSE	FALSE	FALSE	FALSE	FALSE	4	5	5	6	5	4	4	5	5	4	3	33277.2	47372.1	25368	36608.4	29872.767578125
O14641	DVL2	Homo sapiens	Segment polarity protein dishevelled homolog DVL-2	DVL2_HUMAN	homo_sapiens_UP000005640_9606_2022	0	78947.9	DIVHKPGPIVLTVAK	TRUE	339	TRUE	4	5	5	6	5	4	4	5	5	4	3	FALSE	FALSE	FALSE	FALSE	FALSE	FALSE	FALSE	FALSE	FALSE	FALSE	FALSE	4	5	5	6	5	4	4	5	5	4	3	33277.2	47372.1	25368	36608.4	29872.767578125
O14646	CHD1	Homo sapiens	Chromodomain-helicase-DNA-binding protein 1	CHD1_HUMAN	homo_sapiens_UP000005640_9606_2022	0	196688	VDGAEFWK	TRUE	81	TRUE	7	10	8	8	8	7	7	10	10	9	9	FALSE	FALSE	FALSE	FALSE	FALSE	FALSE	FALSE	FALSE	FALSE	FALSE	FALSE	7	10	8	8	8	7	7	10	10	9	9	17919.982421875	15198.064453125	13071.8	12476.494140625	14318.123046875
O14646	CHD1	Homo sapiens	Chromodomain-helicase-DNA-binding protein 1	CHD1_HUMAN	homo_sapiens_UP000005640_9606_2022	0	196688	ELEPFLLR	TRUE	689	TRUE	7	10	8	8	8	7	7	10	10	9	9	FALSE	FALSE	FALSE	FALSE	FALSE	FALSE	FALSE	FALSE	FALSE	FALSE	FALSE	7	10	8	8	8	7	7	10	10	9	9	17919.982421875	15198.064453125	13071.8	12476.494140625	14318.123046875
O14646	CHD1	Homo sapiens	Chromodomain-helicase-DNA-binding protein 1	CHD1_HUMAN	homo_sapiens_UP000005640_9606_2022	0	196688	MVLDHLVIQR	FALSE	930	FALSE	7	10	8	8	8	7	7	10	10	9	9	FALSE	FALSE	FALSE	FALSE	FALSE	FALSE	FALSE	FALSE	FALSE	FALSE	FALSE	7	10	8	8	8	7	7	10	10	9	9	17919.982421875	15198.064453125	13071.8	12476.494140625	14318.123046875
O14646	CHD1	Homo sapiens	Chromodomain-helicase-DNA-binding protein 1	CHD1_HUMAN	homo_sapiens_UP000005640_9606_2022	0	196688	SPFEHSVEHK	TRUE	1689	TRUE	7	10	8	8	8	7	7	10	10	9	9	FALSE	FALSE	FALSE	FALSE	FALSE	FALSE	FALSE	FALSE	FALSE	FALSE	FALSE	7	10	8	8	8	7	7	10	10	9	9	17919.982421875	15198.064453125	13071.8	12476.494140625	14318.123046875
O14646	CHD1	Homo sapiens	Chromodomain-helicase-DNA-binding protein 1	CHD1_HUMAN	homo_sapiens_UP000005640_9606_2022	0	196688	ELEEIYMLPR	FALSE	1063	FALSE	7	10	8	8	8	7	7	10	10	9	9	FALSE	FALSE	FALSE	FALSE	FALSE	FALSE	FALSE	FALSE	FALSE	FALSE	FALSE	7	10	8	8	8	7	7	10	10	9	9	17919.982421875	15198.064453125	13071.8	12476.494140625	14318.123046875
O14646	CHD1	Homo sapiens	Chromodomain-helicase-DNA-binding protein 1	CHD1_HUMAN	homo_sapiens_UP000005640_9606_2022	0	196688	MLDILAEYLK	TRUE	816	TRUE	7	10	8	8	8	7	7	10	10	9	9	FALSE	FALSE	FALSE	FALSE	FALSE	FALSE	FALSE	FALSE	FALSE	FALSE	FALSE	7	10	8	8	8	7	7	10	10	9	9	17919.982421875	15198.064453125	13071.8	12476.494140625	14318.123046875
O14646	CHD1	Homo sapiens	Chromodomain-helicase-DNA-binding protein 1	CHD1_HUMAN	homo_sapiens_UP000005640_9606_2022	0	196688	LVISHEEELIPLHK	TRUE	1213	TRUE	7	10	8	8	8	7	7	10	10	9	9	FALSE	FALSE	FALSE	FALSE	FALSE	FALSE	FALSE	FALSE	FALSE	FALSE	FALSE	7	10	8	8	8	7	7	10	10	9	9	17919.982421875	15198.064453125	13071.8	12476.494140625	14318.123046875
O14646	CHD1	Homo sapiens	Chromodomain-helicase-DNA-binding protein 1	CHD1_HUMAN	homo_sapiens_UP000005640_9606_2022	0	196688	QYQIVER	FALSE	387	FALSE	7	10	8	8	8	7	7	10	10	9	9	FALSE	FALSE	FALSE	FALSE	FALSE	FALSE	FALSE	FALSE	FALSE	FALSE	FALSE	7	10	8	8	8	7	7	10	10	9	9	17919.982421875	15198.064453125	13071.8	12476.494140625	14318.123046875
O14646	CHD1	Homo sapiens	Chromodomain-helicase-DNA-binding protein 1	CHD1_HUMAN	homo_sapiens_UP000005640_9606_2022	0	196688	ILPDDPDKKPQAK	TRUE	1288	TRUE	7	10	8	8	8	7	7	10	10	9	9	FALSE	FALSE	FALSE	FALSE	FALSE	FALSE	FALSE	FALSE	FALSE	FALSE	FALSE	7	10	8	8	8	7	7	10	10	9	9	17919.982421875	15198.064453125	13071.8	12476.494140625	14318.123046875
O14646	CHD1	Homo sapiens	Chromodomain-helicase-DNA-binding protein 1	CHD1_HUMAN	homo_sapiens_UP000005640_9606_2022	0	196688	EELSAILK	TRUE	963	TRUE	7	10	8	8	8	7	7	10	10	9	9	FALSE	FALSE	FALSE	FALSE	FALSE	FALSE	FALSE	FALSE	FALSE	FALSE	FALSE	7	10	8	8	8	7	7	10	10	9	9	17919.982421875	15198.064453125	13071.8	12476.494140625	14318.123046875
O14646	CHD1	Homo sapiens	Chromodomain-helicase-DNA-binding protein 1	CHD1_HUMAN	homo_sapiens_UP000005640_9606_2022	0	196688	YHSDWQMDHR	TRUE	1660	TRUE	7	10	8	8	8	7	7	10	10	9	9	FALSE	FALSE	FALSE	FALSE	FALSE	FALSE	FALSE	FALSE	FALSE	FALSE	FALSE	7	10	8	8	8	7	7	10	10	9	9	17919.982421875	15198.064453125	13071.8	12476.494140625	14318.123046875
O14647	CHD2	Homo sapiens	Chromodomain-helicase-DNA-binding protein 2	CHD2_HUMAN	homo_sapiens_UP000005640_9606_2022	0	211344	FGAEDLFK	TRUE	974	TRUE	4	2	4	4	4	3	3	3	4	4	4	FALSE	FALSE	FALSE	FALSE	FALSE	FALSE	FALSE	FALSE	FALSE	FALSE	FALSE	4	2	4	4	4	3	3	3	4	4	4	38385.3	49976.2	30894.544921875	31402.158203125	49530.9
O14647	CHD2	Homo sapiens	Chromodomain-helicase-DNA-binding protein 2	CHD2_HUMAN	homo_sapiens_UP000005640_9606_2022	0	211344	VLEPFLLR	TRUE	692	TRUE	4	2	4	4	4	3	3	3	4	4	4	FALSE	FALSE	FALSE	FALSE	FALSE	FALSE	FALSE	FALSE	FALSE	FALSE	FALSE	4	2	4	4	4	3	3	3	4	4	4	38385.3	49976.2	30894.544921875	31402.158203125	49530.9
O14647	CHD2	Homo sapiens	Chromodomain-helicase-DNA-binding protein 2	CHD2_HUMAN	homo_sapiens_UP000005640_9606_2022	0	211344	HHQYEQHWYK	TRUE	1662	TRUE	4	2	4	4	4	3	3	3	4	4	4	FALSE	FALSE	FALSE	FALSE	FALSE	FALSE	FALSE	FALSE	FALSE	FALSE	FALSE	4	2	4	4	4	3	3	3	4	4	4	38385.3	49976.2	30894.544921875	31402.158203125	49530.9
O14647	CHD2	Homo sapiens	Chromodomain-helicase-DNA-binding protein 2	CHD2_HUMAN	homo_sapiens_UP000005640_9606_2022	0	211344	TILENNSGR	TRUE	949	TRUE	4	2	4	4	4	3	3	3	4	4	4	FALSE	FALSE	FALSE	FALSE	FALSE	FALSE	FALSE	FALSE	FALSE	FALSE	FALSE	4	2	4	4	4	3	3	3	4	4	4	38385.3	49976.2	30894.544921875	31402.158203125	49530.9
O14654	IRS4	Homo sapiens	Insulin receptor substrate 4	IRS4_HUMAN	homo_sapiens_UP000005640_9606_2022	0	133768	FVTPSEPVAHSR	TRUE	399	TRUE	25	24	24	26	25	24	23	24	25	25	22	FALSE	FALSE	FALSE	FALSE	FALSE	FALSE	FALSE	FALSE	FALSE	FALSE	FALSE	25	24	24	26	25	24	23	24	25	25	22	569004	546152	608477	646150	593289
O14654	IRS4	Homo sapiens	Insulin receptor substrate 4	IRS4_HUMAN	homo_sapiens_UP000005640_9606_2022	0	133768	HLGLVPLEPGGWLR	TRUE	360	TRUE	25	24	24	26	25	24	23	24	25	25	22	FALSE	FALSE	FALSE	FALSE	FALSE	FALSE	FALSE	FALSE	FALSE	FALSE	FALSE	25	24	24	26	25	24	23	24	25	25	22	569004	546152	608477	646150	593289
O14654	IRS4	Homo sapiens	Insulin receptor substrate 4	IRS4_HUMAN	homo_sapiens_UP000005640_9606_2022	0	133768	DAEIPEGAAR	TRUE	675	TRUE	25	24	24	26	25	24	23	24	25	25	22	FALSE	FALSE	FALSE	FALSE	FALSE	FALSE	FALSE	FALSE	FALSE	FALSE	FALSE	25	24	24	26	25	24	23	24	25	25	22	569004	546152	608477	646150	593289
O14654	IRS4	Homo sapiens	Insulin receptor substrate 4	IRS4_HUMAN	homo_sapiens_UP000005640_9606_2022	0	133768	AAVSAFPTDSLER	TRUE	1098	TRUE	25	24	24	26	25	24	23	24	25	25	22	FALSE	FALSE	FALSE	FALSE	FALSE	FALSE	FALSE	FALSE	FALSE	FALSE	FALSE	25	24	24	26	25	24	23	24	25	25	22	569004	546152	608477	646150	593289
O14654	IRS4	Homo sapiens	Insulin receptor substrate 4	IRS4_HUMAN	homo_sapiens_UP000005640_9606_2022	0	133768	VSPPPAPSPPK	TRUE	750	TRUE	25	24	24	26	25	24	23	24	25	25	22	FALSE	FALSE	FALSE	FALSE	FALSE	FALSE	FALSE	FALSE	FALSE	FALSE	FALSE	25	24	24	26	25	24	23	24	25	25	22	569004	546152	608477	646150	593289
O14654	IRS4	Homo sapiens	Insulin receptor substrate 4	IRS4_HUMAN	homo_sapiens_UP000005640_9606_2022	0	133768	LETADAPAR	TRUE	100	TRUE	25	24	24	26	25	24	23	24	25	25	22	FALSE	FALSE	FALSE	FALSE	FALSE	FALSE	FALSE	FALSE	FALSE	FALSE	FALSE	25	24	24	26	25	24	23	24	25	25	22	569004	546152	608477	646150	593289
O14654	IRS4	Homo sapiens	Insulin receptor substrate 4	IRS4_HUMAN	homo_sapiens_UP000005640_9606_2022	0	133768	DVWQVIVK	TRUE	233	TRUE	25	24	24	26	25	24	23	24	25	25	22	FALSE	FALSE	FALSE	FALSE	FALSE	FALSE	FALSE	FALSE	FALSE	FALSE	FALSE	25	24	24	26	25	24	23	24	25	25	22	569004	546152	608477	646150	593289
O14654	IRS4	Homo sapiens	Insulin receptor substrate 4	IRS4_HUMAN	homo_sapiens_UP000005640_9606_2022	0	133768	LETADAPARLEYYENAR	TRUE	100	TRUE	25	24	24	26	25	24	23	24	25	25	22	FALSE	FALSE	FALSE	FALSE	FALSE	FALSE	FALSE	FALSE	FALSE	FALSE	FALSE	25	24	24	26	25	24	23	24	25	25	22	569004	546152	608477	646150	593289
O14654	IRS4	Homo sapiens	Insulin receptor substrate 4	IRS4_HUMAN	homo_sapiens_UP000005640_9606_2022	0	133768	SWSSYFSLPNPFR	TRUE	804	TRUE	25	24	24	26	25	24	23	24	25	25	22	FALSE	FALSE	FALSE	FALSE	FALSE	FALSE	FALSE	FALSE	FALSE	FALSE	FALSE	25	24	24	26	25	24	23	24	25	25	22	569004	546152	608477	646150	593289
O14654	IRS4	Homo sapiens	Insulin receptor substrate 4	IRS4_HUMAN	homo_sapiens_UP000005640_9606_2022	0	133768	AVSVPASFFR	TRUE	425	TRUE	25	24	24	26	25	24	23	24	25	25	22	FALSE	FALSE	FALSE	FALSE	FALSE	FALSE	FALSE	FALSE	FALSE	FALSE	FALSE	25	24	24	26	25	24	23	24	25	25	22	569004	546152	608477	646150	593289
O14654	IRS4	Homo sapiens	Insulin receptor substrate 4	IRS4_HUMAN	homo_sapiens_UP000005640_9606_2022	0	133768	GDNQAGGAAAAAAAPEPPPR	TRUE	1199	TRUE	25	24	24	26	25	24	23	24	25	25	22	FALSE	FALSE	FALSE	FALSE	FALSE	FALSE	FALSE	FALSE	FALSE	FALSE	FALSE	25	24	24	26	25	24	23	24	25	25	22	569004	546152	608477	646150	593289
O14654	IRS4	Homo sapiens	Insulin receptor substrate 4	IRS4_HUMAN	homo_sapiens_UP000005640_9606_2022	0	133768	DNQFDSPK	TRUE	1247	TRUE	25	24	24	26	25	24	23	24	25	25	22	FALSE	FALSE	FALSE	FALSE	FALSE	FALSE	FALSE	FALSE	FALSE	FALSE	FALSE	25	24	24	26	25	24	23	24	25	25	22	569004	546152	608477	646150	593289
O14654	IRS4	Homo sapiens	Insulin receptor substrate 4	IRS4_HUMAN	homo_sapiens_UP000005640_9606_2022	0	133768	LLQEEEQERR	TRUE	1074	TRUE	25	24	24	26	25	24	23	24	25	25	22	FALSE	FALSE	FALSE	FALSE	FALSE	FALSE	FALSE	FALSE	FALSE	FALSE	FALSE	25	24	24	26	25	24	23	24	25	25	22	569004	546152	608477	646150	593289
O14654	IRS4	Homo sapiens	Insulin receptor substrate 4	IRS4_HUMAN	homo_sapiens_UP000005640_9606_2022	0	133768	DVWQVIVKPR	TRUE	233	TRUE	25	24	24	26	25	24	23	24	25	25	22	FALSE	FALSE	FALSE	FALSE	FALSE	FALSE	FALSE	FALSE	FALSE	FALSE	FALSE	25	24	24	26	25	24	23	24	25	25	22	569004	546152	608477	646150	593289
O14654	IRS4	Homo sapiens	Insulin receptor substrate 4	IRS4_HUMAN	homo_sapiens_UP000005640_9606_2022	0	133768	ANPLSLDSAR	TRUE	985	TRUE	25	24	24	26	25	24	23	24	25	25	22	FALSE	FALSE	FALSE	FALSE	FALSE	FALSE	FALSE	FALSE	FALSE	FALSE	FALSE	25	24	24	26	25	24	23	24	25	25	22	569004	546152	608477	646150	593289
O14654	IRS4	Homo sapiens	Insulin receptor substrate 4	IRS4_HUMAN	homo_sapiens_UP000005640_9606_2022	0	133768	GAQDVAGGSNPGAHNPSANLAR	TRUE	1177	TRUE	25	24	24	26	25	24	23	24	25	25	22	FALSE	FALSE	FALSE	FALSE	FALSE	FALSE	FALSE	FALSE	FALSE	FALSE	FALSE	25	24	24	26	25	24	23	24	25	25	22	569004	546152	608477	646150	593289
O14654	IRS4	Homo sapiens	Insulin receptor substrate 4	IRS4_HUMAN	homo_sapiens_UP000005640_9606_2022	0	133768	EVSYNWDPK	TRUE	844	TRUE	25	24	24	26	25	24	23	24	25	25	22	FALSE	FALSE	FALSE	FALSE	FALSE	FALSE	FALSE	FALSE	FALSE	FALSE	FALSE	25	24	24	26	25	24	23	24	25	25	22	569004	546152	608477	646150	593289
O14654	IRS4	Homo sapiens	Insulin receptor substrate 4	IRS4_HUMAN	homo_sapiens_UP000005640_9606_2022	0	133768	LYFCVDR	TRUE	655	TRUE	25	24	24	26	25	24	23	24	25	25	22	FALSE	FALSE	FALSE	FALSE	FALSE	FALSE	FALSE	FALSE	FALSE	FALSE	FALSE	25	24	24	26	25	24	23	24	25	25	22	569004	546152	608477	646150	593289
O14654	IRS4	Homo sapiens	Insulin receptor substrate 4	IRS4_HUMAN	homo_sapiens_UP000005640_9606_2022	0	133768	GYMMMFPR	TRUE	742	TRUE	25	24	24	26	25	24	23	24	25	25	22	FALSE	FALSE	FALSE	FALSE	FALSE	FALSE	FALSE	FALSE	FALSE	FALSE	FALSE	25	24	24	26	25	24	23	24	25	25	22	569004	546152	608477	646150	593289
O14654	IRS4	Homo sapiens	Insulin receptor substrate 4	IRS4_HUMAN	homo_sapiens_UP000005640_9606_2022	0	133768	DAASKPSGEGSFSK	TRUE	853	TRUE	25	24	24	26	25	24	23	24	25	25	22	FALSE	FALSE	FALSE	FALSE	FALSE	FALSE	FALSE	FALSE	FALSE	FALSE	FALSE	25	24	24	26	25	24	23	24	25	25	22	569004	546152	608477	646150	593289
O14654	IRS4	Homo sapiens	Insulin receptor substrate 4	IRS4_HUMAN	homo_sapiens_UP000005640_9606_2022	0	133768	LSSEVSGSGSGNFGEEGNPQGK	TRUE	456	TRUE	25	24	24	26	25	24	23	24	25	25	22	FALSE	FALSE	FALSE	FALSE	FALSE	FALSE	FALSE	FALSE	FALSE	FALSE	FALSE	25	24	24	26	25	24	23	24	25	25	22	569004	546152	608477	646150	593289
O14654	IRS4	Homo sapiens	Insulin receptor substrate 4	IRS4_HUMAN	homo_sapiens_UP000005640_9606_2022	0	133768	LEYYENAR	TRUE	109	TRUE	25	24	24	26	25	24	23	24	25	25	22	FALSE	FALSE	FALSE	FALSE	FALSE	FALSE	FALSE	FALSE	FALSE	FALSE	FALSE	25	24	24	26	25	24	23	24	25	25	22	569004	546152	608477	646150	593289
O14654	IRS4	Homo sapiens	Insulin receptor substrate 4	IRS4_HUMAN	homo_sapiens_UP000005640_9606_2022	0	133768	EADSSSDYVNMDFTK	TRUE	914	TRUE	25	24	24	26	25	24	23	24	25	25	22	FALSE	FALSE	FALSE	FALSE	FALSE	FALSE	FALSE	FALSE	FALSE	FALSE	FALSE	25	24	24	26	25	24	23	24	25	25	22	569004	546152	608477	646150	593289
O14654	IRS4	Homo sapiens	Insulin receptor substrate 4	IRS4_HUMAN	homo_sapiens_UP000005640_9606_2022	0	133768	AIGDGEDEMLFTR	TRUE	385	TRUE	25	24	24	26	25	24	23	24	25	25	22	FALSE	FALSE	FALSE	FALSE	FALSE	FALSE	FALSE	FALSE	FALSE	FALSE	FALSE	25	24	24	26	25	24	23	24	25	25	22	569004	546152	608477	646150	593289
O14654	IRS4	Homo sapiens	Insulin receptor substrate 4	IRS4_HUMAN	homo_sapiens_UP000005640_9606_2022	0	133768	LLQEEEQER	TRUE	1074	TRUE	25	24	24	26	25	24	23	24	25	25	22	FALSE	FALSE	FALSE	FALSE	FALSE	FALSE	FALSE	FALSE	FALSE	FALSE	FALSE	25	24	24	26	25	24	23	24	25	25	22	569004	546152	608477	646150	593289
O14654	IRS4	Homo sapiens	Insulin receptor substrate 4	IRS4_HUMAN	homo_sapiens_UP000005640_9606_2022	0	133768	RDNQFDSPK	TRUE	1246	TRUE	25	24	24	26	25	24	23	24	25	25	22	FALSE	FALSE	FALSE	FALSE	FALSE	FALSE	FALSE	FALSE	FALSE	FALSE	FALSE	25	24	24	26	25	24	23	24	25	25	22	569004	546152	608477	646150	593289
O14656	TOR1A	Homo sapiens	Torsin-1A	TOR1A_HUMAN	homo_sapiens_UP000005640_9606_2022	0	37808.7	ITDVALDFWR	TRUE	214	TRUE	1	1	0	0	0	1	1	1	0	1	0	TRUE	TRUE	TRUE	TRUE	TRUE	TRUE	TRUE	TRUE	TRUE	TRUE	TRUE	1	1	0	0	0	1	1	0	0	1	0	3073.322509765625	15643.6962890625	NaN	NaN	NaN
O14662	STX16	Homo sapiens	Syntaxin-16	STX16_HUMAN	homo_sapiens_UP000005640_9606_2022	0	37031.2	LTDAFLLLR	TRUE	6	TRUE	2	2	2	2	2	2	2	2	2	1	2	FALSE	FALSE	FALSE	FALSE	FALSE	FALSE	FALSE	FALSE	FALSE	FALSE	FALSE	2	2	2	2	2	2	2	2	2	1	2	261994	218857	270723	148660	186469
O14662	STX16	Homo sapiens	Syntaxin-16	STX16_HUMAN	homo_sapiens_UP000005640_9606_2022	0	37031.2	ELASLHDK	TRUE	98	TRUE	2	2	2	2	2	2	2	2	2	1	2	FALSE	FALSE	FALSE	FALSE	FALSE	FALSE	FALSE	FALSE	FALSE	FALSE	FALSE	2	2	2	2	2	2	2	2	2	1	2	261994	218857	270723	148660	186469
O14683	TP53I11	Homo sapiens	Tumor protein p53-inducible protein 11	P5I11_HUMAN	homo_sapiens_UP000005640_9606_2022	0.0006991377301328362	21053.9	ILGVGGEDDDGEVHR	TRUE	27	TRUE	1	1	1	0	0	0	1	0	0	0	1	TRUE	TRUE	TRUE	TRUE	TRUE	TRUE	TRUE	TRUE	TRUE	TRUE	TRUE	0	1	1	0	0	0	1	0	0	0	1	NaN	920876	1.26701e+06	NaN	NaN
O14717	TRDMT1	Homo sapiens	tRNA (cytosine(38)-C(5))-methyltransferase	TRDMT_HUMAN	homo_sapiens_UP000005640_9606_2022	0.0006991377301328362	44596.6	IESVHPQK	TRUE	189	TRUE	0	1	1	0	1	0	0	0	0	0	0	TRUE	TRUE	TRUE	TRUE	TRUE	TRUE	TRUE	TRUE	TRUE	TRUE	TRUE	0	1	1	0	1	0	0	0	0	0	0	NaN	36633.9	21356.244140625	NaN	33536.6
O14730	RIOK3	Homo sapiens	Serine/threonine-protein kinase RIO3	RIOK3_HUMAN	homo_sapiens_UP000005640_9606_2022	0	59093	GGVKEALSER	TRUE	453	TRUE	1	2	2	2	3	3	3	2	3	2	2	FALSE	FALSE	FALSE	FALSE	FALSE	FALSE	FALSE	FALSE	FALSE	FALSE	FALSE	1	2	2	2	3	3	3	2	3	2	2	4045.78	66923.5	31226	59694.3	35891.5
O14730	RIOK3	Homo sapiens	Serine/threonine-protein kinase RIO3	RIOK3_HUMAN	homo_sapiens_UP000005640_9606_2022	0	59093	VSISFENYR	TRUE	109	TRUE	1	2	2	2	3	3	3	2	3	2	2	FALSE	FALSE	FALSE	FALSE	FALSE	FALSE	FALSE	FALSE	FALSE	FALSE	FALSE	1	2	2	2	3	3	3	2	3	2	2	4045.78	66923.5	31226	59694.3	35891.5
O14730	RIOK3	Homo sapiens	Serine/threonine-protein kinase RIO3	RIOK3_HUMAN	homo_sapiens_UP000005640_9606_2022	0	59093	LSNHVFNALK	TRUE	198	TRUE	1	2	2	2	3	3	3	2	3	2	2	FALSE	FALSE	FALSE	FALSE	FALSE	FALSE	FALSE	FALSE	FALSE	FALSE	FALSE	1	2	2	2	3	3	3	2	3	2	2	4045.78	66923.5	31226	59694.3	35891.5
O14733	MAP2K7	Homo sapiens	Dual specificity mitogen-activated protein kinase kinase 7	MP2K7_HUMAN	homo_sapiens_UP000005640_9606_2022	0	47484.9	VLQEEPPLLPGHMGFSGDFQSFVK	TRUE	335	TRUE	5	5	5	3	5	5	3	5	5	4	4	FALSE	FALSE	FALSE	FALSE	FALSE	FALSE	FALSE	FALSE	FALSE	FALSE	FALSE	5	5	5	3	5	5	3	5	5	4	4	88268.4	169832	174583	61235.4	108815
O14733	MAP2K7	Homo sapiens	Dual specificity mitogen-activated protein kinase kinase 7	MP2K7_HUMAN	homo_sapiens_UP000005640_9606_2022	0	47484.9	TSGVLSQPHLPFFR	TRUE	406	TRUE	5	5	5	3	5	5	3	5	5	4	4	FALSE	FALSE	FALSE	FALSE	FALSE	FALSE	FALSE	FALSE	FALSE	FALSE	FALSE	5	5	5	3	5	5	3	5	5	4	4	88268.4	169832	174583	61235.4	108815
O14733	MAP2K7	Homo sapiens	Dual specificity mitogen-activated protein kinase kinase 7	MP2K7_HUMAN	homo_sapiens_UP000005640_9606_2022	0	47484.9	MQGPIPER	TRUE	210	TRUE	5	5	5	3	5	5	3	5	5	4	4	FALSE	FALSE	FALSE	FALSE	FALSE	FALSE	FALSE	FALSE	FALSE	FALSE	FALSE	5	5	5	3	5	5	3	5	5	4	4	88268.4	169832	174583	61235.4	108815
O14733	MAP2K7	Homo sapiens	Dual specificity mitogen-activated protein kinase kinase 7	MP2K7_HUMAN	homo_sapiens_UP000005640_9606_2022	0	47484.9	HMLGLPSTLFTPR	TRUE	73	TRUE	5	5	5	3	5	5	3	5	5	4	4	FALSE	FALSE	FALSE	FALSE	FALSE	FALSE	FALSE	FALSE	FALSE	FALSE	FALSE	5	5	5	3	5	5	3	5	5	4	4	88268.4	169832	174583	61235.4	108815
O14733	MAP2K7	Homo sapiens	Dual specificity mitogen-activated protein kinase kinase 7	MP2K7_HUMAN	homo_sapiens_UP000005640_9606_2022	0	47484.9	SMESIEIDQK	TRUE	86	TRUE	5	5	5	3	5	5	3	5	5	4	4	FALSE	FALSE	FALSE	FALSE	FALSE	FALSE	FALSE	FALSE	FALSE	FALSE	FALSE	5	5	5	3	5	5	3	5	5	4	4	88268.4	169832	174583	61235.4	108815
O14734	ACOT8	Homo sapiens	Acyl-coenzyme A thioesterase 8	ACOT8_HUMAN	homo_sapiens_UP000005640_9606_2022	0	35914.2	HYWVPAK	TRUE	46	TRUE	1	1	1	1	1	1	1	1	1	1	1	TRUE	TRUE	TRUE	TRUE	TRUE	TRUE	TRUE	TRUE	TRUE	TRUE	TRUE	1	1	1	1	1	1	1	1	1	1	1	39066.4	69824.6	59368.1	57650.6	40215
O14735	CDIPT	Homo sapiens	CDP-diacylglycerol--inositol 3-phosphatidyltransferase	CDIPT_HUMAN	homo_sapiens_UP000005640_9606_2022	0.00024021138601969732	23538.8	MIDLSGNPVLR	TRUE	122	TRUE	2	2	2	2	2	1	1	2	2	2	2	FALSE	FALSE	FALSE	FALSE	FALSE	FALSE	FALSE	FALSE	FALSE	FALSE	FALSE	2	2	2	2	2	1	1	2	2	2	2	59083.6	148988	114926	111364	118016
O14735	CDIPT	Homo sapiens	CDP-diacylglycerol--inositol 3-phosphatidyltransferase	CDIPT_HUMAN	homo_sapiens_UP000005640_9606_2022	0.00024021138601969732	23538.8	NMAALDAADR	TRUE	200	TRUE	2	2	2	2	2	1	1	2	2	2	2	FALSE	FALSE	FALSE	FALSE	FALSE	FALSE	FALSE	FALSE	FALSE	FALSE	FALSE	2	2	2	2	2	1	1	2	2	2	2	59083.6	148988	114926	111364	118016
O14737	PDCD5	Homo sapiens	Programmed cell death protein 5	PDCD5_HUMAN	homo_sapiens_UP000005640_9606_2022	0	14285.1	VSEQGLIEILK	TRUE	87	TRUE	5	4	6	5	6	4	4	6	5	5	5	FALSE	FALSE	FALSE	FALSE	FALSE	FALSE	FALSE	FALSE	FALSE	FALSE	FALSE	5	4	6	5	6	4	4	6	5	5	5	168337	119171	148848	55811.4	121769
O14737	PDCD5	Homo sapiens	Programmed cell death protein 5	PDCD5_HUMAN	homo_sapiens_UP000005640_9606_2022	0	14285.1	AVENYLIQMAR	TRUE	69	TRUE	5	4	6	5	6	4	4	6	5	5	5	FALSE	FALSE	FALSE	FALSE	FALSE	FALSE	FALSE	FALSE	FALSE	FALSE	FALSE	5	4	6	5	6	4	4	6	5	5	5	168337	119171	148848	55811.4	121769
O14737	PDCD5	Homo sapiens	Programmed cell death protein 5	PDCD5_HUMAN	homo_sapiens_UP000005640_9606_2022	0	14285.1	NSILAQVLDQSAR	TRUE	41	TRUE	5	4	6	5	6	4	4	6	5	5	5	FALSE	FALSE	FALSE	FALSE	FALSE	FALSE	FALSE	FALSE	FALSE	FALSE	FALSE	5	4	6	5	6	4	4	6	5	5	5	168337	119171	148848	55811.4	121769
O14737	PDCD5	Homo sapiens	Programmed cell death protein 5	PDCD5_HUMAN	homo_sapiens_UP000005640_9606_2022	0	14285.1	VSEQGLIEILKK	TRUE	87	TRUE	5	4	6	5	6	4	4	6	5	5	5	FALSE	FALSE	FALSE	FALSE	FALSE	FALSE	FALSE	FALSE	FALSE	FALSE	FALSE	5	4	6	5	6	4	4	6	5	5	5	168337	119171	148848	55811.4	121769
O14737	PDCD5	Homo sapiens	Programmed cell death protein 5	PDCD5_HUMAN	homo_sapiens_UP000005640_9606_2022	0	14285.1	LAELQAK	TRUE	14	TRUE	5	4	6	5	6	4	4	6	5	5	5	FALSE	FALSE	FALSE	FALSE	FALSE	FALSE	FALSE	FALSE	FALSE	FALSE	FALSE	5	4	6	5	6	4	4	6	5	5	5	168337	119171	148848	55811.4	121769
O14737	PDCD5	Homo sapiens	Programmed cell death protein 5	PDCD5_HUMAN	homo_sapiens_UP000005640_9606_2022	0	14285.1	HGDPGDAAQQEAK	TRUE	21	TRUE	5	4	6	5	6	4	4	6	5	5	5	FALSE	FALSE	FALSE	FALSE	FALSE	FALSE	FALSE	FALSE	FALSE	FALSE	FALSE	5	4	6	5	6	4	4	6	5	5	5	168337	119171	148848	55811.4	121769
O14737	PDCD5	Homo sapiens	Programmed cell death protein 5	PDCD5_HUMAN	homo_sapiens_UP000005640_9606_2022	0	14285.1	YGQLSEK	TRUE	80	TRUE	5	4	6	5	6	4	4	6	5	5	5	FALSE	FALSE	FALSE	FALSE	FALSE	FALSE	FALSE	FALSE	FALSE	FALSE	FALSE	5	4	6	5	6	4	4	6	5	5	5	168337	119171	148848	55811.4	121769
O14744	PRMT5	Homo sapiens	Protein arginine N-methyltransferase 5	ANM5_HUMAN	homo_sapiens_UP000005640_9606_2022	0	72683.9	DWNTLIVGK	TRUE	77	TRUE	46	45	47	46	45	45	46	45	48	47	45	FALSE	FALSE	FALSE	FALSE	FALSE	FALSE	FALSE	FALSE	FALSE	FALSE	FALSE	46	45	47	46	45	45	46	45	48	47	45	107022560	104749624	103260496	108193768	98815976
O14744	PRMT5	Homo sapiens	Protein arginine N-methyltransferase 5	ANM5_HUMAN	homo_sapiens_UP000005640_9606_2022	0	72683.9	EFIQEPAK	TRUE	53	TRUE	46	45	47	46	45	45	46	45	48	47	45	FALSE	FALSE	FALSE	FALSE	FALSE	FALSE	FALSE	FALSE	FALSE	FALSE	FALSE	46	45	47	46	45	45	46	45	48	47	45	107022560	104749624	103260496	108193768	98815976
O14744	PRMT5	Homo sapiens	Protein arginine N-methyltransferase 5	ANM5_HUMAN	homo_sapiens_UP000005640_9606_2022	0	72683.9	WLGEPIK	TRUE	221	TRUE	46	45	47	46	45	45	46	45	48	47	45	FALSE	FALSE	FALSE	FALSE	FALSE	FALSE	FALSE	FALSE	FALSE	FALSE	FALSE	46	45	47	46	45	45	46	45	48	47	45	107022560	104749624	103260496	108193768	98815976
O14744	PRMT5	Homo sapiens	Protein arginine N-methyltransferase 5	ANM5_HUMAN	homo_sapiens_UP000005640_9606_2022	0	72683.9	SDLLLSGR	TRUE	69	TRUE	46	45	47	46	45	45	46	45	48	47	45	FALSE	FALSE	FALSE	FALSE	FALSE	FALSE	FALSE	FALSE	FALSE	FALSE	FALSE	46	45	47	46	45	45	46	45	48	47	45	107022560	104749624	103260496	108193768	98815976
O14744	PRMT5	Homo sapiens	Protein arginine N-methyltransferase 5	ANM5_HUMAN	homo_sapiens_UP000005640_9606_2022	0	72683.9	VLTNHIHTGHHSSMFWMR	TRUE	137	TRUE	46	45	47	46	45	45	46	45	48	47	45	FALSE	FALSE	FALSE	FALSE	FALSE	FALSE	FALSE	FALSE	FALSE	FALSE	FALSE	46	45	47	46	45	45	46	45	48	47	45	107022560	104749624	103260496	108193768	98815976
O14744	PRMT5	Homo sapiens	Protein arginine N-methyltransferase 5	ANM5_HUMAN	homo_sapiens_UP000005640_9606_2022	0	72683.9	VPLVAPEDLR	TRUE	155	TRUE	46	45	47	46	45	45	46	45	48	47	45	FALSE	FALSE	FALSE	FALSE	FALSE	FALSE	FALSE	FALSE	FALSE	FALSE	FALSE	46	45	47	46	45	45	46	45	48	47	45	107022560	104749624	103260496	108193768	98815976
O14744	PRMT5	Homo sapiens	Protein arginine N-methyltransferase 5	ANM5_HUMAN	homo_sapiens_UP000005640_9606_2022	0	72683.9	AAILPTSIFLTNK	TRUE	228	TRUE	46	45	47	46	45	45	46	45	48	47	45	FALSE	FALSE	FALSE	FALSE	FALSE	FALSE	FALSE	FALSE	FALSE	FALSE	FALSE	46	45	47	46	45	45	46	45	48	47	45	107022560	104749624	103260496	108193768	98815976
O14744	PRMT5	Homo sapiens	Protein arginine N-methyltransferase 5	ANM5_HUMAN	homo_sapiens_UP000005640_9606_2022	0	72683.9	GFPVLSK	TRUE	242	TRUE	46	45	47	46	45	45	46	45	48	47	45	FALSE	FALSE	FALSE	FALSE	FALSE	FALSE	FALSE	FALSE	FALSE	FALSE	FALSE	46	45	47	46	45	45	46	45	48	47	45	107022560	104749624	103260496	108193768	98815976
O14744	PRMT5	Homo sapiens	Protein arginine N-methyltransferase 5	ANM5_HUMAN	homo_sapiens_UP000005640_9606_2022	0	72683.9	VPLVAPEDLRDDIIENAPTTHTEEYSGEEK	TRUE	155	TRUE	46	45	47	46	45	45	46	45	48	47	45	FALSE	FALSE	FALSE	FALSE	FALSE	FALSE	FALSE	FALSE	FALSE	FALSE	FALSE	46	45	47	46	45	45	46	45	48	47	45	107022560	104749624	103260496	108193768	98815976
O14744	PRMT5	Homo sapiens	Protein arginine N-methyltransferase 5	ANM5_HUMAN	homo_sapiens_UP000005640_9606_2022	0	72683.9	LSPWIRPDSK	TRUE	86	TRUE	46	45	47	46	45	45	46	45	48	47	45	FALSE	FALSE	FALSE	FALSE	FALSE	FALSE	FALSE	FALSE	FALSE	FALSE	FALSE	46	45	47	46	45	45	46	45	48	47	45	107022560	104749624	103260496	108193768	98815976
O14744	PRMT5	Homo sapiens	Protein arginine N-methyltransferase 5	ANM5_HUMAN	homo_sapiens_UP000005640_9606_2022	0	72683.9	YSQYQQAIYK	TRUE	334	TRUE	46	45	47	46	45	45	46	45	48	47	45	FALSE	FALSE	FALSE	FALSE	FALSE	FALSE	FALSE	FALSE	FALSE	FALSE	FALSE	46	45	47	46	45	45	46	45	48	47	45	107022560	104749624	103260496	108193768	98815976
O14744	PRMT5	Homo sapiens	Protein arginine N-methyltransferase 5	ANM5_HUMAN	homo_sapiens_UP000005640_9606_2022	0	72683.9	EWVAPEK	TRUE	422	TRUE	46	45	47	46	45	45	46	45	48	47	45	FALSE	FALSE	FALSE	FALSE	FALSE	FALSE	FALSE	FALSE	FALSE	FALSE	FALSE	46	45	47	46	45	45	46	45	48	47	45	107022560	104749624	103260496	108193768	98815976
O14744	PRMT5	Homo sapiens	Protein arginine N-methyltransferase 5	ANM5_HUMAN	homo_sapiens_UP000005640_9606_2022	0	72683.9	IAVALEIGADLPSNHVIDR	TRUE	202	TRUE	46	45	47	46	45	45	46	45	48	47	45	FALSE	FALSE	FALSE	FALSE	FALSE	FALSE	FALSE	FALSE	FALSE	FALSE	FALSE	46	45	47	46	45	45	46	45	48	47	45	107022560	104749624	103260496	108193768	98815976
O14744	PRMT5	Homo sapiens	Protein arginine N-methyltransferase 5	ANM5_HUMAN	homo_sapiens_UP000005640_9606_2022	0	72683.9	DDGVSIPGEYTSFLAPISSSK	TRUE	459	TRUE	46	45	47	46	45	45	46	45	48	47	45	FALSE	FALSE	FALSE	FALSE	FALSE	FALSE	FALSE	FALSE	FALSE	FALSE	FALSE	46	45	47	46	45	45	46	45	48	47	45	107022560	104749624	103260496	108193768	98815976
O14744	PRMT5	Homo sapiens	Protein arginine N-methyltransferase 5	ANM5_HUMAN	homo_sapiens_UP000005640_9606_2022	0	72683.9	AAILPTSIFLTNKK	TRUE	228	TRUE	46	45	47	46	45	45	46	45	48	47	45	FALSE	FALSE	FALSE	FALSE	FALSE	FALSE	FALSE	FALSE	FALSE	FALSE	FALSE	46	45	47	46	45	45	46	45	48	47	45	107022560	104749624	103260496	108193768	98815976
O14744	PRMT5	Homo sapiens	Protein arginine N-methyltransferase 5	ANM5_HUMAN	homo_sapiens_UP000005640_9606_2022	0	72683.9	DTNVQVLMVLGAGR	TRUE	355	TRUE	46	45	47	46	45	45	46	45	48	47	45	FALSE	FALSE	FALSE	FALSE	FALSE	FALSE	FALSE	FALSE	FALSE	FALSE	FALSE	46	45	47	46	45	45	46	45	48	47	45	107022560	104749624	103260496	108193768	98815976
O14744	PRMT5	Homo sapiens	Protein arginine N-methyltransferase 5	ANM5_HUMAN	homo_sapiens_UP000005640_9606_2022	0	72683.9	TWMWWHNFR	TRUE	185	TRUE	46	45	47	46	45	45	46	45	48	47	45	FALSE	FALSE	FALSE	FALSE	FALSE	FALSE	FALSE	FALSE	FALSE	FALSE	FALSE	46	45	47	46	45	45	46	45	48	47	45	107022560	104749624	103260496	108193768	98815976
O14744	PRMT5	Homo sapiens	Protein arginine N-methyltransferase 5	ANM5_HUMAN	homo_sapiens_UP000005640_9606_2022	0	72683.9	QGFDFLCMPVFHPR	TRUE	36	TRUE	46	45	47	46	45	45	46	45	48	47	45	FALSE	FALSE	FALSE	FALSE	FALSE	FALSE	FALSE	FALSE	FALSE	FALSE	FALSE	46	45	47	46	45	45	46	45	48	47	45	107022560	104749624	103260496	108193768	98815976
O14744	PRMT5	Homo sapiens	Protein arginine N-methyltransferase 5	ANM5_HUMAN	homo_sapiens_UP000005640_9606_2022	0	72683.9	DDIIENAPTTHTEEYSGEEK	TRUE	165	TRUE	46	45	47	46	45	45	46	45	48	47	45	FALSE	FALSE	FALSE	FALSE	FALSE	FALSE	FALSE	FALSE	FALSE	FALSE	FALSE	46	45	47	46	45	45	46	45	48	47	45	107022560	104749624	103260496	108193768	98815976
O14744	PRMT5	Homo sapiens	Protein arginine N-methyltransferase 5	ANM5_HUMAN	homo_sapiens_UP000005640_9606_2022	0	72683.9	AAMAVGGAGGSR	TRUE	2	TRUE	46	45	47	46	45	45	46	45	48	47	45	FALSE	FALSE	FALSE	FALSE	FALSE	FALSE	FALSE	FALSE	FALSE	FALSE	FALSE	46	45	47	46	45	45	46	45	48	47	45	107022560	104749624	103260496	108193768	98815976
O14744	PRMT5	Homo sapiens	Protein arginine N-methyltransferase 5	ANM5_HUMAN	homo_sapiens_UP000005640_9606_2022	0	72683.9	VWYEWAVTAPVCSAIHNPTGR	TRUE	611	TRUE	46	45	47	46	45	45	46	45	48	47	45	FALSE	FALSE	FALSE	FALSE	FALSE	FALSE	FALSE	FALSE	FALSE	FALSE	FALSE	46	45	47	46	45	45	46	45	48	47	45	107022560	104749624	103260496	108193768	98815976
O14744	PRMT5	Homo sapiens	Protein arginine N-methyltransferase 5	ANM5_HUMAN	homo_sapiens_UP000005640_9606_2022	0	72683.9	MAAMAVGGAGGSRVSSGRDLNCVPEIADTLGAVAK	TRUE	1	TRUE	46	45	47	46	45	45	46	45	48	47	45	FALSE	FALSE	FALSE	FALSE	FALSE	FALSE	FALSE	FALSE	FALSE	FALSE	FALSE	46	45	47	46	45	45	46	45	48	47	45	107022560	104749624	103260496	108193768	98815976
O14744	PRMT5	Homo sapiens	Protein arginine N-methyltransferase 5	ANM5_HUMAN	homo_sapiens_UP000005640_9606_2022	0	72683.9	ADIIVSELLGSFADNELSPECLDGAQHFLK	TRUE	429	TRUE	46	45	47	46	45	45	46	45	48	47	45	FALSE	FALSE	FALSE	FALSE	FALSE	FALSE	FALSE	FALSE	FALSE	FALSE	FALSE	46	45	47	46	45	45	46	45	48	47	45	107022560	104749624	103260496	108193768	98815976
O14744	PRMT5	Homo sapiens	Protein arginine N-methyltransferase 5	ANM5_HUMAN	homo_sapiens_UP000005640_9606_2022	0	72683.9	KGFPVLSK	TRUE	241	TRUE	46	45	47	46	45	45	46	45	48	47	45	FALSE	FALSE	FALSE	FALSE	FALSE	FALSE	FALSE	FALSE	FALSE	FALSE	FALSE	46	45	47	46	45	45	46	45	48	47	45	107022560	104749624	103260496	108193768	98815976
O14744	PRMT5	Homo sapiens	Protein arginine N-methyltransferase 5	ANM5_HUMAN	homo_sapiens_UP000005640_9606_2022	0	72683.9	EFCSYLQYLEYLSQNRPPPNAYELFAK	TRUE	276	TRUE	46	45	47	46	45	45	46	45	48	47	45	FALSE	FALSE	FALSE	FALSE	FALSE	FALSE	FALSE	FALSE	FALSE	FALSE	FALSE	46	45	47	46	45	45	46	45	48	47	45	107022560	104749624	103260496	108193768	98815976
O14744	PRMT5	Homo sapiens	Protein arginine N-methyltransferase 5	ANM5_HUMAN	homo_sapiens_UP000005640_9606_2022	0	72683.9	RIAVALEIGADLPSNHVIDR	TRUE	201	TRUE	46	45	47	46	45	45	46	45	48	47	45	FALSE	FALSE	FALSE	FALSE	FALSE	FALSE	FALSE	FALSE	FALSE	FALSE	FALSE	46	45	47	46	45	45	46	45	48	47	45	107022560	104749624	103260496	108193768	98815976
O14744	PRMT5	Homo sapiens	Protein arginine N-methyltransferase 5	ANM5_HUMAN	homo_sapiens_UP000005640_9606_2022	0	72683.9	IAVALEIGADLPSNHVIDRWLGEPIK	TRUE	202	TRUE	46	45	47	46	45	45	46	45	48	47	45	FALSE	FALSE	FALSE	FALSE	FALSE	FALSE	FALSE	FALSE	FALSE	FALSE	FALSE	46	45	47	46	45	45	46	45	48	47	45	107022560	104749624	103260496	108193768	98815976
O14744	PRMT5	Homo sapiens	Protein arginine N-methyltransferase 5	ANM5_HUMAN	homo_sapiens_UP000005640_9606_2022	0	72683.9	GYEDYLQSPLQPLMDNLESQTYEVFEK	TRUE	303	TRUE	46	45	47	46	45	45	46	45	48	47	45	FALSE	FALSE	FALSE	FALSE	FALSE	FALSE	FALSE	FALSE	FALSE	FALSE	FALSE	46	45	47	46	45	45	46	45	48	47	45	107022560	104749624	103260496	108193768	98815976
O14744	PRMT5	Homo sapiens	Protein arginine N-methyltransferase 5	ANM5_HUMAN	homo_sapiens_UP000005640_9606_2022	0	72683.9	DPIKYSQYQQAIYK	TRUE	330	TRUE	46	45	47	46	45	45	46	45	48	47	45	FALSE	FALSE	FALSE	FALSE	FALSE	FALSE	FALSE	FALSE	FALSE	FALSE	FALSE	46	45	47	46	45	45	46	45	48	47	45	107022560	104749624	103260496	108193768	98815976
O14744	PRMT5	Homo sapiens	Protein arginine N-methyltransferase 5	ANM5_HUMAN	homo_sapiens_UP000005640_9606_2022	0	72683.9	GPLVNASLR	TRUE	369	TRUE	46	45	47	46	45	45	46	45	48	47	45	FALSE	FALSE	FALSE	FALSE	FALSE	FALSE	FALSE	FALSE	FALSE	FALSE	FALSE	46	45	47	46	45	45	46	45	48	47	45	107022560	104749624	103260496	108193768	98815976
O14744	PRMT5	Homo sapiens	Protein arginine N-methyltransferase 5	ANM5_HUMAN	homo_sapiens_UP000005640_9606_2022	0	72683.9	CLLDRVPEEEK	TRUE	344	TRUE	46	45	47	46	45	45	46	45	48	47	45	FALSE	FALSE	FALSE	FALSE	FALSE	FALSE	FALSE	FALSE	FALSE	FALSE	FALSE	46	45	47	46	45	45	46	45	48	47	45	107022560	104749624	103260496	108193768	98815976
O14744	PRMT5	Homo sapiens	Protein arginine N-methyltransferase 5	ANM5_HUMAN	homo_sapiens_UP000005640_9606_2022	0	72683.9	LHNFHQLSAPQPCFTFSHPNRDPMIDNNR	TRUE	506	TRUE	46	45	47	46	45	45	46	45	48	47	45	FALSE	FALSE	FALSE	FALSE	FALSE	FALSE	FALSE	FALSE	FALSE	FALSE	FALSE	46	45	47	46	45	45	46	45	48	47	45	107022560	104749624	103260496	108193768	98815976
O14744	PRMT5	Homo sapiens	Protein arginine N-methyltransferase 5	ANM5_HUMAN	homo_sapiens_UP000005640_9606_2022	0	72683.9	LEVQFIITGTNHHSEK	TRUE	260	TRUE	46	45	47	46	45	45	46	45	48	47	45	FALSE	FALSE	FALSE	FALSE	FALSE	FALSE	FALSE	FALSE	FALSE	FALSE	FALSE	46	45	47	46	45	45	46	45	48	47	45	107022560	104749624	103260496	108193768	98815976
O14744	PRMT5	Homo sapiens	Protein arginine N-methyltransferase 5	ANM5_HUMAN	homo_sapiens_UP000005640_9606_2022	0	72683.9	VLTNHIHTGHHSSMFWMRVPLVAPEDLRDDIIENAPTTHTEEYSGEEK	TRUE	137	TRUE	46	45	47	46	45	45	46	45	48	47	45	FALSE	FALSE	FALSE	FALSE	FALSE	FALSE	FALSE	FALSE	FALSE	FALSE	FALSE	46	45	47	46	45	45	46	45	48	47	45	107022560	104749624	103260496	108193768	98815976
O14744	PRMT5	Homo sapiens	Protein arginine N-methyltransferase 5	ANM5_HUMAN	homo_sapiens_UP000005640_9606_2022	0	72683.9	SDLLLSGRDWNTLIVGK	TRUE	69	TRUE	46	45	47	46	45	45	46	45	48	47	45	FALSE	FALSE	FALSE	FALSE	FALSE	FALSE	FALSE	FALSE	FALSE	FALSE	FALSE	46	45	47	46	45	45	46	45	48	47	45	107022560	104749624	103260496	108193768	98815976
O14744	PRMT5	Homo sapiens	Protein arginine N-methyltransferase 5	ANM5_HUMAN	homo_sapiens_UP000005640_9606_2022	0	72683.9	EKDRDPEAQFEMPYVVR	TRUE	489	TRUE	46	45	47	46	45	45	46	45	48	47	45	FALSE	FALSE	FALSE	FALSE	FALSE	FALSE	FALSE	FALSE	FALSE	FALSE	FALSE	46	45	47	46	45	45	46	45	48	47	45	107022560	104749624	103260496	108193768	98815976
O14744	PRMT5	Homo sapiens	Protein arginine N-methyltransferase 5	ANM5_HUMAN	homo_sapiens_UP000005640_9606_2022	0	72683.9	VLTNHIHTGHHSSMFWMRVPLVAPEDLR	TRUE	137	TRUE	46	45	47	46	45	45	46	45	48	47	45	FALSE	FALSE	FALSE	FALSE	FALSE	FALSE	FALSE	FALSE	FALSE	FALSE	FALSE	46	45	47	46	45	45	46	45	48	47	45	107022560	104749624	103260496	108193768	98815976
O14744	PRMT5	Homo sapiens	Protein arginine N-methyltransferase 5	ANM5_HUMAN	homo_sapiens_UP000005640_9606_2022	0	72683.9	DRDPEAQFEMPYVVR	TRUE	491	TRUE	46	45	47	46	45	45	46	45	48	47	45	FALSE	FALSE	FALSE	FALSE	FALSE	FALSE	FALSE	FALSE	FALSE	FALSE	FALSE	46	45	47	46	45	45	46	45	48	47	45	107022560	104749624	103260496	108193768	98815976
O14744	PRMT5	Homo sapiens	Protein arginine N-methyltransferase 5	ANM5_HUMAN	homo_sapiens_UP000005640_9606_2022	0	72683.9	LHNFHQLSAPQPCFTFSHPNR	TRUE	506	TRUE	46	45	47	46	45	45	46	45	48	47	45	FALSE	FALSE	FALSE	FALSE	FALSE	FALSE	FALSE	FALSE	FALSE	FALSE	FALSE	46	45	47	46	45	45	46	45	48	47	45	107022560	104749624	103260496	108193768	98815976
O14744	PRMT5	Homo sapiens	Protein arginine N-methyltransferase 5	ANM5_HUMAN	homo_sapiens_UP000005640_9606_2022	0	72683.9	DLNCVPEIADTLGAVAK	TRUE	19	TRUE	46	45	47	46	45	45	46	45	48	47	45	FALSE	FALSE	FALSE	FALSE	FALSE	FALSE	FALSE	FALSE	FALSE	FALSE	FALSE	46	45	47	46	45	45	46	45	48	47	45	107022560	104749624	103260496	108193768	98815976
O14744	PRMT5	Homo sapiens	Protein arginine N-methyltransferase 5	ANM5_HUMAN	homo_sapiens_UP000005640_9606_2022	0	72683.9	REFIQEPAK	TRUE	52	TRUE	46	45	47	46	45	45	46	45	48	47	45	FALSE	FALSE	FALSE	FALSE	FALSE	FALSE	FALSE	FALSE	FALSE	FALSE	FALSE	46	45	47	46	45	45	46	45	48	47	45	107022560	104749624	103260496	108193768	98815976
O14744	PRMT5	Homo sapiens	Protein arginine N-methyltransferase 5	ANM5_HUMAN	homo_sapiens_UP000005640_9606_2022	0	72683.9	DPEAQFEMPYVVR	TRUE	493	TRUE	46	45	47	46	45	45	46	45	48	47	45	FALSE	FALSE	FALSE	FALSE	FALSE	FALSE	FALSE	FALSE	FALSE	FALSE	FALSE	46	45	47	46	45	45	46	45	48	47	45	107022560	104749624	103260496	108193768	98815976
O14744	PRMT5	Homo sapiens	Protein arginine N-methyltransferase 5	ANM5_HUMAN	homo_sapiens_UP000005640_9606_2022	0	72683.9	WLGEPIKAAILPTSIFLTNK	TRUE	221	TRUE	46	45	47	46	45	45	46	45	48	47	45	FALSE	FALSE	FALSE	FALSE	FALSE	FALSE	FALSE	FALSE	FALSE	FALSE	FALSE	46	45	47	46	45	45	46	45	48	47	45	107022560	104749624	103260496	108193768	98815976
O14744	PRMT5	Homo sapiens	Protein arginine N-methyltransferase 5	ANM5_HUMAN	homo_sapiens_UP000005640_9606_2022	0	72683.9	DPMIDNNR	TRUE	527	TRUE	46	45	47	46	45	45	46	45	48	47	45	FALSE	FALSE	FALSE	FALSE	FALSE	FALSE	FALSE	FALSE	FALSE	FALSE	FALSE	46	45	47	46	45	45	46	45	48	47	45	107022560	104749624	103260496	108193768	98815976
O14744	PRMT5	Homo sapiens	Protein arginine N-methyltransferase 5	ANM5_HUMAN	homo_sapiens_UP000005640_9606_2022	0	72683.9	KVWYEWAVTAPVCSAIHNPTGR	TRUE	610	TRUE	46	45	47	46	45	45	46	45	48	47	45	FALSE	FALSE	FALSE	FALSE	FALSE	FALSE	FALSE	FALSE	FALSE	FALSE	FALSE	46	45	47	46	45	45	46	45	48	47	45	107022560	104749624	103260496	108193768	98815976
O14744	PRMT5	Homo sapiens	Protein arginine N-methyltransferase 5	ANM5_HUMAN	homo_sapiens_UP000005640_9606_2022	0	72683.9	TLCDYSK	TRUE	194	TRUE	46	45	47	46	45	45	46	45	48	47	45	FALSE	FALSE	FALSE	FALSE	FALSE	FALSE	FALSE	FALSE	FALSE	FALSE	FALSE	46	45	47	46	45	45	46	45	48	47	45	107022560	104749624	103260496	108193768	98815976
O14744	PRMT5	Homo sapiens	Protein arginine N-methyltransferase 5	ANM5_HUMAN	homo_sapiens_UP000005640_9606_2022	0	72683.9	EGQTICVR	TRUE	594	TRUE	46	45	47	46	45	45	46	45	48	47	45	FALSE	FALSE	FALSE	FALSE	FALSE	FALSE	FALSE	FALSE	FALSE	FALSE	FALSE	46	45	47	46	45	45	46	45	48	47	45	107022560	104749624	103260496	108193768	98815976
O14744	PRMT5	Homo sapiens	Protein arginine N-methyltransferase 5	ANM5_HUMAN	homo_sapiens_UP000005640_9606_2022	0	72683.9	TLCDYSKR	TRUE	194	TRUE	46	45	47	46	45	45	46	45	48	47	45	FALSE	FALSE	FALSE	FALSE	FALSE	FALSE	FALSE	FALSE	FALSE	FALSE	FALSE	46	45	47	46	45	45	46	45	48	47	45	107022560	104749624	103260496	108193768	98815976
O14744	PRMT5	Homo sapiens	Protein arginine N-methyltransferase 5	ANM5_HUMAN	homo_sapiens_UP000005640_9606_2022	0	72683.9	IKLYAVEK	TRUE	386	TRUE	46	45	47	46	45	45	46	45	48	47	45	FALSE	FALSE	FALSE	FALSE	FALSE	FALSE	FALSE	FALSE	FALSE	FALSE	FALSE	46	45	47	46	45	45	46	45	48	47	45	107022560	104749624	103260496	108193768	98815976
O14757	CHEK1	Homo sapiens	Serine/threonine-protein kinase Chk1	CHK1_HUMAN	homo_sapiens_UP000005640_9606_2022	0	54433.6	ISDFGLATVFR	TRUE	146	TRUE	3	6	6	5	7	5	5	4	5	5	5	FALSE	FALSE	FALSE	FALSE	FALSE	FALSE	FALSE	FALSE	FALSE	FALSE	FALSE	3	6	6	5	7	5	5	4	5	5	5	250601	142202	154349	186478	130904
O14757	CHEK1	Homo sapiens	Serine/threonine-protein kinase Chk1	CHK1_HUMAN	homo_sapiens_UP000005640_9606_2022	0	54433.6	VTSGGVSESPSGFSK	TRUE	278	TRUE	3	6	6	5	7	5	5	4	5	5	5	FALSE	FALSE	FALSE	FALSE	FALSE	FALSE	FALSE	FALSE	FALSE	FALSE	FALSE	3	6	6	5	7	5	5	4	5	5	5	250601	142202	154349	186478	130904
O14757	CHEK1	Homo sapiens	Serine/threonine-protein kinase Chk1	CHK1_HUMAN	homo_sapiens_UP000005640_9606_2022	0	54433.6	ILVENPSAR	TRUE	245	TRUE	3	6	6	5	7	5	5	4	5	5	5	FALSE	FALSE	FALSE	FALSE	FALSE	FALSE	FALSE	FALSE	FALSE	FALSE	FALSE	3	6	6	5	7	5	5	4	5	5	5	250601	142202	154349	186478	130904
O14757	CHEK1	Homo sapiens	Serine/threonine-protein kinase Chk1	CHK1_HUMAN	homo_sapiens_UP000005640_9606_2022	0	54433.6	IDSAPLALLHK	TRUE	234	TRUE	3	6	6	5	7	5	5	4	5	5	5	FALSE	FALSE	FALSE	FALSE	FALSE	FALSE	FALSE	FALSE	FALSE	FALSE	FALSE	3	6	6	5	7	5	5	4	5	5	5	250601	142202	154349	186478	130904
O14757	CHEK1	Homo sapiens	Serine/threonine-protein kinase Chk1	CHK1_HUMAN	homo_sapiens_UP000005640_9606_2022	0	54433.6	VTEEAVAVK	TRUE	30	TRUE	3	6	6	5	7	5	5	4	5	5	5	FALSE	FALSE	FALSE	FALSE	FALSE	FALSE	FALSE	FALSE	FALSE	FALSE	FALSE	3	6	6	5	7	5	5	4	5	5	5	250601	142202	154349	186478	130904
O14757	CHEK1	Homo sapiens	Serine/threonine-protein kinase Chk1	CHK1_HUMAN	homo_sapiens_UP000005640_9606_2022	0	54433.6	YSSSQPEPR	TRUE	314	TRUE	3	6	6	5	7	5	5	4	5	5	5	FALSE	FALSE	FALSE	FALSE	FALSE	FALSE	FALSE	FALSE	FALSE	FALSE	FALSE	3	6	6	5	7	5	5	4	5	5	5	250601	142202	154349	186478	130904
O14757	CHEK1	Homo sapiens	Serine/threonine-protein kinase Chk1	CHK1_HUMAN	homo_sapiens_UP000005640_9606_2022	0	54433.6	ITIPDIKK	TRUE	254	TRUE	3	6	6	5	7	5	5	4	5	5	5	FALSE	FALSE	FALSE	FALSE	FALSE	FALSE	FALSE	FALSE	FALSE	FALSE	FALSE	3	6	6	5	7	5	5	4	5	5	5	250601	142202	154349	186478	130904
O14772	FPGT	Homo sapiens	Fucose-1-phosphate guanylyltransferase	FPGT_HUMAN	homo_sapiens_UP000005640_9606_2022	0	68009.5	ELPLGVQYHVFVDPAGAK	TRUE	78	TRUE	1	1	0	1	0	1	1	1	1	1	1	TRUE	TRUE	TRUE	TRUE	TRUE	TRUE	TRUE	TRUE	TRUE	TRUE	TRUE	1	1	0	1	0	0	1	1	1	0	1	8862.41	14644.337890625	NaN	4318.8994140625	NaN
O14773	TPP1	Homo sapiens	Tripeptidyl-peptidase 1	TPP1_HUMAN	homo_sapiens_UP000005640_9606_2022	0	61247.9	LYQQHGAGLFDVTR	TRUE	507	TRUE	1	1	2	1	1	1	1	1	1	1	1	FALSE	FALSE	FALSE	FALSE	FALSE	FALSE	FALSE	FALSE	FALSE	FALSE	FALSE	1	1	2	1	1	1	1	1	1	1	1	64744.4	4395.0830078125	114843	10376.658203125	109545
O14773	TPP1	Homo sapiens	Tripeptidyl-peptidase 1	TPP1_HUMAN	homo_sapiens_UP000005640_9606_2022	0	61247.9	LFGGNFAHQASVAR	TRUE	246	TRUE	1	1	2	1	1	1	1	1	1	1	1	FALSE	FALSE	FALSE	FALSE	FALSE	FALSE	FALSE	FALSE	FALSE	FALSE	FALSE	1	1	2	1	1	1	1	1	1	1	1	64744.4	4395.0830078125	114843	10376.658203125	109545
O14776	TCERG1	Homo sapiens	Transcription elongation regulator 1	TCRG1_HUMAN	homo_sapiens_UP000005640_9606_2022	0	123901	SDFFELLSNHHLDSQSR	TRUE	797	TRUE	13	13	15	12	15	13	14	12	15	14	13	FALSE	FALSE	FALSE	FALSE	FALSE	FALSE	FALSE	FALSE	FALSE	FALSE	FALSE	13	13	15	12	15	13	14	12	15	14	13	55739.9	32100.208984375	36815.4	30431.138671875	36240.4
O14776	TCERG1	Homo sapiens	Transcription elongation regulator 1	TCRG1_HUMAN	homo_sapiens_UP000005640_9606_2022	0	123901	LSMWDRPDDLIGR	TRUE	553	TRUE	13	13	15	12	15	13	14	12	15	14	13	FALSE	FALSE	FALSE	FALSE	FALSE	FALSE	FALSE	FALSE	FALSE	FALSE	FALSE	13	13	15	12	15	13	14	12	15	14	13	55739.9	32100.208984375	36815.4	30431.138671875	36240.4
O14776	TCERG1	Homo sapiens	Transcription elongation regulator 1	TCRG1_HUMAN	homo_sapiens_UP000005640_9606_2022	0	123901	AIVPLEAR	TRUE	655	TRUE	13	13	15	12	15	13	14	12	15	14	13	FALSE	FALSE	FALSE	FALSE	FALSE	FALSE	FALSE	FALSE	FALSE	FALSE	FALSE	13	13	15	12	15	13	14	12	15	14	13	55739.9	32100.208984375	36815.4	30431.138671875	36240.4
O14776	TCERG1	Homo sapiens	Transcription elongation regulator 1	TCRG1_HUMAN	homo_sapiens_UP000005640_9606_2022	0	123901	LFNEHIEALTK	TRUE	945	TRUE	13	13	15	12	15	13	14	12	15	14	13	FALSE	FALSE	FALSE	FALSE	FALSE	FALSE	FALSE	FALSE	FALSE	FALSE	FALSE	13	13	15	12	15	13	14	12	15	14	13	55739.9	32100.208984375	36815.4	30431.138671875	36240.4
O14776	TCERG1	Homo sapiens	Transcription elongation regulator 1	TCRG1_HUMAN	homo_sapiens_UP000005640_9606_2022	0	123901	EALFNEFVAAAR	TRUE	770	TRUE	13	13	15	12	15	13	14	12	15	14	13	FALSE	FALSE	FALSE	FALSE	FALSE	FALSE	FALSE	FALSE	FALSE	FALSE	FALSE	13	13	15	12	15	13	14	12	15	14	13	55739.9	32100.208984375	36815.4	30431.138671875	36240.4
O14776	TCERG1	Homo sapiens	Transcription elongation regulator 1	TCRG1_HUMAN	homo_sapiens_UP000005640_9606_2022	0	123901	LIVAYVDDLDRR	TRUE	1070	TRUE	13	13	15	12	15	13	14	12	15	14	13	FALSE	FALSE	FALSE	FALSE	FALSE	FALSE	FALSE	FALSE	FALSE	FALSE	FALSE	13	13	15	12	15	13	14	12	15	14	13	55739.9	32100.208984375	36815.4	30431.138671875	36240.4
O14776	TCERG1	Homo sapiens	Transcription elongation regulator 1	TCRG1_HUMAN	homo_sapiens_UP000005640_9606_2022	0	123901	EEAIQNFK	TRUE	897	TRUE	13	13	15	12	15	13	14	12	15	14	13	FALSE	FALSE	FALSE	FALSE	FALSE	FALSE	FALSE	FALSE	FALSE	FALSE	FALSE	13	13	15	12	15	13	14	12	15	14	13	55739.9	32100.208984375	36815.4	30431.138671875	36240.4
O14776	TCERG1	Homo sapiens	Transcription elongation regulator 1	TCRG1_HUMAN	homo_sapiens_UP000005640_9606_2022	0	123901	ATFSEFAAK	TRUE	745	TRUE	13	13	15	12	15	13	14	12	15	14	13	FALSE	FALSE	FALSE	FALSE	FALSE	FALSE	FALSE	FALSE	FALSE	FALSE	FALSE	13	13	15	12	15	13	14	12	15	14	13	55739.9	32100.208984375	36815.4	30431.138671875	36240.4
O14776	TCERG1	Homo sapiens	Transcription elongation regulator 1	TCRG1_HUMAN	homo_sapiens_UP000005640_9606_2022	0	123901	GVSAFSTWEK	FALSE	674	FALSE	13	13	15	12	15	13	14	12	15	14	13	FALSE	FALSE	FALSE	FALSE	FALSE	FALSE	FALSE	FALSE	FALSE	FALSE	FALSE	13	13	15	12	15	13	14	12	15	14	13	55739.9	32100.208984375	36815.4	30431.138671875	36240.4
O14776	TCERG1	Homo sapiens	Transcription elongation regulator 1	TCRG1_HUMAN	homo_sapiens_UP000005640_9606_2022	0	123901	ESAWTKPDGVK	TRUE	156	TRUE	13	13	15	12	15	13	14	12	15	14	13	FALSE	FALSE	FALSE	FALSE	FALSE	FALSE	FALSE	FALSE	FALSE	FALSE	FALSE	13	13	15	12	15	13	14	12	15	14	13	55739.9	32100.208984375	36815.4	30431.138671875	36240.4
O14776	TCERG1	Homo sapiens	Transcription elongation regulator 1	TCRG1_HUMAN	homo_sapiens_UP000005640_9606_2022	0	123901	ALLSDMVR	TRUE	905	TRUE	13	13	15	12	15	13	14	12	15	14	13	FALSE	FALSE	FALSE	FALSE	FALSE	FALSE	FALSE	FALSE	FALSE	FALSE	FALSE	13	13	15	12	15	13	14	12	15	14	13	55739.9	32100.208984375	36815.4	30431.138671875	36240.4
O14776	TCERG1	Homo sapiens	Transcription elongation regulator 1	TCRG1_HUMAN	homo_sapiens_UP000005640_9606_2022	0	123901	DREALFNEFVAAAR	TRUE	768	TRUE	13	13	15	12	15	13	14	12	15	14	13	FALSE	FALSE	FALSE	FALSE	FALSE	FALSE	FALSE	FALSE	FALSE	FALSE	FALSE	13	13	15	12	15	13	14	12	15	14	13	55739.9	32100.208984375	36815.4	30431.138671875	36240.4
O14776	TCERG1	Homo sapiens	Transcription elongation regulator 1	TCRG1_HUMAN	homo_sapiens_UP000005640_9606_2022	0	123901	YLLLNPK	TRUE	694	TRUE	13	13	15	12	15	13	14	12	15	14	13	FALSE	FALSE	FALSE	FALSE	FALSE	FALSE	FALSE	FALSE	FALSE	FALSE	FALSE	13	13	15	12	15	13	14	12	15	14	13	55739.9	32100.208984375	36815.4	30431.138671875	36240.4
O14776	TCERG1	Homo sapiens	Transcription elongation regulator 1	TCRG1_HUMAN	homo_sapiens_UP000005640_9606_2022	0	123901	IKSDFFELLSNHHLDSQSR	TRUE	795	TRUE	13	13	15	12	15	13	14	12	15	14	13	FALSE	FALSE	FALSE	FALSE	FALSE	FALSE	FALSE	FALSE	FALSE	FALSE	FALSE	13	13	15	12	15	13	14	12	15	14	13	55739.9	32100.208984375	36815.4	30431.138671875	36240.4
O14776	TCERG1	Homo sapiens	Transcription elongation regulator 1	TCRG1_HUMAN	homo_sapiens_UP000005640_9606_2022	0	123901	SSDVSWSDTR	TRUE	913	TRUE	13	13	15	12	15	13	14	12	15	14	13	FALSE	FALSE	FALSE	FALSE	FALSE	FALSE	FALSE	FALSE	FALSE	FALSE	FALSE	13	13	15	12	15	13	14	12	15	14	13	55739.9	32100.208984375	36815.4	30431.138671875	36240.4
O14776	TCERG1	Homo sapiens	Transcription elongation regulator 1	TCRG1_HUMAN	homo_sapiens_UP000005640_9606_2022	0	123901	IIQEPPHKK	TRUE	571	TRUE	13	13	15	12	15	13	14	12	15	14	13	FALSE	FALSE	FALSE	FALSE	FALSE	FALSE	FALSE	FALSE	FALSE	FALSE	FALSE	13	13	15	12	15	13	14	12	15	14	13	55739.9	32100.208984375	36815.4	30431.138671875	36240.4
O14777	NDC80	Homo sapiens	Kinetochore protein NDC80 homolog	NDC80_HUMAN	homo_sapiens_UP000005640_9606_2022	0	73912.7	HLEEQIAK	TRUE	599	TRUE	5	3	5	5	6	5	6	5	5	3	3	FALSE	FALSE	FALSE	FALSE	FALSE	FALSE	FALSE	FALSE	FALSE	FALSE	FALSE	5	3	5	5	6	5	6	5	5	3	0	8068.50732421875	16029.5	15767.943359375	31080	18344.283203125
O14777	NDC80	Homo sapiens	Kinetochore protein NDC80 homolog	NDC80_HUMAN	homo_sapiens_UP000005640_9606_2022	0	73912.7	ASLQGDVQK	TRUE	301	TRUE	5	3	5	5	6	5	6	5	5	3	3	FALSE	FALSE	FALSE	FALSE	FALSE	FALSE	FALSE	FALSE	FALSE	FALSE	FALSE	5	3	5	5	6	5	6	5	5	3	0	8068.50732421875	16029.5	15767.943359375	31080	18344.283203125
O14777	NDC80	Homo sapiens	Kinetochore protein NDC80 homolog	NDC80_HUMAN	homo_sapiens_UP000005640_9606_2022	0	73912.7	LFLDYTIK	TRUE	224	TRUE	5	3	5	5	6	5	6	5	5	3	3	FALSE	FALSE	FALSE	FALSE	FALSE	FALSE	FALSE	FALSE	FALSE	FALSE	FALSE	5	3	5	5	6	5	6	5	5	3	0	8068.50732421875	16029.5	15767.943359375	31080	18344.283203125
O14777	NDC80	Homo sapiens	Kinetochore protein NDC80 homolog	NDC80_HUMAN	homo_sapiens_UP000005640_9606_2022	0	73912.7	YSVADIER	TRUE	361	TRUE	5	3	5	5	6	5	6	5	5	3	3	FALSE	FALSE	FALSE	FALSE	FALSE	FALSE	FALSE	FALSE	FALSE	FALSE	FALSE	5	3	5	5	6	5	6	5	5	3	0	8068.50732421875	16029.5	15767.943359375	31080	18344.283203125
O14777	NDC80	Homo sapiens	Kinetochore protein NDC80 homolog	NDC80_HUMAN	homo_sapiens_UP000005640_9606_2022	0	73912.7	LLEMVATHVGSVEK	TRUE	585	TRUE	5	3	5	5	6	5	6	5	5	3	3	FALSE	FALSE	FALSE	FALSE	FALSE	FALSE	FALSE	FALSE	FALSE	FALSE	FALSE	5	3	5	5	6	5	6	5	5	3	0	8068.50732421875	16029.5	15767.943359375	31080	18344.283203125
O14777	NDC80	Homo sapiens	Kinetochore protein NDC80 homolog	NDC80_HUMAN	homo_sapiens_UP000005640_9606_2022	0	73912.7	NELQQTINK	TRUE	374	TRUE	5	3	5	5	6	5	6	5	5	3	3	FALSE	FALSE	FALSE	FALSE	FALSE	FALSE	FALSE	FALSE	FALSE	FALSE	FALSE	5	3	5	5	6	5	6	5	5	3	0	8068.50732421875	16029.5	15767.943359375	31080	18344.283203125
O14787	TNPO2	Homo sapiens	Transportin-2	TNPO2_HUMAN	homo_sapiens_UP000005640_9606_2022	0	101388	GLLFHPEWVVK	TRUE	401	TRUE	3	3	1	1	3	1	1	2	2	2	2	FALSE	FALSE	FALSE	FALSE	FALSE	FALSE	FALSE	FALSE	FALSE	FALSE	FALSE	3	3	0	1	3	0	1	2	0	2	0	3360.58	2684.66	NaN	7009.71	4991.73291015625
O14787	TNPO2	Homo sapiens	Transportin-2	TNPO2_HUMAN	homo_sapiens_UP000005640_9606_2022	0	101388	EVLASHLVQLIPILVNGMK	TRUE	289	TRUE	3	3	1	1	3	1	1	2	2	2	2	FALSE	FALSE	FALSE	FALSE	FALSE	FALSE	FALSE	FALSE	FALSE	FALSE	FALSE	3	3	0	1	3	0	1	2	0	2	0	3360.58	2684.66	NaN	7009.71	4991.73291015625
O14787	TNPO2	Homo sapiens	Transportin-2	TNPO2_HUMAN	homo_sapiens_UP000005640_9606_2022	0	101388	NLLILYDAIGTLADSVGHHLNQPEYIQK	TRUE	534	TRUE	3	3	1	1	3	1	1	2	2	2	2	FALSE	FALSE	FALSE	FALSE	FALSE	FALSE	FALSE	FALSE	FALSE	FALSE	FALSE	3	3	0	1	3	0	1	2	0	2	0	3360.58	2684.66	NaN	7009.71	4991.73291015625
O14795	UNC13B	Homo sapiens	Protein unc-13 homolog B	UN13B_HUMAN	homo_sapiens_UP000005640_9606_2022	0	180679	YALEEHEK	TRUE	1017	TRUE	1	1	0	1	1	1	1	1	1	1	1	TRUE	TRUE	TRUE	TRUE	TRUE	TRUE	TRUE	TRUE	TRUE	TRUE	TRUE	1	1	0	0	1	0	0	0	1	1	1	243199	11518.451171875	NaN	NaN	12473.978515625
O14802	POLR3A	Homo sapiens	DNA-directed RNA polymerase III subunit RPC1	RPC1_HUMAN	homo_sapiens_UP000005640_9606_2022	0	155641	YGINDNGTTEPR	TRUE	987	TRUE	18	19	16	19	21	17	19	20	20	16	20	FALSE	FALSE	FALSE	FALSE	FALSE	FALSE	FALSE	FALSE	FALSE	FALSE	FALSE	18	19	16	19	21	17	19	20	20	16	20	231592	238016	247999	257060	227480
O14802	POLR3A	Homo sapiens	DNA-directed RNA polymerase III subunit RPC1	RPC1_HUMAN	homo_sapiens_UP000005640_9606_2022	0	155641	SLPHFEK	TRUE	817	TRUE	18	19	16	19	21	17	19	20	20	16	20	FALSE	FALSE	FALSE	FALSE	FALSE	FALSE	FALSE	FALSE	FALSE	FALSE	FALSE	18	19	16	19	21	17	19	20	20	16	20	231592	238016	247999	257060	227480
O14802	POLR3A	Homo sapiens	DNA-directed RNA polymerase III subunit RPC1	RPC1_HUMAN	homo_sapiens_UP000005640_9606_2022	0	155641	AVIHIDEQSGK	TRUE	1210	TRUE	18	19	16	19	21	17	19	20	20	16	20	FALSE	FALSE	FALSE	FALSE	FALSE	FALSE	FALSE	FALSE	FALSE	FALSE	FALSE	18	19	16	19	21	17	19	20	20	16	20	231592	238016	247999	257060	227480
O14802	POLR3A	Homo sapiens	DNA-directed RNA polymerase III subunit RPC1	RPC1_HUMAN	homo_sapiens_UP000005640_9606_2022	0	155641	VPDGFENR	TRUE	809	TRUE	18	19	16	19	21	17	19	20	20	16	20	FALSE	FALSE	FALSE	FALSE	FALSE	FALSE	FALSE	FALSE	FALSE	FALSE	FALSE	18	19	16	19	21	17	19	20	20	16	20	231592	238016	247999	257060	227480
O14802	POLR3A	Homo sapiens	DNA-directed RNA polymerase III subunit RPC1	RPC1_HUMAN	homo_sapiens_UP000005640_9606_2022	0	155641	HLIDGDVVLFNR	TRUE	453	TRUE	18	19	16	19	21	17	19	20	20	16	20	FALSE	FALSE	FALSE	FALSE	FALSE	FALSE	FALSE	FALSE	FALSE	FALSE	FALSE	18	19	16	19	21	17	19	20	20	16	20	231592	238016	247999	257060	227480
O14802	POLR3A	Homo sapiens	DNA-directed RNA polymerase III subunit RPC1	RPC1_HUMAN	homo_sapiens_UP000005640_9606_2022	0	155641	RPLIFDTNEFHIPLVT	TRUE	1375	TRUE	18	19	16	19	21	17	19	20	20	16	20	FALSE	FALSE	FALSE	FALSE	FALSE	FALSE	FALSE	FALSE	FALSE	FALSE	FALSE	18	19	16	19	21	17	19	20	20	16	20	231592	238016	247999	257060	227480
O14802	POLR3A	Homo sapiens	DNA-directed RNA polymerase III subunit RPC1	RPC1_HUMAN	homo_sapiens_UP000005640_9606_2022	0	155641	NNIFYILLR	TRUE	661	TRUE	18	19	16	19	21	17	19	20	20	16	20	FALSE	FALSE	FALSE	FALSE	FALSE	FALSE	FALSE	FALSE	FALSE	FALSE	FALSE	18	19	16	19	21	17	19	20	20	16	20	231592	238016	247999	257060	227480
O14802	POLR3A	Homo sapiens	DNA-directed RNA polymerase III subunit RPC1	RPC1_HUMAN	homo_sapiens_UP000005640_9606_2022	0	155641	VVVQGIPEVSR	TRUE	1199	TRUE	18	19	16	19	21	17	19	20	20	16	20	FALSE	FALSE	FALSE	FALSE	FALSE	FALSE	FALSE	FALSE	FALSE	FALSE	FALSE	18	19	16	19	21	17	19	20	20	16	20	231592	238016	247999	257060	227480
O14802	POLR3A	Homo sapiens	DNA-directed RNA polymerase III subunit RPC1	RPC1_HUMAN	homo_sapiens_UP000005640_9606_2022	0	155641	VVDPIVSNFLQSFETAIEHNK	TRUE	185	TRUE	18	19	16	19	21	17	19	20	20	16	20	FALSE	FALSE	FALSE	FALSE	FALSE	FALSE	FALSE	FALSE	FALSE	FALSE	FALSE	18	19	16	19	21	17	19	20	20	16	20	231592	238016	247999	257060	227480
O14802	POLR3A	Homo sapiens	DNA-directed RNA polymerase III subunit RPC1	RPC1_HUMAN	homo_sapiens_UP000005640_9606_2022	0	155641	LTEIIFLNDVIKK	TRUE	283	TRUE	18	19	16	19	21	17	19	20	20	16	20	FALSE	FALSE	FALSE	FALSE	FALSE	FALSE	FALSE	FALSE	FALSE	FALSE	FALSE	18	19	16	19	21	17	19	20	20	16	20	231592	238016	247999	257060	227480
O14802	POLR3A	Homo sapiens	DNA-directed RNA polymerase III subunit RPC1	RPC1_HUMAN	homo_sapiens_UP000005640_9606_2022	0	155641	LTEIIFLNDVIK	TRUE	283	TRUE	18	19	16	19	21	17	19	20	20	16	20	FALSE	FALSE	FALSE	FALSE	FALSE	FALSE	FALSE	FALSE	FALSE	FALSE	FALSE	18	19	16	19	21	17	19	20	20	16	20	231592	238016	247999	257060	227480
O14802	POLR3A	Homo sapiens	DNA-directed RNA polymerase III subunit RPC1	RPC1_HUMAN	homo_sapiens_UP000005640_9606_2022	0	155641	AQENLNPLVVLNLFK	TRUE	214	TRUE	18	19	16	19	21	17	19	20	20	16	20	FALSE	FALSE	FALSE	FALSE	FALSE	FALSE	FALSE	FALSE	FALSE	FALSE	FALSE	18	19	16	19	21	17	19	20	20	16	20	231592	238016	247999	257060	227480
O14802	POLR3A	Homo sapiens	DNA-directed RNA polymerase III subunit RPC1	RPC1_HUMAN	homo_sapiens_UP000005640_9606_2022	0	155641	EGLVDTAVK	FALSE	856	FALSE	18	19	16	19	21	17	19	20	20	16	20	FALSE	FALSE	FALSE	FALSE	FALSE	FALSE	FALSE	FALSE	FALSE	FALSE	FALSE	18	19	16	19	21	17	19	20	20	16	20	231592	238016	247999	257060	227480
O14802	POLR3A	Homo sapiens	DNA-directed RNA polymerase III subunit RPC1	RPC1_HUMAN	homo_sapiens_UP000005640_9606_2022	0	155641	LAPVYLSNR	TRUE	686	TRUE	18	19	16	19	21	17	19	20	20	16	20	FALSE	FALSE	FALSE	FALSE	FALSE	FALSE	FALSE	FALSE	FALSE	FALSE	FALSE	18	19	16	19	21	17	19	20	20	16	20	231592	238016	247999	257060	227480
O14802	POLR3A	Homo sapiens	DNA-directed RNA polymerase III subunit RPC1	RPC1_HUMAN	homo_sapiens_UP000005640_9606_2022	0	155641	NLYSQDNQHAPLLYGVLDHR	TRUE	40	TRUE	18	19	16	19	21	17	19	20	20	16	20	FALSE	FALSE	FALSE	FALSE	FALSE	FALSE	FALSE	FALSE	FALSE	FALSE	FALSE	18	19	16	19	21	17	19	20	20	16	20	231592	238016	247999	257060	227480
O14802	POLR3A	Homo sapiens	DNA-directed RNA polymerase III subunit RPC1	RPC1_HUMAN	homo_sapiens_UP000005640_9606_2022	0	155641	DWGQNEAADAMSR	TRUE	670	TRUE	18	19	16	19	21	17	19	20	20	16	20	FALSE	FALSE	FALSE	FALSE	FALSE	FALSE	FALSE	FALSE	FALSE	FALSE	FALSE	18	19	16	19	21	17	19	20	20	16	20	231592	238016	247999	257060	227480
O14802	POLR3A	Homo sapiens	DNA-directed RNA polymerase III subunit RPC1	RPC1_HUMAN	homo_sapiens_UP000005640_9606_2022	0	155641	VLYQLDR	TRUE	999	TRUE	18	19	16	19	21	17	19	20	20	16	20	FALSE	FALSE	FALSE	FALSE	FALSE	FALSE	FALSE	FALSE	FALSE	FALSE	FALSE	18	19	16	19	21	17	19	20	20	16	20	231592	238016	247999	257060	227480
O14802	POLR3A	Homo sapiens	DNA-directed RNA polymerase III subunit RPC1	RPC1_HUMAN	homo_sapiens_UP000005640_9606_2022	0	155641	TVISPDPNLR	TRUE	367	TRUE	18	19	16	19	21	17	19	20	20	16	20	FALSE	FALSE	FALSE	FALSE	FALSE	FALSE	FALSE	FALSE	FALSE	FALSE	FALSE	18	19	16	19	21	17	19	20	20	16	20	231592	238016	247999	257060	227480
O14802	POLR3A	Homo sapiens	DNA-directed RNA polymerase III subunit RPC1	RPC1_HUMAN	homo_sapiens_UP000005640_9606_2022	0	155641	TLGIEAAR	TRUE	1257	TRUE	18	19	16	19	21	17	19	20	20	16	20	FALSE	FALSE	FALSE	FALSE	FALSE	FALSE	FALSE	FALSE	FALSE	FALSE	FALSE	18	19	16	19	21	17	19	20	20	16	20	231592	238016	247999	257060	227480
O14802	POLR3A	Homo sapiens	DNA-directed RNA polymerase III subunit RPC1	RPC1_HUMAN	homo_sapiens_UP000005640_9606_2022	0	155641	ITPTQVEK	TRUE	1006	TRUE	18	19	16	19	21	17	19	20	20	16	20	FALSE	FALSE	FALSE	FALSE	FALSE	FALSE	FALSE	FALSE	FALSE	FALSE	FALSE	18	19	16	19	21	17	19	20	20	16	20	231592	238016	247999	257060	227480
O14802	POLR3A	Homo sapiens	DNA-directed RNA polymerase III subunit RPC1	RPC1_HUMAN	homo_sapiens_UP000005640_9606_2022	0	155641	YGDIVER	TRUE	446	TRUE	18	19	16	19	21	17	19	20	20	16	20	FALSE	FALSE	FALSE	FALSE	FALSE	FALSE	FALSE	FALSE	FALSE	FALSE	FALSE	18	19	16	19	21	17	19	20	20	16	20	231592	238016	247999	257060	227480
O14802	POLR3A	Homo sapiens	DNA-directed RNA polymerase III subunit RPC1	RPC1_HUMAN	homo_sapiens_UP000005640_9606_2022	0	155641	LLVEGDNLR	TRUE	1225	TRUE	18	19	16	19	21	17	19	20	20	16	20	FALSE	FALSE	FALSE	FALSE	FALSE	FALSE	FALSE	FALSE	FALSE	FALSE	FALSE	18	19	16	19	21	17	19	20	20	16	20	231592	238016	247999	257060	227480
O14818	PSMA7	Homo sapiens	Proteasome subunit alpha type-7	PSA7_HUMAN	homo_sapiens_UP000005640_9606_2022	0	27886.8	AITVFSPDGHLFQVEYAQEAVK	FALSE	6	FALSE	6	5	6	4	6	5	6	5	6	5	4	FALSE	FALSE	FALSE	FALSE	FALSE	FALSE	FALSE	FALSE	FALSE	FALSE	FALSE	6	5	6	4	6	5	6	5	6	5	4	343452	331151	310834	193576	305763
O14818	PSMA7	Homo sapiens	Proteasome subunit alpha type-7	PSA7_HUMAN	homo_sapiens_UP000005640_9606_2022	0	27886.8	ALLEVVQSGGK	FALSE	194	FALSE	6	5	6	4	6	5	6	5	6	5	4	FALSE	FALSE	FALSE	FALSE	FALSE	FALSE	FALSE	FALSE	FALSE	FALSE	FALSE	6	5	6	4	6	5	6	5	6	5	4	343452	331151	310834	193576	305763
O14818	PSMA7	Homo sapiens	Proteasome subunit alpha type-7	PSA7_HUMAN	homo_sapiens_UP000005640_9606_2022	0	27886.8	AITVFSPDGHLFQVEYAQEAVKK	FALSE	6	FALSE	6	5	6	4	6	5	6	5	6	5	4	FALSE	FALSE	FALSE	FALSE	FALSE	FALSE	FALSE	FALSE	FALSE	FALSE	FALSE	6	5	6	4	6	5	6	5	6	5	4	343452	331151	310834	193576	305763
O14818	PSMA7	Homo sapiens	Proteasome subunit alpha type-7	PSA7_HUMAN	homo_sapiens_UP000005640_9606_2022	0	27886.8	LYQTDPSGTYHAWK	FALSE	144	FALSE	6	5	6	4	6	5	6	5	6	5	4	FALSE	FALSE	FALSE	FALSE	FALSE	FALSE	FALSE	FALSE	FALSE	FALSE	FALSE	6	5	6	4	6	5	6	5	6	5	4	343452	331151	310834	193576	305763
O14818	PSMA7	Homo sapiens	Proteasome subunit alpha type-7	PSA7_HUMAN	homo_sapiens_UP000005640_9606_2022	0	27886.8	ILNPEEIEK	TRUE	219	TRUE	6	5	6	4	6	5	6	5	6	5	4	FALSE	FALSE	FALSE	FALSE	FALSE	FALSE	FALSE	FALSE	FALSE	FALSE	FALSE	6	5	6	4	6	5	6	5	6	5	4	343452	331151	310834	193576	305763
O14818	PSMA7	Homo sapiens	Proteasome subunit alpha type-7	PSA7_HUMAN	homo_sapiens_UP000005640_9606_2022	0	27886.8	NIELAVMR	TRUE	205	TRUE	6	5	6	4	6	5	6	5	6	5	4	FALSE	FALSE	FALSE	FALSE	FALSE	FALSE	FALSE	FALSE	FALSE	FALSE	FALSE	6	5	6	4	6	5	6	5	6	5	4	343452	331151	310834	193576	305763
O14827	RASGRF2	Homo sapiens	Ras-specific guanine nucleotide-releasing factor 2	RGRF2_HUMAN	homo_sapiens_UP000005640_9606_2022	0.0030871003307607497	140764	NLRETLK	TRUE	1138	TRUE	1	0	0	1	0	1	0	1	1	1	0	TRUE	TRUE	TRUE	TRUE	TRUE	TRUE	TRUE	TRUE	TRUE	TRUE	TRUE	1	0	0	1	0	1	0	1	1	1	0	12540.736328125	NaN	NaN	9407.8525390625	NaN
O14828	SCAMP3	Homo sapiens	Secretory carrier-associated membrane protein 3	SCAM3_HUMAN	homo_sapiens_UP000005640_9606_2022	0	38287	ELQHAALGGTATR	TRUE	119	TRUE	2	2	1	2	3	1	2	3	2	3	1	FALSE	FALSE	FALSE	FALSE	FALSE	FALSE	FALSE	FALSE	FALSE	FALSE	FALSE	2	2	1	2	3	0	2	3	2	3	0	71510.9	65461.9	218782	17706.583984375	7800.49
O14828	SCAMP3	Homo sapiens	Secretory carrier-associated membrane protein 3	SCAM3_HUMAN	homo_sapiens_UP000005640_9606_2022	0	38287	QYATLDVYNPFETR	TRUE	34	TRUE	2	2	1	2	3	1	2	3	2	3	1	FALSE	FALSE	FALSE	FALSE	FALSE	FALSE	FALSE	FALSE	FALSE	FALSE	FALSE	2	2	1	2	3	0	2	3	2	3	0	71510.9	65461.9	218782	17706.583984375	7800.49
O14828	SCAMP3	Homo sapiens	Secretory carrier-associated membrane protein 3	SCAM3_HUMAN	homo_sapiens_UP000005640_9606_2022	0	38287	ERELQHAALGGTATR	TRUE	117	TRUE	2	2	1	2	3	1	2	3	2	3	1	FALSE	FALSE	FALSE	FALSE	FALSE	FALSE	FALSE	FALSE	FALSE	FALSE	FALSE	2	2	1	2	3	0	2	3	2	3	0	71510.9	65461.9	218782	17706.583984375	7800.49
O14874	BCKDK	Homo sapiens	[3-methyl-2-oxobutanoate dehydrogenase [lipoamide]] kinase, mitochondrial	BCKD_HUMAN	homo_sapiens_UP000005640_9606_2022	0	46360.4	DVVTLLAEGLR	TRUE	164	TRUE	1	1	1	2	1	1	2	1	2	1	1	FALSE	FALSE	FALSE	FALSE	FALSE	FALSE	FALSE	FALSE	FALSE	FALSE	FALSE	1	0	0	2	0	0	2	0	2	1	1	12102.6416015625	NaN	NaN	13980.9482421875	NaN
O14874	BCKDK	Homo sapiens	[3-methyl-2-oxobutanoate dehydrogenase [lipoamide]] kinase, mitochondrial	BCKD_HUMAN	homo_sapiens_UP000005640_9606_2022	0	46360.4	SQDGSHLLK	TRUE	81	TRUE	1	1	1	2	1	1	2	1	2	1	1	FALSE	FALSE	FALSE	FALSE	FALSE	FALSE	FALSE	FALSE	FALSE	FALSE	FALSE	1	0	0	2	0	0	2	0	2	1	1	12102.6416015625	NaN	NaN	13980.9482421875	NaN
O14880	MGST3	Homo sapiens	Microsomal glutathione S-transferase 3	MGST3_HUMAN	homo_sapiens_UP000005640_9606_2022	0	16516.3	AHQNTLEVYPPFLFFLAVGGVYHPR	TRUE	60	TRUE	1	2	1	1	2	1	2	2	2	1	2	FALSE	FALSE	FALSE	FALSE	FALSE	FALSE	FALSE	FALSE	FALSE	FALSE	FALSE	1	2	1	1	2	1	2	2	2	0	2	14588.6025390625	6284.17	33171.3	3807.827392578125	9264.32
O14880	MGST3	Homo sapiens	Microsomal glutathione S-transferase 3	MGST3_HUMAN	homo_sapiens_UP000005640_9606_2022	0	16516.3	IASGLGLAWIVGR	TRUE	85	TRUE	1	2	1	1	2	1	2	2	2	1	2	FALSE	FALSE	FALSE	FALSE	FALSE	FALSE	FALSE	FALSE	FALSE	FALSE	FALSE	1	2	1	1	2	1	2	2	2	0	2	14588.6025390625	6284.17	33171.3	3807.827392578125	9264.32
O14893	GEMIN2	Homo sapiens	Gem-associated protein 2	GEMI2_HUMAN	homo_sapiens_UP000005640_9606_2022	0	31585.1	PLLPEAHSLIR	TRUE	225	TRUE	4	4	4	3	4	4	4	4	4	3	4	FALSE	FALSE	FALSE	FALSE	FALSE	FALSE	FALSE	FALSE	FALSE	FALSE	FALSE	4	4	4	3	4	4	4	4	4	3	4	413951	580812	505994	652831	521283
O14893	GEMIN2	Homo sapiens	Gem-associated protein 2	GEMI2_HUMAN	homo_sapiens_UP000005640_9606_2022	0	31585.1	TPQEYLR	TRUE	48	TRUE	4	4	4	3	4	4	4	4	4	3	4	FALSE	FALSE	FALSE	FALSE	FALSE	FALSE	FALSE	FALSE	FALSE	FALSE	FALSE	4	4	4	3	4	4	4	4	4	3	4	413951	580812	505994	652831	521283
O14893	GEMIN2	Homo sapiens	Gem-associated protein 2	GEMI2_HUMAN	homo_sapiens_UP000005640_9606_2022	0	31585.1	SQQLDSNVTMPK	TRUE	126	TRUE	4	4	4	3	4	4	4	4	4	3	4	FALSE	FALSE	FALSE	FALSE	FALSE	FALSE	FALSE	FALSE	FALSE	FALSE	FALSE	4	4	4	3	4	4	4	4	4	3	4	413951	580812	505994	652831	521283
O14893	GEMIN2	Homo sapiens	Gem-associated protein 2	GEMI2_HUMAN	homo_sapiens_UP000005640_9606_2022	0	31585.1	SEDEEGWKK	TRUE	138	TRUE	4	4	4	3	4	4	4	4	4	3	4	FALSE	FALSE	FALSE	FALSE	FALSE	FALSE	FALSE	FALSE	FALSE	FALSE	FALSE	4	4	4	3	4	4	4	4	4	3	4	413951	580812	505994	652831	521283
O14893	GEMIN2	Homo sapiens	Gem-associated protein 2	GEMI2_HUMAN	homo_sapiens_UP000005640_9606_2022	0	31585.1	SEDEEGWK	TRUE	138	TRUE	4	4	4	3	4	4	4	4	4	3	4	FALSE	FALSE	FALSE	FALSE	FALSE	FALSE	FALSE	FALSE	FALSE	FALSE	FALSE	4	4	4	3	4	4	4	4	4	3	4	413951	580812	505994	652831	521283
O14920	IKBKB	Homo sapiens	Inhibitor of nuclear factor kappa-B kinase subunit beta	IKKB_HUMAN	homo_sapiens_UP000005640_9606_2022	0.0006991377301328362	86563.9	IIDLGYAK	FALSE	164	FALSE	2	1	2	0	2	1	1	2	1	2	2	FALSE	FALSE	FALSE	FALSE	FALSE	FALSE	FALSE	FALSE	FALSE	FALSE	FALSE	2	1	2	0	2	1	0	0	0	2	2	1429.936767578125	1743.0621337890625	147.495361328125	NaN	328.3512878417969
O14920	IKBKB	Homo sapiens	Inhibitor of nuclear factor kappa-B kinase subunit beta	IKKB_HUMAN	homo_sapiens_UP000005640_9606_2022	0.0006991377301328362	86563.9	ALDDILNLK	TRUE	302	TRUE	2	1	2	0	2	1	1	2	1	2	2	FALSE	FALSE	FALSE	FALSE	FALSE	FALSE	FALSE	FALSE	FALSE	FALSE	FALSE	2	1	2	0	2	1	0	0	0	2	2	1429.936767578125	1743.0621337890625	147.495361328125	NaN	328.3512878417969
O14925;Q5SRD1	TIMM23;TIMM23B	Homo sapiens	Mitochondrial import inner membrane translocase subunit Tim23;Mitochondrial import inner membrane translocase subunit Tim23B	TIM23_HUMAN;TI23B_HUMAN	homo_sapiens_UP000005640_9606_2022	0	21943.14;19669.54	YLVQDTDEFILPTGANK	FALSE	52;52	TRUE	0	1	1	1	1	1	1	2	1	1	1	FALSE	FALSE	FALSE	FALSE	FALSE	FALSE	FALSE	FALSE	FALSE	FALSE	FALSE	0	1	1	1	1	1	1	2	1	1	1	NaN	392159	278917	603280	659603
O14925;Q5SRD1	TIMM23;TIMM23B	Homo sapiens	Mitochondrial import inner membrane translocase subunit Tim23;Mitochondrial import inner membrane translocase subunit Tim23B	TIM23_HUMAN;TI23B_HUMAN	homo_sapiens_UP000005640_9606_2022	0	21943.14;19669.54	ETQNMAWSK	FALSE	102;102	TRUE	0	1	1	1	1	1	1	2	1	1	1	FALSE	FALSE	FALSE	FALSE	FALSE	FALSE	FALSE	FALSE	FALSE	FALSE	FALSE	0	1	1	1	1	1	1	2	1	1	1	NaN	392159	278917	603280	659603
O14929	HAT1	Homo sapiens	Histone acetyltransferase type B catalytic subunit	HAT1_HUMAN	homo_sapiens_UP000005640_9606_2022	0	49540.6	VSQMLILTPFQGQGHGAQLLETVHR	TRUE	238	TRUE	3	3	3	1	3	2	2	2	3	3	3	FALSE	FALSE	FALSE	FALSE	FALSE	FALSE	FALSE	FALSE	FALSE	FALSE	FALSE	3	3	3	1	3	2	2	2	3	3	3	112404	68662.5	39550.7	31233.427734375	41150.1
O14929	HAT1	Homo sapiens	Histone acetyltransferase type B catalytic subunit	HAT1_HUMAN	homo_sapiens_UP000005640_9606_2022	0	49540.6	LRDFVLVK	TRUE	285	TRUE	3	3	3	1	3	2	2	2	3	3	3	FALSE	FALSE	FALSE	FALSE	FALSE	FALSE	FALSE	FALSE	FALSE	FALSE	FALSE	3	3	3	1	3	2	2	2	3	3	3	112404	68662.5	39550.7	31233.427734375	41150.1
O14929	HAT1	Homo sapiens	Histone acetyltransferase type B catalytic subunit	HAT1_HUMAN	homo_sapiens_UP000005640_9606_2022	0	49540.6	LVRFPEDLENDIR	TRUE	37	TRUE	3	3	3	1	3	2	2	2	3	3	3	FALSE	FALSE	FALSE	FALSE	FALSE	FALSE	FALSE	FALSE	FALSE	FALSE	FALSE	3	3	3	1	3	2	2	2	3	3	3	112404	68662.5	39550.7	31233.427734375	41150.1
O14936	CASK	Homo sapiens	Peripheral plasma membrane protein CASK	CSKP_HUMAN	homo_sapiens_UP000005640_9606_2022	0	105123	ITVYEALNHPWLK	TRUE	265	TRUE	0	2	2	0	2	1	1	0	1	0	0	FALSE	FALSE	FALSE	FALSE	FALSE	FALSE	FALSE	FALSE	FALSE	FALSE	FALSE	0	2	2	0	2	1	1	0	1	0	0	NaN	19154.623046875	14212.6826171875	NaN	22602.2
O14936	CASK	Homo sapiens	Peripheral plasma membrane protein CASK	CSKP_HUMAN	homo_sapiens_UP000005640_9606_2022	0	105123	GAVLAAVSSHK	TRUE	306	TRUE	0	2	2	0	2	1	1	0	1	0	0	FALSE	FALSE	FALSE	FALSE	FALSE	FALSE	FALSE	FALSE	FALSE	FALSE	FALSE	0	2	2	0	2	1	1	0	1	0	0	NaN	19154.623046875	14212.6826171875	NaN	22602.2
O14939	PLD2	Homo sapiens	Phospholipase D2	PLD2_HUMAN	homo_sapiens_UP000005640_9606_2022	0	105987	DFLQLHR	TRUE	316	TRUE	2	2	3	2	2	1	2	3	3	2	3	FALSE	FALSE	FALSE	FALSE	FALSE	FALSE	FALSE	FALSE	FALSE	FALSE	FALSE	2	2	3	2	0	0	2	3	3	2	3	46106.5	22052.837890625	9330.78	11911.1005859375	NaN
O14939	PLD2	Homo sapiens	Phospholipase D2	PLD2_HUMAN	homo_sapiens_UP000005640_9606_2022	0	105987	DVGVVVHGLPAR	TRUE	542	TRUE	2	2	3	2	2	1	2	3	3	2	3	FALSE	FALSE	FALSE	FALSE	FALSE	FALSE	FALSE	FALSE	FALSE	FALSE	FALSE	2	2	3	2	0	0	2	3	3	2	3	46106.5	22052.837890625	9330.78	11911.1005859375	NaN
O14939	PLD2	Homo sapiens	Phospholipase D2	PLD2_HUMAN	homo_sapiens_UP000005640_9606_2022	0	105987	SELTQVQGHLVHFPLK	TRUE	894	TRUE	2	2	3	2	2	1	2	3	3	2	3	FALSE	FALSE	FALSE	FALSE	FALSE	FALSE	FALSE	FALSE	FALSE	FALSE	FALSE	2	2	3	2	0	0	2	3	3	2	3	46106.5	22052.837890625	9330.78	11911.1005859375	NaN
O14949	UQCRQ	Homo sapiens	Cytochrome b-c1 complex subunit 8	QCR8_HUMAN	homo_sapiens_UP000005640_9606_2022	0	9906.37	AYPHVFTK	TRUE	26	TRUE	4	4	4	5	4	5	4	4	4	4	4	FALSE	FALSE	FALSE	FALSE	FALSE	FALSE	FALSE	FALSE	FALSE	FALSE	FALSE	4	4	4	5	4	5	4	4	4	4	4	493888	344483	392097	397615	322297
O14949	UQCRQ	Homo sapiens	Cytochrome b-c1 complex subunit 8	QCR8_HUMAN	homo_sapiens_UP000005640_9606_2022	0	9906.37	HVISYSLSPFEQR	TRUE	13	TRUE	4	4	4	5	4	5	4	4	4	4	4	FALSE	FALSE	FALSE	FALSE	FALSE	FALSE	FALSE	FALSE	FALSE	FALSE	FALSE	4	4	4	5	4	5	4	4	4	4	4	493888	344483	392097	397615	322297
O14949	UQCRQ	Homo sapiens	Cytochrome b-c1 complex subunit 8	QCR8_HUMAN	homo_sapiens_UP000005640_9606_2022	0	9906.37	EFGNLTR	TRUE	4	TRUE	4	4	4	5	4	5	4	4	4	4	4	FALSE	FALSE	FALSE	FALSE	FALSE	FALSE	FALSE	FALSE	FALSE	FALSE	FALSE	4	4	4	5	4	5	4	4	4	4	4	493888	344483	392097	397615	322297
O14949	UQCRQ	Homo sapiens	Cytochrome b-c1 complex subunit 8	QCR8_HUMAN	homo_sapiens_UP000005640_9606_2022	0	9906.37	GIPNVLR	TRUE	34	TRUE	4	4	4	5	4	5	4	4	4	4	4	FALSE	FALSE	FALSE	FALSE	FALSE	FALSE	FALSE	FALSE	FALSE	FALSE	FALSE	4	4	4	5	4	5	4	4	4	4	4	493888	344483	392097	397615	322297
O14949	UQCRQ	Homo sapiens	Cytochrome b-c1 complex subunit 8	QCR8_HUMAN	homo_sapiens_UP000005640_9606_2022	0	9906.37	NPAAYENDK	TRUE	74	TRUE	4	4	4	5	4	5	4	4	4	4	4	FALSE	FALSE	FALSE	FALSE	FALSE	FALSE	FALSE	FALSE	FALSE	FALSE	FALSE	4	4	4	5	4	5	4	4	4	4	4	493888	344483	392097	397615	322297
O14950;P19105	MYL12B;MYL12A	Homo sapiens	Myosin regulatory light chain 12B;Myosin regulatory light chain 12A	ML12B_HUMAN;ML12A_HUMAN	homo_sapiens_UP000005640_9606_2022	0	19779.15;19794.13	DGFIDKEDLHDMLASLGK	FALSE	46;45	FALSE	4	4	4	4	3	4	4	4	4	4	4	FALSE	FALSE	FALSE	FALSE	FALSE	FALSE	FALSE	FALSE	FALSE	FALSE	FALSE	4	4	4	4	3	4	4	4	4	4	4	80593.6	49618.8	67922	42330.8	43228.1
O14950;P19105	MYL12B;MYL12A	Homo sapiens	Myosin regulatory light chain 12B;Myosin regulatory light chain 12A	ML12B_HUMAN;ML12A_HUMAN	homo_sapiens_UP000005640_9606_2022	0	19779.15;19794.13	FTDEEVDELYR	FALSE	134;133	TRUE	4	4	4	4	3	4	4	4	4	4	4	FALSE	FALSE	FALSE	FALSE	FALSE	FALSE	FALSE	FALSE	FALSE	FALSE	FALSE	4	4	4	4	3	4	4	4	4	4	4	80593.6	49618.8	67922	42330.8	43228.1
O14950;P19105	MYL12B;MYL12A	Homo sapiens	Myosin regulatory light chain 12B;Myosin regulatory light chain 12A	ML12B_HUMAN;ML12A_HUMAN	homo_sapiens_UP000005640_9606_2022	0	19779.15;19794.13	ELLTTMGDRFTDEEVDELYR	FALSE	125;124	TRUE	4	4	4	4	3	4	4	4	4	4	4	FALSE	FALSE	FALSE	FALSE	FALSE	FALSE	FALSE	FALSE	FALSE	FALSE	FALSE	4	4	4	4	3	4	4	4	4	4	4	80593.6	49618.8	67922	42330.8	43228.1
O14950;P19105	MYL12B;MYL12A	Homo sapiens	Myosin regulatory light chain 12B;Myosin regulatory light chain 12A	ML12B_HUMAN;ML12A_HUMAN	homo_sapiens_UP000005640_9606_2022	0	19779.15;19794.13	EAFNMIDQNR	FALSE	36;35	FALSE	4	4	4	4	3	4	4	4	4	4	4	FALSE	FALSE	FALSE	FALSE	FALSE	FALSE	FALSE	FALSE	FALSE	FALSE	FALSE	4	4	4	4	3	4	4	4	4	4	4	80593.6	49618.8	67922	42330.8	43228.1
O14957	UQCR11	Homo sapiens	Cytochrome b-c1 complex subunit 10	QCR10_HUMAN	homo_sapiens_UP000005640_9606_2022	0	6569.68	LILDWVPYINGK	TRUE	40	TRUE	1	1	1	1	1	1	1	1	1	1	1	TRUE	TRUE	TRUE	TRUE	TRUE	TRUE	TRUE	TRUE	TRUE	TRUE	TRUE	1	1	1	0	0	0	0	1	1	1	0	12019.3681640625	8851.29	32830.9	NaN	NaN
O14965	AURKA	Homo sapiens	Aurora kinase A	AURKA_HUMAN	homo_sapiens_UP000005640_9606_2022	0	45823.4	IADFGWSVHAPSSR	TRUE	272	TRUE	3	4	3	3	4	4	2	3	3	2	3	FALSE	FALSE	FALSE	FALSE	FALSE	FALSE	FALSE	FALSE	FALSE	FALSE	FALSE	0	4	3	3	4	4	0	0	3	2	3	NaN	28211.111328125	17356.423828125	33124	13632.7490234375
O14965	AURKA	Homo sapiens	Aurora kinase A	AURKA_HUMAN	homo_sapiens_UP000005640_9606_2022	0	45823.4	FGNVYLAR	FALSE	144	FALSE	3	4	3	3	4	4	2	3	3	2	3	FALSE	FALSE	FALSE	FALSE	FALSE	FALSE	FALSE	FALSE	FALSE	FALSE	FALSE	0	4	3	3	4	4	0	0	3	2	3	NaN	28211.111328125	17356.423828125	33124	13632.7490234375
O14965	AURKA	Homo sapiens	Aurora kinase A	AURKA_HUMAN	homo_sapiens_UP000005640_9606_2022	0	45823.4	DIKPENLLLGSAGELK	TRUE	256	TRUE	3	4	3	3	4	4	2	3	3	2	3	FALSE	FALSE	FALSE	FALSE	FALSE	FALSE	FALSE	FALSE	FALSE	FALSE	FALSE	0	4	3	3	4	4	0	0	3	2	3	NaN	28211.111328125	17356.423828125	33124	13632.7490234375
O14965	AURKA	Homo sapiens	Aurora kinase A	AURKA_HUMAN	homo_sapiens_UP000005640_9606_2022	0	45823.4	AGVEHQLR	TRUE	172	TRUE	3	4	3	3	4	4	2	3	3	2	3	FALSE	FALSE	FALSE	FALSE	FALSE	FALSE	FALSE	FALSE	FALSE	FALSE	FALSE	0	4	3	3	4	4	0	0	3	2	3	NaN	28211.111328125	17356.423828125	33124	13632.7490234375
O14966	RAB29	Homo sapiens	Ras-related protein Rab-7L1	RAB7L_HUMAN	homo_sapiens_UP000005640_9606_2022	0	23155.2	YSQDSFSK	TRUE	27	TRUE	1	1	1	1	1	1	0	1	1	1	0	TRUE	TRUE	TRUE	TRUE	TRUE	TRUE	TRUE	TRUE	TRUE	TRUE	TRUE	1	1	0	1	0	1	0	1	0	1	0	41045.7	25699.4	NaN	52226.2	NaN
O14967	CLGN	Homo sapiens	Calmegin	CLGN_HUMAN	homo_sapiens_UP000005640_9606_2022	0	70038.6	LAGWVLSK	TRUE	71	TRUE	3	2	2	1	2	3	1	2	3	3	2	FALSE	FALSE	FALSE	FALSE	FALSE	FALSE	FALSE	FALSE	FALSE	FALSE	FALSE	3	2	2	0	2	3	0	2	3	3	2	321293	976627	1.34412e+06	NaN	137552
O14967	CLGN	Homo sapiens	Calmegin	CLGN_HUMAN	homo_sapiens_UP000005640_9606_2022	0	70038.6	HHAISAVLAK	TRUE	119	TRUE	3	2	2	1	2	3	1	2	3	3	2	FALSE	FALSE	FALSE	FALSE	FALSE	FALSE	FALSE	FALSE	FALSE	FALSE	FALSE	3	2	2	0	2	3	0	2	3	3	2	321293	976627	1.34412e+06	NaN	137552
O14967	CLGN	Homo sapiens	Calmegin	CLGN_HUMAN	homo_sapiens_UP000005640_9606_2022	0	70038.6	GVLEQEEK	TRUE	517	TRUE	3	2	2	1	2	3	1	2	3	3	2	FALSE	FALSE	FALSE	FALSE	FALSE	FALSE	FALSE	FALSE	FALSE	FALSE	FALSE	3	2	2	0	2	3	0	2	3	3	2	321293	976627	1.34412e+06	NaN	137552
O14972	VPS26C	Homo sapiens	Vacuolar protein sorting-associated protein 26C	VP26C_HUMAN	homo_sapiens_UP000005640_9606_2022	0	33010.4	TEIPFEFPLHLK	TRUE	89	TRUE	1	1	1	1	1	1	1	0	0	1	0	TRUE	TRUE	TRUE	TRUE	TRUE	TRUE	TRUE	TRUE	TRUE	TRUE	TRUE	0	0	0	0	0	0	0	0	0	0	0	NaN	NaN	NaN	NaN	NaN
O14974	PPP1R12A	Homo sapiens	Protein phosphatase 1 regulatory subunit 12A	MYPT1_HUMAN	homo_sapiens_UP000005640_9606_2022	0	115281	QGVDIEAAR	TRUE	162	TRUE	3	0	4	0	1	3	4	2	1	4	4	FALSE	FALSE	FALSE	FALSE	FALSE	FALSE	FALSE	FALSE	FALSE	FALSE	FALSE	3	0	4	0	0	3	4	2	1	4	4	90805.6	NaN	27581.466796875	NaN	NaN
O14974	PPP1R12A	Homo sapiens	Protein phosphatase 1 regulatory subunit 12A	MYPT1_HUMAN	homo_sapiens_UP000005640_9606_2022	0	115281	LYEQILAENEK	TRUE	935	TRUE	3	0	4	0	1	3	4	2	1	4	4	FALSE	FALSE	FALSE	FALSE	FALSE	FALSE	FALSE	FALSE	FALSE	FALSE	FALSE	3	0	4	0	0	3	4	2	1	4	4	90805.6	NaN	27581.466796875	NaN	NaN
O14974	PPP1R12A	Homo sapiens	Protein phosphatase 1 regulatory subunit 12A	MYPT1_HUMAN	homo_sapiens_UP000005640_9606_2022	0	115281	LWAEDSTEK	TRUE	613	TRUE	3	0	4	0	1	3	4	2	1	4	4	FALSE	FALSE	FALSE	FALSE	FALSE	FALSE	FALSE	FALSE	FALSE	FALSE	FALSE	3	0	4	0	0	3	4	2	1	4	4	90805.6	NaN	27581.466796875	NaN	NaN
O14974	PPP1R12A	Homo sapiens	Protein phosphatase 1 regulatory subunit 12A	MYPT1_HUMAN	homo_sapiens_UP000005640_9606_2022	0	115281	LAYVAPTIPR	TRUE	494	TRUE	3	0	4	0	1	3	4	2	1	4	4	FALSE	FALSE	FALSE	FALSE	FALSE	FALSE	FALSE	FALSE	FALSE	FALSE	FALSE	3	0	4	0	0	3	4	2	1	4	4	90805.6	NaN	27581.466796875	NaN	NaN
O14975	SLC27A2	Homo sapiens	Very long-chain acyl-CoA synthetase	S27A2_HUMAN	homo_sapiens_UP000005640_9606_2022	0	70312.3	ALHDHLGLR	TRUE	94	TRUE	0	1	1	1	1	0	0	0	0	0	0	TRUE	TRUE	TRUE	TRUE	TRUE	TRUE	TRUE	TRUE	TRUE	TRUE	TRUE	0	1	1	1	1	0	0	0	0	0	0	NaN	13879.6123046875	9299.9248046875	11498.333984375	7435.56
O14976	GAK	Homo sapiens	Cyclin-G-associated kinase	GAK_HUMAN	homo_sapiens_UP000005640_9606_2022	0	143191	LSIAEVVHQLQEIAAAR	TRUE	304	TRUE	7	4	4	4	6	5	5	4	4	6	3	FALSE	FALSE	FALSE	FALSE	FALSE	FALSE	FALSE	FALSE	FALSE	FALSE	FALSE	7	4	4	4	6	5	5	4	4	6	3	30747.4	52601.1	18056.4	19849.6	38442.3
O14976	GAK	Homo sapiens	Cyclin-G-associated kinase	GAK_HUMAN	homo_sapiens_UP000005640_9606_2022	0	143191	LLDWIEGK	TRUE	1220	TRUE	7	4	4	4	6	5	5	4	4	6	3	FALSE	FALSE	FALSE	FALSE	FALSE	FALSE	FALSE	FALSE	FALSE	FALSE	FALSE	7	4	4	4	6	5	5	4	4	6	3	30747.4	52601.1	18056.4	19849.6	38442.3
O14976	GAK	Homo sapiens	Cyclin-G-associated kinase	GAK_HUMAN	homo_sapiens_UP000005640_9606_2022	0	143191	ALLSTLHTVLWDGESR	TRUE	1233	TRUE	7	4	4	4	6	5	5	4	4	6	3	FALSE	FALSE	FALSE	FALSE	FALSE	FALSE	FALSE	FALSE	FALSE	FALSE	FALSE	7	4	4	4	6	5	5	4	4	6	3	30747.4	52601.1	18056.4	19849.6	38442.3
O14976	GAK	Homo sapiens	Cyclin-G-associated kinase	GAK_HUMAN	homo_sapiens_UP000005640_9606_2022	0	143191	NNIEDVR	TRUE	433	TRUE	7	4	4	4	6	5	5	4	4	6	3	FALSE	FALSE	FALSE	FALSE	FALSE	FALSE	FALSE	FALSE	FALSE	FALSE	FALSE	7	4	4	4	6	5	5	4	4	6	3	30747.4	52601.1	18056.4	19849.6	38442.3
O14976	GAK	Homo sapiens	Cyclin-G-associated kinase	GAK_HUMAN	homo_sapiens_UP000005640_9606_2022	0	143191	FLHTLDWQEEK	TRUE	791	TRUE	7	4	4	4	6	5	5	4	4	6	3	FALSE	FALSE	FALSE	FALSE	FALSE	FALSE	FALSE	FALSE	FALSE	FALSE	FALSE	7	4	4	4	6	5	5	4	4	6	3	30747.4	52601.1	18056.4	19849.6	38442.3
O14976	GAK	Homo sapiens	Cyclin-G-associated kinase	GAK_HUMAN	homo_sapiens_UP000005640_9606_2022	0	143191	VIQSVANYAK	TRUE	396	TRUE	7	4	4	4	6	5	5	4	4	6	3	FALSE	FALSE	FALSE	FALSE	FALSE	FALSE	FALSE	FALSE	FALSE	FALSE	FALSE	7	4	4	4	6	5	5	4	4	6	3	30747.4	52601.1	18056.4	19849.6	38442.3
O14976	GAK	Homo sapiens	Cyclin-G-associated kinase	GAK_HUMAN	homo_sapiens_UP000005640_9606_2022	0	143191	AVVMTPVPLFSK	TRUE	579	TRUE	7	4	4	4	6	5	5	4	4	6	3	FALSE	FALSE	FALSE	FALSE	FALSE	FALSE	FALSE	FALSE	FALSE	FALSE	FALSE	7	4	4	4	6	5	5	4	4	6	3	30747.4	52601.1	18056.4	19849.6	38442.3
O14979	HNRNPDL	Homo sapiens	Heterogeneous nuclear ribonucleoprotein D-like	HNRDL_HUMAN	homo_sapiens_UP000005640_9606_2022	0	46437.5	GFGFVLFK	FALSE	190	FALSE	6	5	6	5	6	6	5	6	6	6	6	FALSE	FALSE	FALSE	FALSE	FALSE	FALSE	FALSE	FALSE	FALSE	FALSE	FALSE	6	5	6	5	6	6	5	6	6	6	6	1.11142e+06	1.09169e+06	1.03964e+06	935370	1.08963e+06
O14979	HNRNPDL	Homo sapiens	Heterogeneous nuclear ribonucleoprotein D-like	HNRDL_HUMAN	homo_sapiens_UP000005640_9606_2022	0	46437.5	VFVGGLSPDTSEEQIK	TRUE	235	TRUE	6	5	6	5	6	6	5	6	6	6	6	FALSE	FALSE	FALSE	FALSE	FALSE	FALSE	FALSE	FALSE	FALSE	FALSE	FALSE	6	5	6	5	6	6	5	6	6	6	6	1.11142e+06	1.09169e+06	1.03964e+06	935370	1.08963e+06
O14979	HNRNPDL	Homo sapiens	Heterogeneous nuclear ribonucleoprotein D-like	HNRDL_HUMAN	homo_sapiens_UP000005640_9606_2022	0	46437.5	MFIGGLSWDTSK	TRUE	150	TRUE	6	5	6	5	6	6	5	6	6	6	6	FALSE	FALSE	FALSE	FALSE	FALSE	FALSE	FALSE	FALSE	FALSE	FALSE	FALSE	6	5	6	5	6	6	5	6	6	6	6	1.11142e+06	1.09169e+06	1.03964e+06	935370	1.08963e+06
O14979	HNRNPDL	Homo sapiens	Heterogeneous nuclear ribonucleoprotein D-like	HNRDL_HUMAN	homo_sapiens_UP000005640_9606_2022	0	46437.5	MFIGGLSWDTSKK	TRUE	150	TRUE	6	5	6	5	6	6	5	6	6	6	6	FALSE	FALSE	FALSE	FALSE	FALSE	FALSE	FALSE	FALSE	FALSE	FALSE	FALSE	6	5	6	5	6	6	5	6	6	6	6	1.11142e+06	1.09169e+06	1.03964e+06	935370	1.08963e+06
O14979	HNRNPDL	Homo sapiens	Heterogeneous nuclear ribonucleoprotein D-like	HNRDL_HUMAN	homo_sapiens_UP000005640_9606_2022	0	46437.5	DLTEYLSR	TRUE	163	TRUE	6	5	6	5	6	6	5	6	6	6	6	FALSE	FALSE	FALSE	FALSE	FALSE	FALSE	FALSE	FALSE	FALSE	FALSE	FALSE	6	5	6	5	6	6	5	6	6	6	6	1.11142e+06	1.09169e+06	1.03964e+06	935370	1.08963e+06
O14979	HNRNPDL	Homo sapiens	Heterogeneous nuclear ribonucleoprotein D-like	HNRDL_HUMAN	homo_sapiens_UP000005640_9606_2022	0	46437.5	KDLTEYLSR	TRUE	162	TRUE	6	5	6	5	6	6	5	6	6	6	6	FALSE	FALSE	FALSE	FALSE	FALSE	FALSE	FALSE	FALSE	FALSE	FALSE	FALSE	6	5	6	5	6	6	5	6	6	6	6	1.11142e+06	1.09169e+06	1.03964e+06	935370	1.08963e+06
O14980	XPO1	Homo sapiens	Exportin-1	XPO1_HUMAN	homo_sapiens_UP000005640_9606_2022	0	123386	AVGHPFVIQLGR	TRUE	701	TRUE	29	27	25	27	28	28	29	28	28	28	26	FALSE	FALSE	FALSE	FALSE	FALSE	FALSE	FALSE	FALSE	FALSE	FALSE	FALSE	29	27	25	27	28	28	29	28	28	28	26	416111	503183	469525	453323	465123
O14980	XPO1	Homo sapiens	Exportin-1	XPO1_HUMAN	homo_sapiens_UP000005640_9606_2022	0	123386	YYGLQILENVIK	TRUE	77	TRUE	29	27	25	27	28	28	29	28	28	28	26	FALSE	FALSE	FALSE	FALSE	FALSE	FALSE	FALSE	FALSE	FALSE	FALSE	FALSE	29	27	25	27	28	28	29	28	28	28	26	416111	503183	469525	453323	465123
O14980	XPO1	Homo sapiens	Exportin-1	XPO1_HUMAN	homo_sapiens_UP000005640_9606_2022	0	123386	HWPTFISDIVGASR	TRUE	145	TRUE	29	27	25	27	28	28	29	28	28	28	26	FALSE	FALSE	FALSE	FALSE	FALSE	FALSE	FALSE	FALSE	FALSE	FALSE	FALSE	29	27	25	27	28	28	29	28	28	28	26	416111	503183	469525	453323	465123
O14980	XPO1	Homo sapiens	Exportin-1	XPO1_HUMAN	homo_sapiens_UP000005640_9606_2022	0	123386	DFEEYPEHR	TRUE	837	TRUE	29	27	25	27	28	28	29	28	28	28	26	FALSE	FALSE	FALSE	FALSE	FALSE	FALSE	FALSE	FALSE	FALSE	FALSE	FALSE	29	27	25	27	28	28	29	28	28	28	26	416111	503183	469525	453323	465123
O14980	XPO1	Homo sapiens	Exportin-1	XPO1_HUMAN	homo_sapiens_UP000005640_9606_2022	0	123386	IYLDMLNVYK	TRUE	713	TRUE	29	27	25	27	28	28	29	28	28	28	26	FALSE	FALSE	FALSE	FALSE	FALSE	FALSE	FALSE	FALSE	FALSE	FALSE	FALSE	29	27	25	27	28	28	29	28	28	28	26	416111	503183	469525	453323	465123
O14980	XPO1	Homo sapiens	Exportin-1	XPO1_HUMAN	homo_sapiens_UP000005640_9606_2022	0	123386	LNMILVQILK	TRUE	130	TRUE	29	27	25	27	28	28	29	28	28	28	26	FALSE	FALSE	FALSE	FALSE	FALSE	FALSE	FALSE	FALSE	FALSE	FALSE	FALSE	29	27	25	27	28	28	29	28	28	28	26	416111	503183	469525	453323	465123
O14980	XPO1	Homo sapiens	Exportin-1	XPO1_HUMAN	homo_sapiens_UP000005640_9606_2022	0	123386	MAKPEEVLVVENDQGEVVR	TRUE	424	TRUE	29	27	25	27	28	28	29	28	28	28	26	FALSE	FALSE	FALSE	FALSE	FALSE	FALSE	FALSE	FALSE	FALSE	FALSE	FALSE	29	27	25	27	28	28	29	28	28	28	26	416111	503183	469525	453323	465123
O14980	XPO1	Homo sapiens	Exportin-1	XPO1_HUMAN	homo_sapiens_UP000005640_9606_2022	0	123386	LVLDSIIWAFK	TRUE	873	TRUE	29	27	25	27	28	28	29	28	28	28	26	FALSE	FALSE	FALSE	FALSE	FALSE	FALSE	FALSE	FALSE	FALSE	FALSE	FALSE	29	27	25	27	28	28	29	28	28	28	26	416111	503183	469525	453323	465123
O14980	XPO1	Homo sapiens	Exportin-1	XPO1_HUMAN	homo_sapiens_UP000005640_9606_2022	0	123386	ETLVYLTHLDYVDTER	TRUE	459	TRUE	29	27	25	27	28	28	29	28	28	28	26	FALSE	FALSE	FALSE	FALSE	FALSE	FALSE	FALSE	FALSE	FALSE	FALSE	FALSE	29	27	25	27	28	28	29	28	28	28	26	416111	503183	469525	453323	465123
O14980	XPO1	Homo sapiens	Exportin-1	XPO1_HUMAN	homo_sapiens_UP000005640_9606_2022	0	123386	EFAGEDTSDLFLEER	TRUE	1024	TRUE	29	27	25	27	28	28	29	28	28	28	26	FALSE	FALSE	FALSE	FALSE	FALSE	FALSE	FALSE	FALSE	FALSE	FALSE	FALSE	29	27	25	27	28	28	29	28	28	28	26	416111	503183	469525	453323	465123
O14980	XPO1	Homo sapiens	Exportin-1	XPO1_HUMAN	homo_sapiens_UP000005640_9606_2022	0	123386	QLYLPMLFK	TRUE	407	TRUE	29	27	25	27	28	28	29	28	28	28	26	FALSE	FALSE	FALSE	FALSE	FALSE	FALSE	FALSE	FALSE	FALSE	FALSE	FALSE	29	27	25	27	28	28	29	28	28	28	26	416111	503183	469525	453323	465123
O14980	XPO1	Homo sapiens	Exportin-1	XPO1_HUMAN	homo_sapiens_UP000005640_9606_2022	0	123386	LISTLIYK	TRUE	246	TRUE	29	27	25	27	28	28	29	28	28	28	26	FALSE	FALSE	FALSE	FALSE	FALSE	FALSE	FALSE	FALSE	FALSE	FALSE	FALSE	29	27	25	27	28	28	29	28	28	28	26	416111	503183	469525	453323	465123
O14980	XPO1	Homo sapiens	Exportin-1	XPO1_HUMAN	homo_sapiens_UP000005640_9606_2022	0	123386	EHPDAWTR	TRUE	55	TRUE	29	27	25	27	28	28	29	28	28	28	26	FALSE	FALSE	FALSE	FALSE	FALSE	FALSE	FALSE	FALSE	FALSE	FALSE	FALSE	29	27	25	27	28	28	29	28	28	28	26	416111	503183	469525	453323	465123
O14980	XPO1	Homo sapiens	Exportin-1	XPO1_HUMAN	homo_sapiens_UP000005640_9606_2022	0	123386	QLLDFSQK	TRUE	15	TRUE	29	27	25	27	28	28	29	28	28	28	26	FALSE	FALSE	FALSE	FALSE	FALSE	FALSE	FALSE	FALSE	FALSE	FALSE	FALSE	29	27	25	27	28	28	29	28	28	28	26	416111	503183	469525	453323	465123
O14980	XPO1	Homo sapiens	Exportin-1	XPO1_HUMAN	homo_sapiens_UP000005640_9606_2022	0	123386	VDTILEFSQNMNTK	TRUE	63	TRUE	29	27	25	27	28	28	29	28	28	28	26	FALSE	FALSE	FALSE	FALSE	FALSE	FALSE	FALSE	FALSE	FALSE	FALSE	FALSE	29	27	25	27	28	28	29	28	28	28	26	416111	503183	469525	453323	465123
O14980	XPO1	Homo sapiens	Exportin-1	XPO1_HUMAN	homo_sapiens_UP000005640_9606_2022	0	123386	EHDQLIEK	TRUE	332	TRUE	29	27	25	27	28	28	29	28	28	28	26	FALSE	FALSE	FALSE	FALSE	FALSE	FALSE	FALSE	FALSE	FALSE	FALSE	FALSE	29	27	25	27	28	28	29	28	28	28	26	416111	503183	469525	453323	465123
O14980	XPO1	Homo sapiens	Exportin-1	XPO1_HUMAN	homo_sapiens_UP000005640_9606_2022	0	123386	LFVTGLFSLNQDIPAFK	TRUE	996	TRUE	29	27	25	27	28	28	29	28	28	28	26	FALSE	FALSE	FALSE	FALSE	FALSE	FALSE	FALSE	FALSE	FALSE	FALSE	FALSE	29	27	25	27	28	28	29	28	28	28	26	416111	503183	469525	453323	465123
O14980	XPO1	Homo sapiens	Exportin-1	XPO1_HUMAN	homo_sapiens_UP000005640_9606_2022	0	123386	KYVVGLIIK	TRUE	104	TRUE	29	27	25	27	28	28	29	28	28	28	26	FALSE	FALSE	FALSE	FALSE	FALSE	FALSE	FALSE	FALSE	FALSE	FALSE	FALSE	29	27	25	27	28	28	29	28	28	28	26	416111	503183	469525	453323	465123
O14980	XPO1	Homo sapiens	Exportin-1	XPO1_HUMAN	homo_sapiens_UP000005640_9606_2022	0	123386	MAQEVLTHLK	TRUE	45	TRUE	29	27	25	27	28	28	29	28	28	28	26	FALSE	FALSE	FALSE	FALSE	FALSE	FALSE	FALSE	FALSE	FALSE	FALSE	FALSE	29	27	25	27	28	28	29	28	28	28	26	416111	503183	469525	453323	465123
O14980	XPO1	Homo sapiens	Exportin-1	XPO1_HUMAN	homo_sapiens_UP000005640_9606_2022	0	123386	NVDILKDPETVK	TRUE	675	TRUE	29	27	25	27	28	28	29	28	28	28	26	FALSE	FALSE	FALSE	FALSE	FALSE	FALSE	FALSE	FALSE	FALSE	FALSE	FALSE	29	27	25	27	28	28	29	28	28	28	26	416111	503183	469525	453323	465123
O14980	XPO1	Homo sapiens	Exportin-1	XPO1_HUMAN	homo_sapiens_UP000005640_9606_2022	0	123386	LHNQVNGTEWSWK	TRUE	480	TRUE	29	27	25	27	28	28	29	28	28	28	26	FALSE	FALSE	FALSE	FALSE	FALSE	FALSE	FALSE	FALSE	FALSE	FALSE	FALSE	29	27	25	27	28	28	29	28	28	28	26	416111	503183	469525	453323	465123
O14980	XPO1	Homo sapiens	Exportin-1	XPO1_HUMAN	homo_sapiens_UP000005640_9606_2022	0	123386	NVPAAREPEVLSTMAIIVNK	TRUE	791	TRUE	29	27	25	27	28	28	29	28	28	28	26	FALSE	FALSE	FALSE	FALSE	FALSE	FALSE	FALSE	FALSE	FALSE	FALSE	FALSE	29	27	25	27	28	28	29	28	28	28	26	416111	503183	469525	453323	465123
O14980	XPO1	Homo sapiens	Exportin-1	XPO1_HUMAN	homo_sapiens_UP000005640_9606_2022	0	123386	SAFPHLQDAQVK	TRUE	984	TRUE	29	27	25	27	28	28	29	28	28	28	26	FALSE	FALSE	FALSE	FALSE	FALSE	FALSE	FALSE	FALSE	FALSE	FALSE	FALSE	29	27	25	27	28	28	29	28	28	28	26	416111	503183	469525	453323	465123
O14980	XPO1	Homo sapiens	Exportin-1	XPO1_HUMAN	homo_sapiens_UP000005640_9606_2022	0	123386	LLSEEVFDFSSGQITQVK	TRUE	173	TRUE	29	27	25	27	28	28	29	28	28	28	26	FALSE	FALSE	FALSE	FALSE	FALSE	FALSE	FALSE	FALSE	FALSE	FALSE	FALSE	29	27	25	27	28	28	29	28	28	28	26	416111	503183	469525	453323	465123
O14980	XPO1	Homo sapiens	Exportin-1	XPO1_HUMAN	homo_sapiens_UP000005640_9606_2022	0	123386	DTDSINLYK	TRUE	447	TRUE	29	27	25	27	28	28	29	28	28	28	26	FALSE	FALSE	FALSE	FALSE	FALSE	FALSE	FALSE	FALSE	FALSE	FALSE	FALSE	29	27	25	27	28	28	29	28	28	28	26	416111	503183	469525	453323	465123
O14980	XPO1	Homo sapiens	Exportin-1	XPO1_HUMAN	homo_sapiens_UP000005640_9606_2022	0	123386	PAIMTMLADHAAR	TRUE	2	TRUE	29	27	25	27	28	28	29	28	28	28	26	FALSE	FALSE	FALSE	FALSE	FALSE	FALSE	FALSE	FALSE	FALSE	FALSE	FALSE	29	27	25	27	28	28	29	28	28	28	26	416111	503183	469525	453323	465123
O14980	XPO1	Homo sapiens	Exportin-1	XPO1_HUMAN	homo_sapiens_UP000005640_9606_2022	0	123386	FLVTVIK	TRUE	516	TRUE	29	27	25	27	28	28	29	28	28	28	26	FALSE	FALSE	FALSE	FALSE	FALSE	FALSE	FALSE	FALSE	FALSE	FALSE	FALSE	29	27	25	27	28	28	29	28	28	28	26	416111	503183	469525	453323	465123
O14980	XPO1	Homo sapiens	Exportin-1	XPO1_HUMAN	homo_sapiens_UP000005640_9606_2022	0	123386	EHLRDFLVQIK	TRUE	1013	TRUE	29	27	25	27	28	28	29	28	28	28	26	FALSE	FALSE	FALSE	FALSE	FALSE	FALSE	FALSE	FALSE	FALSE	FALSE	FALSE	29	27	25	27	28	28	29	28	28	28	26	416111	503183	469525	453323	465123
O14980	XPO1	Homo sapiens	Exportin-1	XPO1_HUMAN	homo_sapiens_UP000005640_9606_2022	0	123386	QLGSILK	TRUE	687	TRUE	29	27	25	27	28	28	29	28	28	28	26	FALSE	FALSE	FALSE	FALSE	FALSE	FALSE	FALSE	FALSE	FALSE	FALSE	FALSE	29	27	25	27	28	28	29	28	28	28	26	416111	503183	469525	453323	465123
O14980	XPO1	Homo sapiens	Exportin-1	XPO1_HUMAN	homo_sapiens_UP000005640_9606_2022	0	123386	TSSDPTCVEK	TRUE	113	TRUE	29	27	25	27	28	28	29	28	28	28	26	FALSE	FALSE	FALSE	FALSE	FALSE	FALSE	FALSE	FALSE	FALSE	FALSE	FALSE	29	27	25	27	28	28	29	28	28	28	26	416111	503183	469525	453323	465123
O14981	BTAF1	Homo sapiens	TATA-binding protein-associated factor 172	BTAF1_HUMAN	homo_sapiens_UP000005640_9606_2022	0	206887	QVLPFLLR	TRUE	1495	TRUE	3	3	2	3	3	2	3	3	3	2	1	FALSE	FALSE	FALSE	FALSE	FALSE	FALSE	FALSE	FALSE	FALSE	FALSE	FALSE	3	3	2	3	3	2	3	3	3	2	1	36948.6	30714.9	35802.2	34952.1	25752.478515625
O14981	BTAF1	Homo sapiens	TATA-binding protein-associated factor 172	BTAF1_HUMAN	homo_sapiens_UP000005640_9606_2022	0	206887	LAVQNSSLHDIQHAPK	TRUE	1600	TRUE	3	3	2	3	3	2	3	3	3	2	1	FALSE	FALSE	FALSE	FALSE	FALSE	FALSE	FALSE	FALSE	FALSE	FALSE	FALSE	3	3	2	3	3	2	3	3	3	2	1	36948.6	30714.9	35802.2	34952.1	25752.478515625
O14981	BTAF1	Homo sapiens	TATA-binding protein-associated factor 172	BTAF1_HUMAN	homo_sapiens_UP000005640_9606_2022	0	206887	LPHLWDAMVGPLR	TRUE	1046	TRUE	3	3	2	3	3	2	3	3	3	2	1	FALSE	FALSE	FALSE	FALSE	FALSE	FALSE	FALSE	FALSE	FALSE	FALSE	FALSE	3	3	2	3	3	2	3	3	3	2	1	36948.6	30714.9	35802.2	34952.1	25752.478515625
O15020	SPTBN2	Homo sapiens	Spectrin beta chain, non-erythrocytic 2	SPTN2_HUMAN	homo_sapiens_UP000005640_9606_2022	0	271325	HYEELQAR	TRUE	833	TRUE	12	8	10	12	15	13	9	11	10	11	10	FALSE	FALSE	FALSE	FALSE	FALSE	FALSE	FALSE	FALSE	FALSE	FALSE	FALSE	12	8	10	12	15	13	9	11	10	11	10	69418.2	36682.2	47606.4	28232.912109375	37402.1
O15020	SPTBN2	Homo sapiens	Spectrin beta chain, non-erythrocytic 2	SPTN2_HUMAN	homo_sapiens_UP000005640_9606_2022	0	271325	SLDDFQAWLGR	TRUE	1073	TRUE	12	8	10	12	15	13	9	11	10	11	10	FALSE	FALSE	FALSE	FALSE	FALSE	FALSE	FALSE	FALSE	FALSE	FALSE	FALSE	12	8	10	12	15	13	9	11	10	11	10	69418.2	36682.2	47606.4	28232.912109375	37402.1
O15020	SPTBN2	Homo sapiens	Spectrin beta chain, non-erythrocytic 2	SPTN2_HUMAN	homo_sapiens_UP000005640_9606_2022	0	271325	DGLAFNAIVHK	TRUE	207	TRUE	12	8	10	12	15	13	9	11	10	11	10	FALSE	FALSE	FALSE	FALSE	FALSE	FALSE	FALSE	FALSE	FALSE	FALSE	FALSE	12	8	10	12	15	13	9	11	10	11	10	69418.2	36682.2	47606.4	28232.912109375	37402.1
O15020	SPTBN2	Homo sapiens	Spectrin beta chain, non-erythrocytic 2	SPTN2_HUMAN	homo_sapiens_UP000005640_9606_2022	0	271325	QQQLPDGTGR	TRUE	1821	TRUE	12	8	10	12	15	13	9	11	10	11	10	FALSE	FALSE	FALSE	FALSE	FALSE	FALSE	FALSE	FALSE	FALSE	FALSE	FALSE	12	8	10	12	15	13	9	11	10	11	10	69418.2	36682.2	47606.4	28232.912109375	37402.1
O15020	SPTBN2	Homo sapiens	Spectrin beta chain, non-erythrocytic 2	SPTN2_HUMAN	homo_sapiens_UP000005640_9606_2022	0	271325	RLEDALR	TRUE	1583	TRUE	12	8	10	12	15	13	9	11	10	11	10	FALSE	FALSE	FALSE	FALSE	FALSE	FALSE	FALSE	FALSE	FALSE	FALSE	FALSE	12	8	10	12	15	13	9	11	10	11	10	69418.2	36682.2	47606.4	28232.912109375	37402.1
O15020	SPTBN2	Homo sapiens	Spectrin beta chain, non-erythrocytic 2	SPTN2_HUMAN	homo_sapiens_UP000005640_9606_2022	0	271325	VGDLYSDLR	TRUE	78	TRUE	12	8	10	12	15	13	9	11	10	11	10	FALSE	FALSE	FALSE	FALSE	FALSE	FALSE	FALSE	FALSE	FALSE	FALSE	FALSE	12	8	10	12	15	13	9	11	10	11	10	69418.2	36682.2	47606.4	28232.912109375	37402.1
O15020	SPTBN2	Homo sapiens	Spectrin beta chain, non-erythrocytic 2	SPTN2_HUMAN	homo_sapiens_UP000005640_9606_2022	0	271325	LVSSPELGHDEFSTQALAR	TRUE	769	TRUE	12	8	10	12	15	13	9	11	10	11	10	FALSE	FALSE	FALSE	FALSE	FALSE	FALSE	FALSE	FALSE	FALSE	FALSE	FALSE	12	8	10	12	15	13	9	11	10	11	10	69418.2	36682.2	47606.4	28232.912109375	37402.1
O15020	SPTBN2	Homo sapiens	Spectrin beta chain, non-erythrocytic 2	SPTN2_HUMAN	homo_sapiens_UP000005640_9606_2022	0	271325	DTSTIGQER	TRUE	1742	TRUE	12	8	10	12	15	13	9	11	10	11	10	FALSE	FALSE	FALSE	FALSE	FALSE	FALSE	FALSE	FALSE	FALSE	FALSE	FALSE	12	8	10	12	15	13	9	11	10	11	10	69418.2	36682.2	47606.4	28232.912109375	37402.1
O15020	SPTBN2	Homo sapiens	Spectrin beta chain, non-erythrocytic 2	SPTN2_HUMAN	homo_sapiens_UP000005640_9606_2022	0	271325	ALAQEDQGAGEVER	TRUE	1448	TRUE	12	8	10	12	15	13	9	11	10	11	10	FALSE	FALSE	FALSE	FALSE	FALSE	FALSE	FALSE	FALSE	FALSE	FALSE	FALSE	12	8	10	12	15	13	9	11	10	11	10	69418.2	36682.2	47606.4	28232.912109375	37402.1
O15020	SPTBN2	Homo sapiens	Spectrin beta chain, non-erythrocytic 2	SPTN2_HUMAN	homo_sapiens_UP000005640_9606_2022	0	271325	SHYAAEEISEK	TRUE	1977	TRUE	12	8	10	12	15	13	9	11	10	11	10	FALSE	FALSE	FALSE	FALSE	FALSE	FALSE	FALSE	FALSE	FALSE	FALSE	FALSE	12	8	10	12	15	13	9	11	10	11	10	69418.2	36682.2	47606.4	28232.912109375	37402.1
O15020	SPTBN2	Homo sapiens	Spectrin beta chain, non-erythrocytic 2	SPTN2_HUMAN	homo_sapiens_UP000005640_9606_2022	0	271325	IVNTQEQLNHR	TRUE	929	TRUE	12	8	10	12	15	13	9	11	10	11	10	FALSE	FALSE	FALSE	FALSE	FALSE	FALSE	FALSE	FALSE	FALSE	FALSE	FALSE	12	8	10	12	15	13	9	11	10	11	10	69418.2	36682.2	47606.4	28232.912109375	37402.1
O15020	SPTBN2	Homo sapiens	Spectrin beta chain, non-erythrocytic 2	SPTN2_HUMAN	homo_sapiens_UP000005640_9606_2022	0	271325	VDSANALANGLIAGGHAAR	TRUE	1751	TRUE	12	8	10	12	15	13	9	11	10	11	10	FALSE	FALSE	FALSE	FALSE	FALSE	FALSE	FALSE	FALSE	FALSE	FALSE	FALSE	12	8	10	12	15	13	9	11	10	11	10	69418.2	36682.2	47606.4	28232.912109375	37402.1
O15020	SPTBN2	Homo sapiens	Spectrin beta chain, non-erythrocytic 2	SPTN2_HUMAN	homo_sapiens_UP000005640_9606_2022	0	271325	LEALAEER	TRUE	732	TRUE	12	8	10	12	15	13	9	11	10	11	10	FALSE	FALSE	FALSE	FALSE	FALSE	FALSE	FALSE	FALSE	FALSE	FALSE	FALSE	12	8	10	12	15	13	9	11	10	11	10	69418.2	36682.2	47606.4	28232.912109375	37402.1
O15020	SPTBN2	Homo sapiens	Spectrin beta chain, non-erythrocytic 2	SPTN2_HUMAN	homo_sapiens_UP000005640_9606_2022	0	271325	IHGLLEAGR	TRUE	1228	TRUE	12	8	10	12	15	13	9	11	10	11	10	FALSE	FALSE	FALSE	FALSE	FALSE	FALSE	FALSE	FALSE	FALSE	FALSE	FALSE	12	8	10	12	15	13	9	11	10	11	10	69418.2	36682.2	47606.4	28232.912109375	37402.1
O15020	SPTBN2	Homo sapiens	Spectrin beta chain, non-erythrocytic 2	SPTN2_HUMAN	homo_sapiens_UP000005640_9606_2022	0	271325	EQQHLLASADTGR	TRUE	659	TRUE	12	8	10	12	15	13	9	11	10	11	10	FALSE	FALSE	FALSE	FALSE	FALSE	FALSE	FALSE	FALSE	FALSE	FALSE	FALSE	12	8	10	12	15	13	9	11	10	11	10	69418.2	36682.2	47606.4	28232.912109375	37402.1
O15020	SPTBN2	Homo sapiens	Spectrin beta chain, non-erythrocytic 2	SPTN2_HUMAN	homo_sapiens_UP000005640_9606_2022	0	271325	LQSQDLGR	TRUE	554	TRUE	12	8	10	12	15	13	9	11	10	11	10	FALSE	FALSE	FALSE	FALSE	FALSE	FALSE	FALSE	FALSE	FALSE	FALSE	FALSE	12	8	10	12	15	13	9	11	10	11	10	69418.2	36682.2	47606.4	28232.912109375	37402.1
O15020	SPTBN2	Homo sapiens	Spectrin beta chain, non-erythrocytic 2	SPTN2_HUMAN	homo_sapiens_UP000005640_9606_2022	0	271325	LGHELELR	TRUE	1573	TRUE	12	8	10	12	15	13	9	11	10	11	10	FALSE	FALSE	FALSE	FALSE	FALSE	FALSE	FALSE	FALSE	FALSE	FALSE	FALSE	12	8	10	12	15	13	9	11	10	11	10	69418.2	36682.2	47606.4	28232.912109375	37402.1
O15020	SPTBN2	Homo sapiens	Spectrin beta chain, non-erythrocytic 2	SPTN2_HUMAN	homo_sapiens_UP000005640_9606_2022	0	271325	ALGEEVTR	TRUE	1126	TRUE	12	8	10	12	15	13	9	11	10	11	10	FALSE	FALSE	FALSE	FALSE	FALSE	FALSE	FALSE	FALSE	FALSE	FALSE	FALSE	12	8	10	12	15	13	9	11	10	11	10	69418.2	36682.2	47606.4	28232.912109375	37402.1
O15027	SEC16A	Homo sapiens	Protein transport protein Sec16A	SC16A_HUMAN	homo_sapiens_UP000005640_9606_2022	0	251894	HLLQEAR	TRUE	2015	TRUE	7	7	6	7	8	6	7	8	6	7	7	FALSE	FALSE	FALSE	FALSE	FALSE	FALSE	FALSE	FALSE	FALSE	FALSE	FALSE	7	7	6	7	8	6	7	8	6	7	7	40728	61412.2	84264.1	73096.8	72096.9
O15027	SEC16A	Homo sapiens	Protein transport protein Sec16A	SC16A_HUMAN	homo_sapiens_UP000005640_9606_2022	0	251894	DAQGQPGLER	TRUE	1047	TRUE	7	7	6	7	8	6	7	8	6	7	7	FALSE	FALSE	FALSE	FALSE	FALSE	FALSE	FALSE	FALSE	FALSE	FALSE	FALSE	7	7	6	7	8	6	7	8	6	7	7	40728	61412.2	84264.1	73096.8	72096.9
O15027	SEC16A	Homo sapiens	Protein transport protein Sec16A	SC16A_HUMAN	homo_sapiens_UP000005640_9606_2022	0	251894	YGPLPGPAVPR	TRUE	489	TRUE	7	7	6	7	8	6	7	8	6	7	7	FALSE	FALSE	FALSE	FALSE	FALSE	FALSE	FALSE	FALSE	FALSE	FALSE	FALSE	7	7	6	7	8	6	7	8	6	7	7	40728	61412.2	84264.1	73096.8	72096.9
O15027	SEC16A	Homo sapiens	Protein transport protein Sec16A	SC16A_HUMAN	homo_sapiens_UP000005640_9606_2022	0	251894	LFDPQLK	TRUE	1857	TRUE	7	7	6	7	8	6	7	8	6	7	7	FALSE	FALSE	FALSE	FALSE	FALSE	FALSE	FALSE	FALSE	FALSE	FALSE	FALSE	7	7	6	7	8	6	7	8	6	7	7	40728	61412.2	84264.1	73096.8	72096.9
O15027	SEC16A	Homo sapiens	Protein transport protein Sec16A	SC16A_HUMAN	homo_sapiens_UP000005640_9606_2022	0	251894	GLANPEPAPEPK	TRUE	2253	TRUE	7	7	6	7	8	6	7	8	6	7	7	FALSE	FALSE	FALSE	FALSE	FALSE	FALSE	FALSE	FALSE	FALSE	FALSE	FALSE	7	7	6	7	8	6	7	8	6	7	7	40728	61412.2	84264.1	73096.8	72096.9
O15027	SEC16A	Homo sapiens	Protein transport protein Sec16A	SC16A_HUMAN	homo_sapiens_UP000005640_9606_2022	0	251894	ANVVGEVR	TRUE	629	TRUE	7	7	6	7	8	6	7	8	6	7	7	FALSE	FALSE	FALSE	FALSE	FALSE	FALSE	FALSE	FALSE	FALSE	FALSE	FALSE	7	7	6	7	8	6	7	8	6	7	7	40728	61412.2	84264.1	73096.8	72096.9
O15027	SEC16A	Homo sapiens	Protein transport protein Sec16A	SC16A_HUMAN	homo_sapiens_UP000005640_9606_2022	0	251894	FATNEAIQR	TRUE	1774	TRUE	7	7	6	7	8	6	7	8	6	7	7	FALSE	FALSE	FALSE	FALSE	FALSE	FALSE	FALSE	FALSE	FALSE	FALSE	FALSE	7	7	6	7	8	6	7	8	6	7	7	40728	61412.2	84264.1	73096.8	72096.9
O15027	SEC16A	Homo sapiens	Protein transport protein Sec16A	SC16A_HUMAN	homo_sapiens_UP000005640_9606_2022	0	251894	LVLIGSNHSLPFLK	TRUE	1760	TRUE	7	7	6	7	8	6	7	8	6	7	7	FALSE	FALSE	FALSE	FALSE	FALSE	FALSE	FALSE	FALSE	FALSE	FALSE	FALSE	7	7	6	7	8	6	7	8	6	7	7	40728	61412.2	84264.1	73096.8	72096.9
O15027	SEC16A	Homo sapiens	Protein transport protein Sec16A	SC16A_HUMAN	homo_sapiens_UP000005640_9606_2022	0	251894	DALESAMK	TRUE	1632	TRUE	7	7	6	7	8	6	7	8	6	7	7	FALSE	FALSE	FALSE	FALSE	FALSE	FALSE	FALSE	FALSE	FALSE	FALSE	FALSE	7	7	6	7	8	6	7	8	6	7	7	40728	61412.2	84264.1	73096.8	72096.9
O15042	U2SURP	Homo sapiens	U2 snRNP-associated SURP motif-containing protein	SR140_HUMAN	homo_sapiens_UP000005640_9606_2022	0	118292	LYSILQGDSPTK	TRUE	477	TRUE	28	28	27	27	28	27	28	28	26	27	29	FALSE	FALSE	FALSE	FALSE	FALSE	FALSE	FALSE	FALSE	FALSE	FALSE	FALSE	28	28	27	27	28	27	28	28	26	27	29	1.05486e+06	1.04088e+06	996268	1.07458e+06	907433
O15042	U2SURP	Homo sapiens	U2 snRNP-associated SURP motif-containing protein	SR140_HUMAN	homo_sapiens_UP000005640_9606_2022	0	118292	FQDELESGK	TRUE	854	TRUE	28	28	27	27	28	27	28	28	26	27	29	FALSE	FALSE	FALSE	FALSE	FALSE	FALSE	FALSE	FALSE	FALSE	FALSE	FALSE	28	28	27	27	28	27	28	28	26	27	29	1.05486e+06	1.04088e+06	996268	1.07458e+06	907433
O15042	U2SURP	Homo sapiens	U2 snRNP-associated SURP motif-containing protein	SR140_HUMAN	homo_sapiens_UP000005640_9606_2022	0	118292	SNLELFKEELK	TRUE	202	TRUE	28	28	27	27	28	27	28	28	26	27	29	FALSE	FALSE	FALSE	FALSE	FALSE	FALSE	FALSE	FALSE	FALSE	FALSE	FALSE	28	28	27	27	28	27	28	28	26	27	29	1.05486e+06	1.04088e+06	996268	1.07458e+06	907433
O15042	U2SURP	Homo sapiens	U2 snRNP-associated SURP motif-containing protein	SR140_HUMAN	homo_sapiens_UP000005640_9606_2022	0	118292	EINNPMFR	TRUE	453	TRUE	28	28	27	27	28	27	28	28	26	27	29	FALSE	FALSE	FALSE	FALSE	FALSE	FALSE	FALSE	FALSE	FALSE	FALSE	FALSE	28	28	27	27	28	27	28	28	26	27	29	1.05486e+06	1.04088e+06	996268	1.07458e+06	907433
O15042	U2SURP	Homo sapiens	U2 snRNP-associated SURP motif-containing protein	SR140_HUMAN	homo_sapiens_UP000005640_9606_2022	0	118292	LYLVSDVLYNSSAK	TRUE	595	TRUE	28	28	27	27	28	27	28	28	26	27	29	FALSE	FALSE	FALSE	FALSE	FALSE	FALSE	FALSE	FALSE	FALSE	FALSE	FALSE	28	28	27	27	28	27	28	28	26	27	29	1.05486e+06	1.04088e+06	996268	1.07458e+06	907433
O15042	U2SURP	Homo sapiens	U2 snRNP-associated SURP motif-containing protein	SR140_HUMAN	homo_sapiens_UP000005640_9606_2022	0	118292	GGVVNAAKEEHETDEK	TRUE	138	TRUE	28	28	27	27	28	27	28	28	26	27	29	FALSE	FALSE	FALSE	FALSE	FALSE	FALSE	FALSE	FALSE	FALSE	FALSE	FALSE	28	28	27	27	28	27	28	28	26	27	29	1.05486e+06	1.04088e+06	996268	1.07458e+06	907433
O15042	U2SURP	Homo sapiens	U2 snRNP-associated SURP motif-containing protein	SR140_HUMAN	homo_sapiens_UP000005640_9606_2022	0	118292	DKLEEILR	TRUE	540	TRUE	28	28	27	27	28	27	28	28	26	27	29	FALSE	FALSE	FALSE	FALSE	FALSE	FALSE	FALSE	FALSE	FALSE	FALSE	FALSE	28	28	27	27	28	27	28	28	26	27	29	1.05486e+06	1.04088e+06	996268	1.07458e+06	907433
O15042	U2SURP	Homo sapiens	U2 snRNP-associated SURP motif-containing protein	SR140_HUMAN	homo_sapiens_UP000005640_9606_2022	0	118292	SNLELFK	TRUE	202	TRUE	28	28	27	27	28	27	28	28	26	27	29	FALSE	FALSE	FALSE	FALSE	FALSE	FALSE	FALSE	FALSE	FALSE	FALSE	FALSE	28	28	27	27	28	27	28	28	26	27	29	1.05486e+06	1.04088e+06	996268	1.07458e+06	907433
O15042	U2SURP	Homo sapiens	U2 snRNP-associated SURP motif-containing protein	SR140_HUMAN	homo_sapiens_UP000005640_9606_2022	0	118292	TLSQAIVK	TRUE	411	TRUE	28	28	27	27	28	27	28	28	26	27	29	FALSE	FALSE	FALSE	FALSE	FALSE	FALSE	FALSE	FALSE	FALSE	FALSE	FALSE	28	28	27	27	28	27	28	28	26	27	29	1.05486e+06	1.04088e+06	996268	1.07458e+06	907433
O15042	U2SURP	Homo sapiens	U2 snRNP-associated SURP motif-containing protein	SR140_HUMAN	homo_sapiens_UP000005640_9606_2022	0	118292	VVIPTER	TRUE	419	TRUE	28	28	27	27	28	27	28	28	26	27	29	FALSE	FALSE	FALSE	FALSE	FALSE	FALSE	FALSE	FALSE	FALSE	FALSE	FALSE	28	28	27	27	28	27	28	28	26	27	29	1.05486e+06	1.04088e+06	996268	1.07458e+06	907433
O15042	U2SURP	Homo sapiens	U2 snRNP-associated SURP motif-containing protein	SR140_HUMAN	homo_sapiens_UP000005640_9606_2022	0	118292	NPNAPMLPPPK	TRUE	393	TRUE	28	28	27	27	28	27	28	28	26	27	29	FALSE	FALSE	FALSE	FALSE	FALSE	FALSE	FALSE	FALSE	FALSE	FALSE	FALSE	28	28	27	27	28	27	28	28	26	27	29	1.05486e+06	1.04088e+06	996268	1.07458e+06	907433
O15042	U2SURP	Homo sapiens	U2 snRNP-associated SURP motif-containing protein	SR140_HUMAN	homo_sapiens_UP000005640_9606_2022	0	118292	VANASYYR	TRUE	609	TRUE	28	28	27	27	28	27	28	28	26	27	29	FALSE	FALSE	FALSE	FALSE	FALSE	FALSE	FALSE	FALSE	FALSE	FALSE	FALSE	28	28	27	27	28	27	28	28	26	27	29	1.05486e+06	1.04088e+06	996268	1.07458e+06	907433
O15042	U2SURP	Homo sapiens	U2 snRNP-associated SURP motif-containing protein	SR140_HUMAN	homo_sapiens_UP000005640_9606_2022	0	118292	NPPNQSSNERPPSLLVIETK	TRUE	169	TRUE	28	28	27	27	28	27	28	28	26	27	29	FALSE	FALSE	FALSE	FALSE	FALSE	FALSE	FALSE	FALSE	FALSE	FALSE	FALSE	28	28	27	27	28	27	28	28	26	27	29	1.05486e+06	1.04088e+06	996268	1.07458e+06	907433
O15042	U2SURP	Homo sapiens	U2 snRNP-associated SURP motif-containing protein	SR140_HUMAN	homo_sapiens_UP000005640_9606_2022	0	118292	FEPPQSDSDGQRR	TRUE	231	TRUE	28	28	27	27	28	27	28	28	26	27	29	FALSE	FALSE	FALSE	FALSE	FALSE	FALSE	FALSE	FALSE	FALSE	FALSE	FALSE	28	28	27	27	28	27	28	28	26	27	29	1.05486e+06	1.04088e+06	996268	1.07458e+06	907433
O15042	U2SURP	Homo sapiens	U2 snRNP-associated SURP motif-containing protein	SR140_HUMAN	homo_sapiens_UP000005640_9606_2022	0	118292	TIQGHLQSENFK	TRUE	636	TRUE	28	28	27	27	28	27	28	28	26	27	29	FALSE	FALSE	FALSE	FALSE	FALSE	FALSE	FALSE	FALSE	FALSE	FALSE	FALSE	28	28	27	27	28	27	28	28	26	27	29	1.05486e+06	1.04088e+06	996268	1.07458e+06	907433
O15042	U2SURP	Homo sapiens	U2 snRNP-associated SURP motif-containing protein	SR140_HUMAN	homo_sapiens_UP000005640_9606_2022	0	118292	MIEFVVR	TRUE	434	TRUE	28	28	27	27	28	27	28	28	26	27	29	FALSE	FALSE	FALSE	FALSE	FALSE	FALSE	FALSE	FALSE	FALSE	FALSE	FALSE	28	28	27	27	28	27	28	28	26	27	29	1.05486e+06	1.04088e+06	996268	1.07458e+06	907433
O15042	U2SURP	Homo sapiens	U2 snRNP-associated SURP motif-containing protein	SR140_HUMAN	homo_sapiens_UP000005640_9606_2022	0	118292	KNEPIFK	TRUE	749	TRUE	28	28	27	27	28	27	28	28	26	27	29	FALSE	FALSE	FALSE	FALSE	FALSE	FALSE	FALSE	FALSE	FALSE	FALSE	FALSE	28	28	27	27	28	27	28	28	26	27	29	1.05486e+06	1.04088e+06	996268	1.07458e+06	907433
O15042	U2SURP	Homo sapiens	U2 snRNP-associated SURP motif-containing protein	SR140_HUMAN	homo_sapiens_UP000005640_9606_2022	0	118292	SLDDDLDGVPLDATEDSK	TRUE	731	TRUE	28	28	27	27	28	27	28	28	26	27	29	FALSE	FALSE	FALSE	FALSE	FALSE	FALSE	FALSE	FALSE	FALSE	FALSE	FALSE	28	28	27	27	28	27	28	28	26	27	29	1.05486e+06	1.04088e+06	996268	1.07458e+06	907433
O15042	U2SURP	Homo sapiens	U2 snRNP-associated SURP motif-containing protein	SR140_HUMAN	homo_sapiens_UP000005640_9606_2022	0	118292	AAAEIYEEFLAAFEGSDGNK	TRUE	112	TRUE	28	28	27	27	28	27	28	28	26	27	29	FALSE	FALSE	FALSE	FALSE	FALSE	FALSE	FALSE	FALSE	FALSE	FALSE	FALSE	28	28	27	27	28	27	28	28	26	27	29	1.05486e+06	1.04088e+06	996268	1.07458e+06	907433
O15042	U2SURP	Homo sapiens	U2 snRNP-associated SURP motif-containing protein	SR140_HUMAN	homo_sapiens_UP000005640_9606_2022	0	118292	LREIELK	TRUE	844	TRUE	28	28	27	27	28	27	28	28	26	27	29	FALSE	FALSE	FALSE	FALSE	FALSE	FALSE	FALSE	FALSE	FALSE	FALSE	FALSE	28	28	27	27	28	27	28	28	26	27	29	1.05486e+06	1.04088e+06	996268	1.07458e+06	907433
O15042	U2SURP	Homo sapiens	U2 snRNP-associated SURP motif-containing protein	SR140_HUMAN	homo_sapiens_UP000005640_9606_2022	0	118292	FQDELESGKRPK	TRUE	854	TRUE	28	28	27	27	28	27	28	28	26	27	29	FALSE	FALSE	FALSE	FALSE	FALSE	FALSE	FALSE	FALSE	FALSE	FALSE	FALSE	28	28	27	27	28	27	28	28	26	27	29	1.05486e+06	1.04088e+06	996268	1.07458e+06	907433
O15042	U2SURP	Homo sapiens	U2 snRNP-associated SURP motif-containing protein	SR140_HUMAN	homo_sapiens_UP000005640_9606_2022	0	118292	FLFENQTPAHVYYR	TRUE	461	TRUE	28	28	27	27	28	27	28	28	26	27	29	FALSE	FALSE	FALSE	FALSE	FALSE	FALSE	FALSE	FALSE	FALSE	FALSE	FALSE	28	28	27	27	28	27	28	28	26	27	29	1.05486e+06	1.04088e+06	996268	1.07458e+06	907433
O15042	U2SURP	Homo sapiens	U2 snRNP-associated SURP motif-containing protein	SR140_HUMAN	homo_sapiens_UP000005640_9606_2022	0	118292	SSDVHSSGSSDAHMDASGPSDSDMPSR	TRUE	18	TRUE	28	28	27	27	28	27	28	28	26	27	29	FALSE	FALSE	FALSE	FALSE	FALSE	FALSE	FALSE	FALSE	FALSE	FALSE	FALSE	28	28	27	27	28	27	28	28	26	27	29	1.05486e+06	1.04088e+06	996268	1.07458e+06	907433
O15042	U2SURP	Homo sapiens	U2 snRNP-associated SURP motif-containing protein	SR140_HUMAN	homo_sapiens_UP000005640_9606_2022	0	118292	KPGQSFQEQVEHYR	TRUE	866	TRUE	28	28	27	27	28	27	28	28	26	27	29	FALSE	FALSE	FALSE	FALSE	FALSE	FALSE	FALSE	FALSE	FALSE	FALSE	FALSE	28	28	27	27	28	27	28	28	26	27	29	1.05486e+06	1.04088e+06	996268	1.07458e+06	907433
O15042	U2SURP	Homo sapiens	U2 snRNP-associated SURP motif-containing protein	SR140_HUMAN	homo_sapiens_UP000005640_9606_2022	0	118292	SEEHHLYSNPIK	TRUE	811	TRUE	28	28	27	27	28	27	28	28	26	27	29	FALSE	FALSE	FALSE	FALSE	FALSE	FALSE	FALSE	FALSE	FALSE	FALSE	FALSE	28	28	27	27	28	27	28	28	26	27	29	1.05486e+06	1.04088e+06	996268	1.07458e+06	907433
O15042	U2SURP	Homo sapiens	U2 snRNP-associated SURP motif-containing protein	SR140_HUMAN	homo_sapiens_UP000005640_9606_2022	0	118292	AWEDWAIYPEPFLIK	TRUE	656	TRUE	28	28	27	27	28	27	28	28	26	27	29	FALSE	FALSE	FALSE	FALSE	FALSE	FALSE	FALSE	FALSE	FALSE	FALSE	FALSE	28	28	27	27	28	27	28	28	26	27	29	1.05486e+06	1.04088e+06	996268	1.07458e+06	907433
O15042	U2SURP	Homo sapiens	U2 snRNP-associated SURP motif-containing protein	SR140_HUMAN	homo_sapiens_UP000005640_9606_2022	0	118292	LQNIFLGLVNIIEEK	TRUE	671	TRUE	28	28	27	27	28	27	28	28	26	27	29	FALSE	FALSE	FALSE	FALSE	FALSE	FALSE	FALSE	FALSE	FALSE	FALSE	FALSE	28	28	27	27	28	27	28	28	26	27	29	1.05486e+06	1.04088e+06	996268	1.07458e+06	907433
O15042	U2SURP	Homo sapiens	U2 snRNP-associated SURP motif-containing protein	SR140_HUMAN	homo_sapiens_UP000005640_9606_2022	0	118292	MIMSFEMK	TRUE	342	TRUE	28	28	27	27	28	27	28	28	26	27	29	FALSE	FALSE	FALSE	FALSE	FALSE	FALSE	FALSE	FALSE	FALSE	FALSE	FALSE	28	28	27	27	28	27	28	28	26	27	29	1.05486e+06	1.04088e+06	996268	1.07458e+06	907433
O15042	U2SURP	Homo sapiens	U2 snRNP-associated SURP motif-containing protein	SR140_HUMAN	homo_sapiens_UP000005640_9606_2022	0	118292	NLLALIHR	TRUE	426	TRUE	28	28	27	27	28	27	28	28	26	27	29	FALSE	FALSE	FALSE	FALSE	FALSE	FALSE	FALSE	FALSE	FALSE	FALSE	FALSE	28	28	27	27	28	27	28	28	26	27	29	1.05486e+06	1.04088e+06	996268	1.07458e+06	907433
O15042	U2SURP	Homo sapiens	U2 snRNP-associated SURP motif-containing protein	SR140_HUMAN	homo_sapiens_UP000005640_9606_2022	0	118292	NGSFWRPPPLNPYLHGMSEEQETEAFVEEPSKK	TRUE	499	TRUE	28	28	27	27	28	27	28	28	26	27	29	FALSE	FALSE	FALSE	FALSE	FALSE	FALSE	FALSE	FALSE	FALSE	FALSE	FALSE	28	28	27	27	28	27	28	28	26	27	29	1.05486e+06	1.04088e+06	996268	1.07458e+06	907433
O15047	SETD1A	Homo sapiens	Histone-lysine N-methyltransferase SETD1A	SET1A_HUMAN	homo_sapiens_UP000005640_9606_2022	0	186034	LKEPGLLSLVDWAK	TRUE	855	TRUE	2	4	1	2	2	0	1	1	4	2	0	FALSE	FALSE	FALSE	FALSE	FALSE	FALSE	FALSE	FALSE	FALSE	FALSE	FALSE	2	4	0	0	2	0	0	0	4	0	0	1.106406331062317	1	NaN	NaN	0.9345037937164307
O15047	SETD1A	Homo sapiens	Histone-lysine N-methyltransferase SETD1A	SET1A_HUMAN	homo_sapiens_UP000005640_9606_2022	0	186034	YIPVEDLQDPR	TRUE	54	TRUE	2	4	1	2	2	0	1	1	4	2	0	FALSE	FALSE	FALSE	FALSE	FALSE	FALSE	FALSE	FALSE	FALSE	FALSE	FALSE	2	4	0	0	2	0	0	0	4	0	0	1.106406331062317	1	NaN	NaN	0.9345037937164307
O15047	SETD1A	Homo sapiens	Histone-lysine N-methyltransferase SETD1A	SET1A_HUMAN	homo_sapiens_UP000005640_9606_2022	0	186034	FKLDEFYIGQIPLK	TRUE	81	TRUE	2	4	1	2	2	0	1	1	4	2	0	FALSE	FALSE	FALSE	FALSE	FALSE	FALSE	FALSE	FALSE	FALSE	FALSE	FALSE	2	4	0	0	2	0	0	0	4	0	0	1.106406331062317	1	NaN	NaN	0.9345037937164307
O15047	SETD1A	Homo sapiens	Histone-lysine N-methyltransferase SETD1A	SET1A_HUMAN	homo_sapiens_UP000005640_9606_2022	0	186034	LIVDPALDPALR	TRUE	22	TRUE	2	4	1	2	2	0	1	1	4	2	0	FALSE	FALSE	FALSE	FALSE	FALSE	FALSE	FALSE	FALSE	FALSE	FALSE	FALSE	2	4	0	0	2	0	0	0	4	0	0	1.106406331062317	1	NaN	NaN	0.9345037937164307
O15060	ZBTB39	Homo sapiens	Zinc finger and BTB domain-containing protein 39	ZBT39_HUMAN	homo_sapiens_UP000005640_9606_2022	0	79001.2	VQSNGDFSK	TRUE	249	TRUE	0	1	1	2	2	1	0	0	0	0	2	FALSE	FALSE	FALSE	FALSE	FALSE	FALSE	FALSE	FALSE	FALSE	FALSE	FALSE	0	1	1	2	2	1	0	0	0	0	2	NaN	17264.4	11491.5	4844.15283203125	11635.1
O15060	ZBTB39	Homo sapiens	Zinc finger and BTB domain-containing protein 39	ZBT39_HUMAN	homo_sapiens_UP000005640_9606_2022	0	79001.2	LQSTNHPNNLLK	TRUE	7	TRUE	0	1	1	2	2	1	0	0	0	0	2	FALSE	FALSE	FALSE	FALSE	FALSE	FALSE	FALSE	FALSE	FALSE	FALSE	FALSE	0	1	1	2	2	1	0	0	0	0	2	NaN	17264.4	11491.5	4844.15283203125	11635.1
O15067	PFAS	Homo sapiens	Phosphoribosylformylglycinamidine synthase	PUR4_HUMAN	homo_sapiens_UP000005640_9606_2022	0	144734	DFLTHVSAR	TRUE	573	TRUE	9	11	11	9	11	11	10	10	11	8	13	FALSE	FALSE	FALSE	FALSE	FALSE	FALSE	FALSE	FALSE	FALSE	FALSE	FALSE	9	11	11	9	11	11	10	10	11	8	13	64158.3	57590.1	56413.7	37882.4	53248.7
O15067	PFAS	Homo sapiens	Phosphoribosylformylglycinamidine synthase	PUR4_HUMAN	homo_sapiens_UP000005640_9606_2022	0	144734	VGGPVYR	TRUE	452	TRUE	9	11	11	9	11	11	10	10	11	8	13	FALSE	FALSE	FALSE	FALSE	FALSE	FALSE	FALSE	FALSE	FALSE	FALSE	FALSE	9	11	11	9	11	11	10	10	11	8	13	64158.3	57590.1	56413.7	37882.4	53248.7
O15067	PFAS	Homo sapiens	Phosphoribosylformylglycinamidine synthase	PUR4_HUMAN	homo_sapiens_UP000005640_9606_2022	0	144734	AFSITQGLLK	TRUE	891	TRUE	9	11	11	9	11	11	10	10	11	8	13	FALSE	FALSE	FALSE	FALSE	FALSE	FALSE	FALSE	FALSE	FALSE	FALSE	FALSE	9	11	11	9	11	11	10	10	11	8	13	64158.3	57590.1	56413.7	37882.4	53248.7
O15067	PFAS	Homo sapiens	Phosphoribosylformylglycinamidine synthase	PUR4_HUMAN	homo_sapiens_UP000005640_9606_2022	0	144734	LSFAHPPSAEVEAIALATLHDR	TRUE	127	TRUE	9	11	11	9	11	11	10	10	11	8	13	FALSE	FALSE	FALSE	FALSE	FALSE	FALSE	FALSE	FALSE	FALSE	FALSE	FALSE	9	11	11	9	11	11	10	10	11	8	13	64158.3	57590.1	56413.7	37882.4	53248.7
O15067	PFAS	Homo sapiens	Phosphoribosylformylglycinamidine synthase	PUR4_HUMAN	homo_sapiens_UP000005640_9606_2022	0	144734	SLGLQLPDGQR	TRUE	407	TRUE	9	11	11	9	11	11	10	10	11	8	13	FALSE	FALSE	FALSE	FALSE	FALSE	FALSE	FALSE	FALSE	FALSE	FALSE	FALSE	9	11	11	9	11	11	10	10	11	8	13	64158.3	57590.1	56413.7	37882.4	53248.7
O15067	PFAS	Homo sapiens	Phosphoribosylformylglycinamidine synthase	PUR4_HUMAN	homo_sapiens_UP000005640_9606_2022	0	144734	EAPEPGMEVVK	TRUE	441	TRUE	9	11	11	9	11	11	10	10	11	8	13	FALSE	FALSE	FALSE	FALSE	FALSE	FALSE	FALSE	FALSE	FALSE	FALSE	FALSE	9	11	11	9	11	11	10	10	11	8	13	64158.3	57590.1	56413.7	37882.4	53248.7
O15067	PFAS	Homo sapiens	Phosphoribosylformylglycinamidine synthase	PUR4_HUMAN	homo_sapiens_UP000005640_9606_2022	0	144734	ATGLGPVDR	TRUE	110	TRUE	9	11	11	9	11	11	10	10	11	8	13	FALSE	FALSE	FALSE	FALSE	FALSE	FALSE	FALSE	FALSE	FALSE	FALSE	FALSE	9	11	11	9	11	11	10	10	11	8	13	64158.3	57590.1	56413.7	37882.4	53248.7
O15067	PFAS	Homo sapiens	Phosphoribosylformylglycinamidine synthase	PUR4_HUMAN	homo_sapiens_UP000005640_9606_2022	0	144734	LVHSLFESIMSTQESSNPNNVLK	TRUE	246	TRUE	9	11	11	9	11	11	10	10	11	8	13	FALSE	FALSE	FALSE	FALSE	FALSE	FALSE	FALSE	FALSE	FALSE	FALSE	FALSE	9	11	11	9	11	11	10	10	11	8	13	64158.3	57590.1	56413.7	37882.4	53248.7
O15067	PFAS	Homo sapiens	Phosphoribosylformylglycinamidine synthase	PUR4_HUMAN	homo_sapiens_UP000005640_9606_2022	0	144734	NPSTVEAFDLAQSNSEHSR	TRUE	213	TRUE	9	11	11	9	11	11	10	10	11	8	13	FALSE	FALSE	FALSE	FALSE	FALSE	FALSE	FALSE	FALSE	FALSE	FALSE	FALSE	9	11	11	9	11	11	10	10	11	8	13	64158.3	57590.1	56413.7	37882.4	53248.7
O15067	PFAS	Homo sapiens	Phosphoribosylformylglycinamidine synthase	PUR4_HUMAN	homo_sapiens_UP000005640_9606_2022	0	144734	HLAVMPHPER	TRUE	1291	TRUE	9	11	11	9	11	11	10	10	11	8	13	FALSE	FALSE	FALSE	FALSE	FALSE	FALSE	FALSE	FALSE	FALSE	FALSE	FALSE	9	11	11	9	11	11	10	10	11	8	13	64158.3	57590.1	56413.7	37882.4	53248.7
O15067	PFAS	Homo sapiens	Phosphoribosylformylglycinamidine synthase	PUR4_HUMAN	homo_sapiens_UP000005640_9606_2022	0	144734	GHLLYVALSPGQHR	TRUE	849	TRUE	9	11	11	9	11	11	10	10	11	8	13	FALSE	FALSE	FALSE	FALSE	FALSE	FALSE	FALSE	FALSE	FALSE	FALSE	FALSE	9	11	11	9	11	11	10	10	11	8	13	64158.3	57590.1	56413.7	37882.4	53248.7
O15067	PFAS	Homo sapiens	Phosphoribosylformylglycinamidine synthase	PUR4_HUMAN	homo_sapiens_UP000005640_9606_2022	0	144734	FQQQQGLR	TRUE	295	TRUE	9	11	11	9	11	11	10	10	11	8	13	FALSE	FALSE	FALSE	FALSE	FALSE	FALSE	FALSE	FALSE	FALSE	FALSE	FALSE	9	11	11	9	11	11	10	10	11	8	13	64158.3	57590.1	56413.7	37882.4	53248.7
O15067	PFAS	Homo sapiens	Phosphoribosylformylglycinamidine synthase	PUR4_HUMAN	homo_sapiens_UP000005640_9606_2022	0	144734	GQLHVDGQK	TRUE	237	TRUE	9	11	11	9	11	11	10	10	11	8	13	FALSE	FALSE	FALSE	FALSE	FALSE	FALSE	FALSE	FALSE	FALSE	FALSE	FALSE	9	11	11	9	11	11	10	10	11	8	13	64158.3	57590.1	56413.7	37882.4	53248.7
O15067	PFAS	Homo sapiens	Phosphoribosylformylglycinamidine synthase	PUR4_HUMAN	homo_sapiens_UP000005640_9606_2022	0	144734	ALWEETSFQLDR	TRUE	1009	TRUE	9	11	11	9	11	11	10	10	11	8	13	FALSE	FALSE	FALSE	FALSE	FALSE	FALSE	FALSE	FALSE	FALSE	FALSE	FALSE	9	11	11	9	11	11	10	10	11	8	13	64158.3	57590.1	56413.7	37882.4	53248.7
O15075	DCLK1	Homo sapiens	Serine/threonine-protein kinase DCLK1	DCLK1_HUMAN	homo_sapiens_UP000005640_9606_2022	0	82224	TAHSFEQVLTDITDAIK	TRUE	209	TRUE	2	2	1	2	2	1	2	2	2	2	2	FALSE	FALSE	FALSE	FALSE	FALSE	FALSE	FALSE	FALSE	FALSE	FALSE	FALSE	2	2	0	2	2	1	2	0	2	2	0	28913.306640625	79281.1	NaN	83120.8	66096.2
O15075	DCLK1	Homo sapiens	Serine/threonine-protein kinase DCLK1	DCLK1_HUMAN	homo_sapiens_UP000005640_9606_2022	0	82224	SFEALLADLTR	TRUE	83	TRUE	2	2	1	2	2	1	2	2	2	2	2	FALSE	FALSE	FALSE	FALSE	FALSE	FALSE	FALSE	FALSE	FALSE	FALSE	FALSE	2	2	0	2	2	1	2	0	2	2	0	28913.306640625	79281.1	NaN	83120.8	66096.2
O15078	CEP290	Homo sapiens	Centrosomal protein of 290 kDa	CE290_HUMAN	homo_sapiens_UP000005640_9606_2022	0	290386	QMAWDQR	TRUE	1404	TRUE	1	1	4	3	3	3	0	1	1	1	2	FALSE	FALSE	FALSE	FALSE	FALSE	FALSE	FALSE	FALSE	FALSE	FALSE	FALSE	1	0	4	0	3	3	0	0	1	1	0	5220.17041015625	NaN	3183.1611328125	NaN	10857.5810546875
O15078	CEP290	Homo sapiens	Centrosomal protein of 290 kDa	CE290_HUMAN	homo_sapiens_UP000005640_9606_2022	0	290386	AIVHQTDNVIDQLK	TRUE	262	TRUE	1	1	4	3	3	3	0	1	1	1	2	FALSE	FALSE	FALSE	FALSE	FALSE	FALSE	FALSE	FALSE	FALSE	FALSE	FALSE	1	0	4	0	3	3	0	0	1	1	0	5220.17041015625	NaN	3183.1611328125	NaN	10857.5810546875
O15078	CEP290	Homo sapiens	Centrosomal protein of 290 kDa	CE290_HUMAN	homo_sapiens_UP000005640_9606_2022	0	290386	TAELAEADAR	TRUE	426	TRUE	1	1	4	3	3	3	0	1	1	1	2	FALSE	FALSE	FALSE	FALSE	FALSE	FALSE	FALSE	FALSE	FALSE	FALSE	FALSE	1	0	4	0	3	3	0	0	1	1	0	5220.17041015625	NaN	3183.1611328125	NaN	10857.5810546875
O15078	CEP290	Homo sapiens	Centrosomal protein of 290 kDa	CE290_HUMAN	homo_sapiens_UP000005640_9606_2022	0	290386	LAEQNILSR	TRUE	1490	TRUE	1	1	4	3	3	3	0	1	1	1	2	FALSE	FALSE	FALSE	FALSE	FALSE	FALSE	FALSE	FALSE	FALSE	FALSE	FALSE	1	0	4	0	3	3	0	0	1	1	0	5220.17041015625	NaN	3183.1611328125	NaN	10857.5810546875
O15084	ANKRD28	Homo sapiens	Serine/threonine-protein phosphatase 6 regulatory ankyrin repeat subunit A	ANR28_HUMAN	homo_sapiens_UP000005640_9606_2022	0	112966	NGLTMVVQELLGK	TRUE	936	TRUE	18	21	20	20	19	18	17	16	19	21	18	FALSE	FALSE	FALSE	FALSE	FALSE	FALSE	FALSE	FALSE	FALSE	FALSE	FALSE	18	21	20	20	19	18	17	16	19	21	18	175532	186549	194371	174937	194909
O15084	ANKRD28	Homo sapiens	Serine/threonine-protein phosphatase 6 regulatory ankyrin repeat subunit A	ANR28_HUMAN	homo_sapiens_UP000005640_9606_2022	0	112966	YGHELLINTLITSGADTAK	FALSE	349	FALSE	18	21	20	20	19	18	17	16	19	21	18	FALSE	FALSE	FALSE	FALSE	FALSE	FALSE	FALSE	FALSE	FALSE	FALSE	FALSE	18	21	20	20	19	18	17	16	19	21	18	175532	186549	194371	174937	194909
O15084	ANKRD28	Homo sapiens	Serine/threonine-protein phosphatase 6 regulatory ankyrin repeat subunit A	ANR28_HUMAN	homo_sapiens_UP000005640_9606_2022	0	112966	ATISPLHLAAYHGHHQALEVLVQSLLDLDVR	TRUE	549	TRUE	18	21	20	20	19	18	17	16	19	21	18	FALSE	FALSE	FALSE	FALSE	FALSE	FALSE	FALSE	FALSE	FALSE	FALSE	FALSE	18	21	20	20	19	18	17	16	19	21	18	175532	186549	194371	174937	194909
O15084	ANKRD28	Homo sapiens	Serine/threonine-protein phosphatase 6 regulatory ankyrin repeat subunit A	ANR28_HUMAN	homo_sapiens_UP000005640_9606_2022	0	112966	RTPLHAAAYLGDAEIIELLILSGAR	TRUE	42	TRUE	18	21	20	20	19	18	17	16	19	21	18	FALSE	FALSE	FALSE	FALSE	FALSE	FALSE	FALSE	FALSE	FALSE	FALSE	FALSE	18	21	20	20	19	18	17	16	19	21	18	175532	186549	194371	174937	194909
O15084	ANKRD28	Homo sapiens	Serine/threonine-protein phosphatase 6 regulatory ankyrin repeat subunit A	ANR28_HUMAN	homo_sapiens_UP000005640_9606_2022	0	112966	TPLDLAAFK	TRUE	585	TRUE	18	21	20	20	19	18	17	16	19	21	18	FALSE	FALSE	FALSE	FALSE	FALSE	FALSE	FALSE	FALSE	FALSE	FALSE	FALSE	18	21	20	20	19	18	17	16	19	21	18	175532	186549	194371	174937	194909
O15084	ANKRD28	Homo sapiens	Serine/threonine-protein phosphatase 6 regulatory ankyrin repeat subunit A	ANR28_HUMAN	homo_sapiens_UP000005640_9606_2022	0	112966	YGHELLINTLITSGADTAKR	TRUE	349	TRUE	18	21	20	20	19	18	17	16	19	21	18	FALSE	FALSE	FALSE	FALSE	FALSE	FALSE	FALSE	FALSE	FALSE	FALSE	FALSE	18	21	20	20	19	18	17	16	19	21	18	175532	186549	194371	174937	194909
O15084	ANKRD28	Homo sapiens	Serine/threonine-protein phosphatase 6 regulatory ankyrin repeat subunit A	ANR28_HUMAN	homo_sapiens_UP000005640_9606_2022	0	112966	EDVNFQDNEK	TRUE	32	TRUE	18	21	20	20	19	18	17	16	19	21	18	FALSE	FALSE	FALSE	FALSE	FALSE	FALSE	FALSE	FALSE	FALSE	FALSE	FALSE	18	21	20	20	19	18	17	16	19	21	18	175532	186549	194371	174937	194909
O15084	ANKRD28	Homo sapiens	Serine/threonine-protein phosphatase 6 regulatory ankyrin repeat subunit A	ANR28_HUMAN	homo_sapiens_UP000005640_9606_2022	0	112966	KEDVNFQDNEK	TRUE	31	TRUE	18	21	20	20	19	18	17	16	19	21	18	FALSE	FALSE	FALSE	FALSE	FALSE	FALSE	FALSE	FALSE	FALSE	FALSE	FALSE	18	21	20	20	19	18	17	16	19	21	18	175532	186549	194371	174937	194909
O15084	ANKRD28	Homo sapiens	Serine/threonine-protein phosphatase 6 regulatory ankyrin repeat subunit A	ANR28_HUMAN	homo_sapiens_UP000005640_9606_2022	0	112966	GAVTGHEECVDALLQHGAK	TRUE	693	TRUE	18	21	20	20	19	18	17	16	19	21	18	FALSE	FALSE	FALSE	FALSE	FALSE	FALSE	FALSE	FALSE	FALSE	FALSE	FALSE	18	21	20	20	19	18	17	16	19	21	18	175532	186549	194371	174937	194909
O15084	ANKRD28	Homo sapiens	Serine/threonine-protein phosphatase 6 regulatory ankyrin repeat subunit A	ANR28_HUMAN	homo_sapiens_UP000005640_9606_2022	0	112966	NLINATNAALQTPLHVAAR	TRUE	917	TRUE	18	21	20	20	19	18	17	16	19	21	18	FALSE	FALSE	FALSE	FALSE	FALSE	FALSE	FALSE	FALSE	FALSE	FALSE	FALSE	18	21	20	20	19	18	17	16	19	21	18	175532	186549	194371	174937	194909
O15084	ANKRD28	Homo sapiens	Serine/threonine-protein phosphatase 6 regulatory ankyrin repeat subunit A	ANR28_HUMAN	homo_sapiens_UP000005640_9606_2022	0	112966	TALHHAAFSGHGEMVK	TRUE	142	TRUE	18	21	20	20	19	18	17	16	19	21	18	FALSE	FALSE	FALSE	FALSE	FALSE	FALSE	FALSE	FALSE	FALSE	FALSE	FALSE	18	21	20	20	19	18	17	16	19	21	18	175532	186549	194371	174937	194909
O15084	ANKRD28	Homo sapiens	Serine/threonine-protein phosphatase 6 regulatory ankyrin repeat subunit A	ANR28_HUMAN	homo_sapiens_UP000005640_9606_2022	0	112966	TVSFEALPIMR	TRUE	1009	TRUE	18	21	20	20	19	18	17	16	19	21	18	FALSE	FALSE	FALSE	FALSE	FALSE	FALSE	FALSE	FALSE	FALSE	FALSE	FALSE	18	21	20	20	19	18	17	16	19	21	18	175532	186549	194371	174937	194909
O15084	ANKRD28	Homo sapiens	Serine/threonine-protein phosphatase 6 regulatory ankyrin repeat subunit A	ANR28_HUMAN	homo_sapiens_UP000005640_9606_2022	0	112966	GHETSALLILEK	TRUE	901	TRUE	18	21	20	20	19	18	17	16	19	21	18	FALSE	FALSE	FALSE	FALSE	FALSE	FALSE	FALSE	FALSE	FALSE	FALSE	FALSE	18	21	20	20	19	18	17	16	19	21	18	175532	186549	194371	174937	194909
O15084	ANKRD28	Homo sapiens	Serine/threonine-protein phosphatase 6 regulatory ankyrin repeat subunit A	ANR28_HUMAN	homo_sapiens_UP000005640_9606_2022	0	112966	SYTPLHAAASSGMISVVK	TRUE	206	TRUE	18	21	20	20	19	18	17	16	19	21	18	FALSE	FALSE	FALSE	FALSE	FALSE	FALSE	FALSE	FALSE	FALSE	FALSE	FALSE	18	21	20	20	19	18	17	16	19	21	18	175532	186549	194371	174937	194909
O15084	ANKRD28	Homo sapiens	Serine/threonine-protein phosphatase 6 regulatory ankyrin repeat subunit A	ANR28_HUMAN	homo_sapiens_UP000005640_9606_2022	0	112966	NWQTPLHIAAANK	TRUE	106	TRUE	18	21	20	20	19	18	17	16	19	21	18	FALSE	FALSE	FALSE	FALSE	FALSE	FALSE	FALSE	FALSE	FALSE	FALSE	FALSE	18	21	20	20	19	18	17	16	19	21	18	175532	186549	194371	174937	194909
O15084	ANKRD28	Homo sapiens	Serine/threonine-protein phosphatase 6 regulatory ankyrin repeat subunit A	ANR28_HUMAN	homo_sapiens_UP000005640_9606_2022	0	112966	LRDQPSLVQAIFNGDPDEVR	TRUE	6	TRUE	18	21	20	20	19	18	17	16	19	21	18	FALSE	FALSE	FALSE	FALSE	FALSE	FALSE	FALSE	FALSE	FALSE	FALSE	FALSE	18	21	20	20	19	18	17	16	19	21	18	175532	186549	194371	174937	194909
O15084	ANKRD28	Homo sapiens	Serine/threonine-protein phosphatase 6 regulatory ankyrin repeat subunit A	ANR28_HUMAN	homo_sapiens_UP000005640_9606_2022	0	112966	WLTPLHR	TRUE	74	TRUE	18	21	20	20	19	18	17	16	19	21	18	FALSE	FALSE	FALSE	FALSE	FALSE	FALSE	FALSE	FALSE	FALSE	FALSE	FALSE	18	21	20	20	19	18	17	16	19	21	18	175532	186549	194371	174937	194909
O15084	ANKRD28	Homo sapiens	Serine/threonine-protein phosphatase 6 regulatory ankyrin repeat subunit A	ANR28_HUMAN	homo_sapiens_UP000005640_9606_2022	0	112966	EDVNFQDNEKR	TRUE	32	TRUE	18	21	20	20	19	18	17	16	19	21	18	FALSE	FALSE	FALSE	FALSE	FALSE	FALSE	FALSE	FALSE	FALSE	FALSE	FALSE	18	21	20	20	19	18	17	16	19	21	18	175532	186549	194371	174937	194909
O15084	ANKRD28	Homo sapiens	Serine/threonine-protein phosphatase 6 regulatory ankyrin repeat subunit A	ANR28_HUMAN	homo_sapiens_UP000005640_9606_2022	0	112966	NDANPGIR	TRUE	494	TRUE	18	21	20	20	19	18	17	16	19	21	18	FALSE	FALSE	FALSE	FALSE	FALSE	FALSE	FALSE	FALSE	FALSE	FALSE	FALSE	18	21	20	20	19	18	17	16	19	21	18	175532	186549	194371	174937	194909
O15084	ANKRD28	Homo sapiens	Serine/threonine-protein phosphatase 6 regulatory ankyrin repeat subunit A	ANR28_HUMAN	homo_sapiens_UP000005640_9606_2022	0	112966	LLVSHGAEVTCK	TRUE	191	TRUE	18	21	20	20	19	18	17	16	19	21	18	FALSE	FALSE	FALSE	FALSE	FALSE	FALSE	FALSE	FALSE	FALSE	FALSE	FALSE	18	21	20	20	19	18	17	16	19	21	18	175532	186549	194371	174937	194909
O15084	ANKRD28	Homo sapiens	Serine/threonine-protein phosphatase 6 regulatory ankyrin repeat subunit A	ANR28_HUMAN	homo_sapiens_UP000005640_9606_2022	0	112966	GANINAFDKK	FALSE	163	FALSE	18	21	20	20	19	18	17	16	19	21	18	FALSE	FALSE	FALSE	FALSE	FALSE	FALSE	FALSE	FALSE	FALSE	FALSE	FALSE	18	21	20	20	19	18	17	16	19	21	18	175532	186549	194371	174937	194909
O15084	ANKRD28	Homo sapiens	Serine/threonine-protein phosphatase 6 regulatory ankyrin repeat subunit A	ANR28_HUMAN	homo_sapiens_UP000005640_9606_2022	0	112966	TPLHAAAYLGDAEIIELLILSGAR	TRUE	43	TRUE	18	21	20	20	19	18	17	16	19	21	18	FALSE	FALSE	FALSE	FALSE	FALSE	FALSE	FALSE	FALSE	FALSE	FALSE	FALSE	18	21	20	20	19	18	17	16	19	21	18	175532	186549	194371	174937	194909
O15091	PRORP	Homo sapiens	Mitochondrial ribonuclease P catalytic subunit	MRPP3_HUMAN	homo_sapiens_UP000005640_9606_2022	0	67315.3	TWFESVPGK	TRUE	325	TRUE	9	12	10	10	9	10	9	8	9	10	10	FALSE	FALSE	FALSE	FALSE	FALSE	FALSE	FALSE	FALSE	FALSE	FALSE	FALSE	9	12	10	10	9	10	9	8	9	10	10	70517.1	68612.7	58696.1	77837.1	53569.7
O15091	PRORP	Homo sapiens	Mitochondrial ribonuclease P catalytic subunit	MRPP3_HUMAN	homo_sapiens_UP000005640_9606_2022	0	67315.3	LLDILSYLR	TRUE	301	TRUE	9	12	10	10	9	10	9	8	9	10	10	FALSE	FALSE	FALSE	FALSE	FALSE	FALSE	FALSE	FALSE	FALSE	FALSE	FALSE	9	12	10	10	9	10	9	8	9	10	10	70517.1	68612.7	58696.1	77837.1	53569.7
O15091	PRORP	Homo sapiens	Mitochondrial ribonuclease P catalytic subunit	MRPP3_HUMAN	homo_sapiens_UP000005640_9606_2022	0	67315.3	QVYSVPHFFLAGAAK	TRUE	77	TRUE	9	12	10	10	9	10	9	8	9	10	10	FALSE	FALSE	FALSE	FALSE	FALSE	FALSE	FALSE	FALSE	FALSE	FALSE	FALSE	9	12	10	10	9	10	9	8	9	10	10	70517.1	68612.7	58696.1	77837.1	53569.7
O15091	PRORP	Homo sapiens	Mitochondrial ribonuclease P catalytic subunit	MRPP3_HUMAN	homo_sapiens_UP000005640_9606_2022	0	67315.3	AFFDFGK	TRUE	284	TRUE	9	12	10	10	9	10	9	8	9	10	10	FALSE	FALSE	FALSE	FALSE	FALSE	FALSE	FALSE	FALSE	FALSE	FALSE	FALSE	9	12	10	10	9	10	9	8	9	10	10	70517.1	68612.7	58696.1	77837.1	53569.7
O15091	PRORP	Homo sapiens	Mitochondrial ribonuclease P catalytic subunit	MRPP3_HUMAN	homo_sapiens_UP000005640_9606_2022	0	67315.3	NNQLYPGESFAHSIK	TRUE	310	TRUE	9	12	10	10	9	10	9	8	9	10	10	FALSE	FALSE	FALSE	FALSE	FALSE	FALSE	FALSE	FALSE	FALSE	FALSE	FALSE	9	12	10	10	9	10	9	8	9	10	10	70517.1	68612.7	58696.1	77837.1	53569.7
O15091	PRORP	Homo sapiens	Mitochondrial ribonuclease P catalytic subunit	MRPP3_HUMAN	homo_sapiens_UP000005640_9606_2022	0	67315.3	SQMNSQTEDHALAPVR	TRUE	94	TRUE	9	12	10	10	9	10	9	8	9	10	10	FALSE	FALSE	FALSE	FALSE	FALSE	FALSE	FALSE	FALSE	FALSE	FALSE	FALSE	9	12	10	10	9	10	9	8	9	10	10	70517.1	68612.7	58696.1	77837.1	53569.7
O15091	PRORP	Homo sapiens	Mitochondrial ribonuclease P catalytic subunit	MRPP3_HUMAN	homo_sapiens_UP000005640_9606_2022	0	67315.3	SRPPFDVVIDGLNVAK	TRUE	400	TRUE	9	12	10	10	9	10	9	8	9	10	10	FALSE	FALSE	FALSE	FALSE	FALSE	FALSE	FALSE	FALSE	FALSE	FALSE	FALSE	9	12	10	10	9	10	9	8	9	10	10	70517.1	68612.7	58696.1	77837.1	53569.7
O15091	PRORP	Homo sapiens	Mitochondrial ribonuclease P catalytic subunit	MRPP3_HUMAN	homo_sapiens_UP000005640_9606_2022	0	67315.3	EALLLLEDIK	TRUE	228	TRUE	9	12	10	10	9	10	9	8	9	10	10	FALSE	FALSE	FALSE	FALSE	FALSE	FALSE	FALSE	FALSE	FALSE	FALSE	FALSE	9	12	10	10	9	10	9	8	9	10	10	70517.1	68612.7	58696.1	77837.1	53569.7
O15091	PRORP	Homo sapiens	Mitochondrial ribonuclease P catalytic subunit	MRPP3_HUMAN	homo_sapiens_UP000005640_9606_2022	0	67315.3	SLLAWVAAK	TRUE	160	TRUE	9	12	10	10	9	10	9	8	9	10	10	FALSE	FALSE	FALSE	FALSE	FALSE	FALSE	FALSE	FALSE	FALSE	FALSE	FALSE	9	12	10	10	9	10	9	8	9	10	10	70517.1	68612.7	58696.1	77837.1	53569.7
O15091	PRORP	Homo sapiens	Mitochondrial ribonuclease P catalytic subunit	MRPP3_HUMAN	homo_sapiens_UP000005640_9606_2022	0	67315.3	DIKDDNYSNK	TRUE	291	TRUE	9	12	10	10	9	10	9	8	9	10	10	FALSE	FALSE	FALSE	FALSE	FALSE	FALSE	FALSE	FALSE	FALSE	FALSE	FALSE	9	12	10	10	9	10	9	8	9	10	10	70517.1	68612.7	58696.1	77837.1	53569.7
O15091	PRORP	Homo sapiens	Mitochondrial ribonuclease P catalytic subunit	MRPP3_HUMAN	homo_sapiens_UP000005640_9606_2022	0	67315.3	DVIDGGDQYR	TRUE	375	TRUE	9	12	10	10	9	10	9	8	9	10	10	FALSE	FALSE	FALSE	FALSE	FALSE	FALSE	FALSE	FALSE	FALSE	FALSE	FALSE	9	12	10	10	9	10	9	8	9	10	10	70517.1	68612.7	58696.1	77837.1	53569.7
O15091	PRORP	Homo sapiens	Mitochondrial ribonuclease P catalytic subunit	MRPP3_HUMAN	homo_sapiens_UP000005640_9606_2022	0	67315.3	TTPQELK	TRUE	386	TRUE	9	12	10	10	9	10	9	8	9	10	10	FALSE	FALSE	FALSE	FALSE	FALSE	FALSE	FALSE	FALSE	FALSE	FALSE	FALSE	9	12	10	10	9	10	9	8	9	10	10	70517.1	68612.7	58696.1	77837.1	53569.7
O15111	CHUK	Homo sapiens	Inhibitor of nuclear factor kappa-B kinase subunit alpha	IKKA_HUMAN	homo_sapiens_UP000005640_9606_2022	0	84639.6	DLKPENIVLQDVGGK	TRUE	144	TRUE	2	0	1	1	1	1	2	2	2	2	1	FALSE	FALSE	FALSE	FALSE	FALSE	FALSE	FALSE	FALSE	FALSE	FALSE	FALSE	2	0	0	0	0	0	2	0	2	2	0	0.800732433795929	NaN	NaN	NaN	NaN
O15111	CHUK	Homo sapiens	Inhibitor of nuclear factor kappa-B kinase subunit alpha	IKKA_HUMAN	homo_sapiens_UP000005640_9606_2022	0	84639.6	EIWHLLK	TRUE	649	TRUE	2	0	1	1	1	1	2	2	2	2	1	FALSE	FALSE	FALSE	FALSE	FALSE	FALSE	FALSE	FALSE	FALSE	FALSE	FALSE	2	0	0	0	0	0	2	0	2	2	0	0.800732433795929	NaN	NaN	NaN	NaN
O15116	LSM1	Homo sapiens	U6 snRNA-associated Sm-like protein LSm1	LSM1_HUMAN	homo_sapiens_UP000005640_9606_2022	0	15179.4	SIDQFANLVLHQTVER	TRUE	34	TRUE	1	1	1	1	1	1	1	1	1	1	1	TRUE	TRUE	TRUE	TRUE	TRUE	TRUE	TRUE	TRUE	TRUE	TRUE	TRUE	1	1	1	1	1	1	1	1	1	1	1	248181	203605	257892	239184	204361
O15118	NPC1	Homo sapiens	NPC intracellular cholesterol transporter 1	NPC1_HUMAN	homo_sapiens_UP000005640_9606_2022	0	142167	EYFDQHFGPFFR	TRUE	393	TRUE	0	1	1	1	2	1	1	0	1	1	1	FALSE	FALSE	FALSE	FALSE	FALSE	FALSE	FALSE	FALSE	FALSE	FALSE	FALSE	0	1	1	1	2	1	1	0	1	1	0	NaN	9882.6494140625	14129.599609375	16700.052734375	31479.064453125
O15118	NPC1	Homo sapiens	NPC intracellular cholesterol transporter 1	NPC1_HUMAN	homo_sapiens_UP000005640_9606_2022	0	142167	TEQLIIR	TRUE	405	TRUE	0	1	1	1	2	1	1	0	1	1	1	FALSE	FALSE	FALSE	FALSE	FALSE	FALSE	FALSE	FALSE	FALSE	FALSE	FALSE	0	1	1	1	2	1	1	0	1	1	0	NaN	9882.6494140625	14129.599609375	16700.052734375	31479.064453125
O15120	AGPAT2	Homo sapiens	1-acyl-sn-glycerol-3-phosphate acyltransferase beta	PLCB_HUMAN	homo_sapiens_UP000005640_9606_2022	0.00024021138601969732	30914.3	VWIYPEGTR	TRUE	167	TRUE	1	1	1	1	1	1	1	1	1	1	1	TRUE	TRUE	TRUE	TRUE	TRUE	TRUE	TRUE	TRUE	TRUE	TRUE	TRUE	1	0	1	0	1	0	0	1	1	1	1	34705.2	NaN	35969.8	NaN	62809.2
O15121	DEGS1	Homo sapiens	Sphingolipid delta(4)-desaturase DES1	DEGS1_HUMAN	homo_sapiens_UP000005640_9606_2022	0	37866	IAAEYYDNLPHYNSWIK	TRUE	279	TRUE	3	3	3	3	3	3	3	3	3	2	3	FALSE	FALSE	FALSE	FALSE	FALSE	FALSE	FALSE	FALSE	FALSE	FALSE	FALSE	3	3	3	3	3	3	3	3	3	2	3	300189	578226	1.32738e+06	756610	633982
O15121	DEGS1	Homo sapiens	Sphingolipid delta(4)-desaturase DES1	DEGS1_HUMAN	homo_sapiens_UP000005640_9606_2022	0	37866	VLYDFVMDDTISPYSR	TRUE	296	TRUE	3	3	3	3	3	3	3	3	3	2	3	FALSE	FALSE	FALSE	FALSE	FALSE	FALSE	FALSE	FALSE	FALSE	FALSE	FALSE	3	3	3	3	3	3	3	3	3	2	3	300189	578226	1.32738e+06	756610	633982
O15121	DEGS1	Homo sapiens	Sphingolipid delta(4)-desaturase DES1	DEGS1_HUMAN	homo_sapiens_UP000005640_9606_2022	0	37866	VSREDFEWVYTDQPHADR	TRUE	5	TRUE	3	3	3	3	3	3	3	3	3	2	3	FALSE	FALSE	FALSE	FALSE	FALSE	FALSE	FALSE	FALSE	FALSE	FALSE	FALSE	3	3	3	3	3	3	3	3	3	2	3	300189	578226	1.32738e+06	756610	633982
O15126	SCAMP1	Homo sapiens	Secretory carrier-associated membrane protein 1	SCAM1_HUMAN	homo_sapiens_UP000005640_9606_2022	0	37920.4	DPSVTQVTR	TRUE	20	TRUE	3	2	1	2	3	1	3	2	2	3	2	FALSE	FALSE	FALSE	FALSE	FALSE	FALSE	FALSE	FALSE	FALSE	FALSE	FALSE	3	2	1	2	3	1	3	2	2	3	2	30143.8	82367	63425.6	51028.9	51545.6
O15126	SCAMP1	Homo sapiens	Secretory carrier-associated membrane protein 1	SCAM1_HUMAN	homo_sapiens_UP000005640_9606_2022	0	37920.4	AQQEFATGVMSNK	TRUE	299	TRUE	3	2	1	2	3	1	3	2	2	3	2	FALSE	FALSE	FALSE	FALSE	FALSE	FALSE	FALSE	FALSE	FALSE	FALSE	FALSE	3	2	1	2	3	1	3	2	2	3	2	30143.8	82367	63425.6	51028.9	51545.6
O15126	SCAMP1	Homo sapiens	Secretory carrier-associated membrane protein 1	SCAM1_HUMAN	homo_sapiens_UP000005640_9606_2022	0	37920.4	EHALAQAELLK	TRUE	79	TRUE	3	2	1	2	3	1	3	2	2	3	2	FALSE	FALSE	FALSE	FALSE	FALSE	FALSE	FALSE	FALSE	FALSE	FALSE	FALSE	3	2	1	2	3	1	3	2	2	3	2	30143.8	82367	63425.6	51028.9	51545.6
O15143	ARPC1B	Homo sapiens	Actin-related protein 2/3 complex subunit 1B	ARC1B_HUMAN	homo_sapiens_UP000005640_9606_2022	0	40949.8	NAYVWTLK	TRUE	75	TRUE	3	3	3	2	2	3	3	3	3	3	2	FALSE	FALSE	FALSE	FALSE	FALSE	FALSE	FALSE	FALSE	FALSE	FALSE	FALSE	3	3	3	2	2	3	3	3	3	3	2	94718.1	96986.6	68798	103105	69530.4
O15143	ARPC1B	Homo sapiens	Actin-related protein 2/3 complex subunit 1B	ARC1B_HUMAN	homo_sapiens_UP000005640_9606_2022	0	40949.8	ASSEGGTAAGAGLDSLHK	TRUE	309	TRUE	3	3	3	2	2	3	3	3	3	3	2	FALSE	FALSE	FALSE	FALSE	FALSE	FALSE	FALSE	FALSE	FALSE	FALSE	FALSE	3	3	3	2	2	3	3	3	3	3	2	94718.1	96986.6	68798	103105	69530.4
O15143	ARPC1B	Homo sapiens	Actin-related protein 2/3 complex subunit 1B	ARC1B_HUMAN	homo_sapiens_UP000005640_9606_2022	0	40949.8	SLESALK	TRUE	361	TRUE	3	3	3	2	2	3	3	3	3	3	2	FALSE	FALSE	FALSE	FALSE	FALSE	FALSE	FALSE	FALSE	FALSE	FALSE	FALSE	3	3	3	2	2	3	3	3	3	3	2	94718.1	96986.6	68798	103105	69530.4
O15144	ARPC2	Homo sapiens	Actin-related protein 2/3 complex subunit 2	ARPC2_HUMAN	homo_sapiens_UP000005640_9606_2022	0	34333	IIEETLALK	TRUE	10	TRUE	4	2	2	2	4	3	2	4	3	6	3	FALSE	FALSE	FALSE	FALSE	FALSE	FALSE	FALSE	FALSE	FALSE	FALSE	FALSE	4	2	2	2	4	3	2	4	3	6	3	141941	257070	281429	200140	186424
O15144	ARPC2	Homo sapiens	Actin-related protein 2/3 complex subunit 2	ARPC2_HUMAN	homo_sapiens_UP000005640_9606_2022	0	34333	DSIVHQAGMLK	TRUE	107	TRUE	4	2	2	2	4	3	2	4	3	6	3	FALSE	FALSE	FALSE	FALSE	FALSE	FALSE	FALSE	FALSE	FALSE	FALSE	FALSE	4	2	2	2	4	3	2	4	3	6	3	141941	257070	281429	200140	186424
O15144	ARPC2	Homo sapiens	Actin-related protein 2/3 complex subunit 2	ARPC2_HUMAN	homo_sapiens_UP000005640_9606_2022	0	34333	VFMQEFK	TRUE	180	TRUE	4	2	2	2	4	3	2	4	3	6	3	FALSE	FALSE	FALSE	FALSE	FALSE	FALSE	FALSE	FALSE	FALSE	FALSE	FALSE	4	2	2	2	4	3	2	4	3	6	3	141941	257070	281429	200140	186424
O15144	ARPC2	Homo sapiens	Actin-related protein 2/3 complex subunit 2	ARPC2_HUMAN	homo_sapiens_UP000005640_9606_2022	0	34333	MILLEVNNR	TRUE	1	TRUE	4	2	2	2	4	3	2	4	3	6	3	FALSE	FALSE	FALSE	FALSE	FALSE	FALSE	FALSE	FALSE	FALSE	FALSE	FALSE	4	2	2	2	4	3	2	4	3	6	3	141941	257070	281429	200140	186424
O15144	ARPC2	Homo sapiens	Actin-related protein 2/3 complex subunit 2	ARPC2_HUMAN	homo_sapiens_UP000005640_9606_2022	0	34333	DYLHYHIK	TRUE	249	TRUE	4	2	2	2	4	3	2	4	3	6	3	FALSE	FALSE	FALSE	FALSE	FALSE	FALSE	FALSE	FALSE	FALSE	FALSE	FALSE	4	2	2	2	4	3	2	4	3	6	3	141941	257070	281429	200140	186424
O15144	ARPC2	Homo sapiens	Actin-related protein 2/3 complex subunit 2	ARPC2_HUMAN	homo_sapiens_UP000005640_9606_2022	0	34333	NCFASVFEK	TRUE	119	TRUE	4	2	2	2	4	3	2	4	3	6	3	FALSE	FALSE	FALSE	FALSE	FALSE	FALSE	FALSE	FALSE	FALSE	FALSE	FALSE	4	2	2	2	4	3	2	4	3	6	3	141941	257070	281429	200140	186424
O15145	ARPC3	Homo sapiens	Actin-related protein 2/3 complex subunit 3	ARPC3_HUMAN	homo_sapiens_UP000005640_9606_2022	0	20546.7	LIGNMALLPIR	TRUE	15	TRUE	4	5	5	5	5	5	5	4	4	4	4	FALSE	FALSE	FALSE	FALSE	FALSE	FALSE	FALSE	FALSE	FALSE	FALSE	FALSE	4	5	5	5	5	5	5	4	4	4	4	210474	153470	222263	160622	169144
O15145	ARPC3	Homo sapiens	Actin-related protein 2/3 complex subunit 3	ARPC3_HUMAN	homo_sapiens_UP000005640_9606_2022	0	20546.7	AYLQQLR	TRUE	131	TRUE	4	5	5	5	5	5	5	4	4	4	4	FALSE	FALSE	FALSE	FALSE	FALSE	FALSE	FALSE	FALSE	FALSE	FALSE	FALSE	4	5	5	5	5	5	5	4	4	4	4	210474	153470	222263	160622	169144
O15145	ARPC3	Homo sapiens	Actin-related protein 2/3 complex subunit 3	ARPC3_HUMAN	homo_sapiens_UP000005640_9606_2022	0	20546.7	PAYHSSLMDPDTK	TRUE	2	TRUE	4	5	5	5	5	5	5	4	4	4	4	FALSE	FALSE	FALSE	FALSE	FALSE	FALSE	FALSE	FALSE	FALSE	FALSE	FALSE	4	5	5	5	5	5	5	4	4	4	4	210474	153470	222263	160622	169144
O15145	ARPC3	Homo sapiens	Actin-related protein 2/3 complex subunit 3	ARPC3_HUMAN	homo_sapiens_UP000005640_9606_2022	0	20546.7	VFDPQNDKPSK	TRUE	148	TRUE	4	5	5	5	5	5	5	4	4	4	4	FALSE	FALSE	FALSE	FALSE	FALSE	FALSE	FALSE	FALSE	FALSE	FALSE	FALSE	4	5	5	5	5	5	5	4	4	4	4	210474	153470	222263	160622	169144
O15145	ARPC3	Homo sapiens	Actin-related protein 2/3 complex subunit 3	ARPC3_HUMAN	homo_sapiens_UP000005640_9606_2022	0	20546.7	SLSGPGQ	TRUE	172	TRUE	4	5	5	5	5	5	5	4	4	4	4	FALSE	FALSE	FALSE	FALSE	FALSE	FALSE	FALSE	FALSE	FALSE	FALSE	FALSE	4	5	5	5	5	5	5	4	4	4	4	210474	153470	222263	160622	169144
O15160	POLR1C	Homo sapiens	DNA-directed RNA polymerases I and III subunit RPAC1	RPAC1_HUMAN	homo_sapiens_UP000005640_9606_2022	0	39249.7	FSPVATASYR	TRUE	225	TRUE	5	4	4	5	5	4	5	5	5	4	3	FALSE	FALSE	FALSE	FALSE	FALSE	FALSE	FALSE	FALSE	FALSE	FALSE	FALSE	5	4	4	5	5	4	5	5	5	4	3	208813	146633	131528	211562	228814
O15160	POLR1C	Homo sapiens	DNA-directed RNA polymerases I and III subunit RPAC1	RPAC1_HUMAN	homo_sapiens_UP000005640_9606_2022	0	39249.7	LGLIPIHADPR	TRUE	110	TRUE	5	4	4	5	5	4	5	5	5	4	3	FALSE	FALSE	FALSE	FALSE	FALSE	FALSE	FALSE	FALSE	FALSE	FALSE	FALSE	5	4	4	5	5	4	5	5	5	4	3	208813	146633	131528	211562	228814
O15160	POLR1C	Homo sapiens	DNA-directed RNA polymerases I and III subunit RPAC1	RPAC1_HUMAN	homo_sapiens_UP000005640_9606_2022	0	39249.7	DSSDPNELYVNHK	TRUE	155	TRUE	5	4	4	5	5	4	5	5	5	4	3	FALSE	FALSE	FALSE	FALSE	FALSE	FALSE	FALSE	FALSE	FALSE	FALSE	FALSE	5	4	4	5	5	4	5	5	5	4	3	208813	146633	131528	211562	228814
O15160	POLR1C	Homo sapiens	DNA-directed RNA polymerases I and III subunit RPAC1	RPAC1_HUMAN	homo_sapiens_UP000005640_9606_2022	0	39249.7	VLVYNNTSIVQDEILAHR	TRUE	92	TRUE	5	4	4	5	5	4	5	5	5	4	3	FALSE	FALSE	FALSE	FALSE	FALSE	FALSE	FALSE	FALSE	FALSE	FALSE	FALSE	5	4	4	5	5	4	5	5	5	4	3	208813	146633	131528	211562	228814
O15160	POLR1C	Homo sapiens	DNA-directed RNA polymerases I and III subunit RPAC1	RPAC1_HUMAN	homo_sapiens_UP000005640_9606_2022	0	39249.7	VVLGEFGVR	TRUE	14	TRUE	5	4	4	5	5	4	5	5	5	4	3	FALSE	FALSE	FALSE	FALSE	FALSE	FALSE	FALSE	FALSE	FALSE	FALSE	FALSE	5	4	4	5	5	4	5	5	5	4	3	208813	146633	131528	211562	228814
O15164	TRIM24	Homo sapiens	Transcription intermediary factor 1-alpha	TIF1A_HUMAN	homo_sapiens_UP000005640_9606_2022	0	116831	VPVVMLEPIR	TRUE	712	TRUE	1	0	0	0	0	1	1	1	1	1	0	TRUE	TRUE	TRUE	TRUE	TRUE	TRUE	TRUE	TRUE	TRUE	TRUE	TRUE	0	0	0	0	0	0	0	0	0	0	0	NaN	NaN	NaN	NaN	NaN
O15173	PGRMC2	Homo sapiens	Membrane-associated progesterone receptor component 2	PGRC2_HUMAN	homo_sapiens_UP000005640_9606_2022	0	23818.5	GLATFCLDK	FALSE	154	FALSE	6	6	6	4	6	6	5	5	5	5	5	FALSE	FALSE	FALSE	FALSE	FALSE	FALSE	FALSE	FALSE	FALSE	FALSE	FALSE	6	6	6	4	6	6	5	5	5	5	5	290212	353367	322021	437226	293926
O15173	PGRMC2	Homo sapiens	Membrane-associated progesterone receptor component 2	PGRC2_HUMAN	homo_sapiens_UP000005640_9606_2022	0	23818.5	DFSLEQLR	TRUE	102	TRUE	6	6	6	4	6	6	5	5	5	5	5	FALSE	FALSE	FALSE	FALSE	FALSE	FALSE	FALSE	FALSE	FALSE	FALSE	FALSE	6	6	6	4	6	6	5	5	5	5	5	290212	353367	322021	437226	293926
O15173	PGRMC2	Homo sapiens	Membrane-associated progesterone receptor component 2	PGRC2_HUMAN	homo_sapiens_UP000005640_9606_2022	0	23818.5	GLGAGAGAGEESPATSLPR	TRUE	79	TRUE	6	6	6	4	6	6	5	5	5	5	5	FALSE	FALSE	FALSE	FALSE	FALSE	FALSE	FALSE	FALSE	FALSE	FALSE	FALSE	6	6	6	4	6	6	5	5	5	5	5	290212	353367	322021	437226	293926
O15173	PGRMC2	Homo sapiens	Membrane-associated progesterone receptor component 2	PGRC2_HUMAN	homo_sapiens_UP000005640_9606_2022	0	23818.5	EKYDYVGR	TRUE	192	TRUE	6	6	6	4	6	6	5	5	5	5	5	FALSE	FALSE	FALSE	FALSE	FALSE	FALSE	FALSE	FALSE	FALSE	FALSE	FALSE	6	6	6	4	6	6	5	5	5	5	5	290212	353367	322021	437226	293926
O15173	PGRMC2	Homo sapiens	Membrane-associated progesterone receptor component 2	PGRC2_HUMAN	homo_sapiens_UP000005640_9606_2022	0	23818.5	FYGPAGPYGIFAGR	TRUE	136	TRUE	6	6	6	4	6	6	5	5	5	5	5	FALSE	FALSE	FALSE	FALSE	FALSE	FALSE	FALSE	FALSE	FALSE	FALSE	FALSE	6	6	6	4	6	6	5	5	5	5	5	290212	353367	322021	437226	293926
O15173	PGRMC2	Homo sapiens	Membrane-associated progesterone receptor component 2	PGRC2_HUMAN	homo_sapiens_UP000005640_9606_2022	0	23818.5	ILLAVNGK	TRUE	119	TRUE	6	6	6	4	6	6	5	5	5	5	5	FALSE	FALSE	FALSE	FALSE	FALSE	FALSE	FALSE	FALSE	FALSE	FALSE	FALSE	6	6	6	4	6	6	5	5	5	5	5	290212	353367	322021	437226	293926
O15173	PGRMC2	Homo sapiens	Membrane-associated progesterone receptor component 2	PGRC2_HUMAN	homo_sapiens_UP000005640_9606_2022	0	23818.5	EWEMQFK	TRUE	185	TRUE	6	6	6	4	6	6	5	5	5	5	5	FALSE	FALSE	FALSE	FALSE	FALSE	FALSE	FALSE	FALSE	FALSE	FALSE	FALSE	6	6	6	4	6	6	5	5	5	5	5	290212	353367	322021	437226	293926
O15182	CETN3	Homo sapiens	Centrin-3	CETN3_HUMAN	homo_sapiens_UP000005640_9606_2022	0	19550	DAFELFDTDKDEAIDYHELK	TRUE	32	TRUE	3	3	2	3	3	3	2	3	3	2	2	FALSE	FALSE	FALSE	FALSE	FALSE	FALSE	FALSE	FALSE	FALSE	FALSE	FALSE	3	3	2	3	3	3	2	3	3	2	2	35013.2	39736.6	20058.291015625	37331.8	33836.3
O15182	CETN3	Homo sapiens	Centrin-3	CETN3_HUMAN	homo_sapiens_UP000005640_9606_2022	0	19550	LFDDDDSGK	TRUE	109	TRUE	3	3	2	3	3	3	2	3	3	2	2	FALSE	FALSE	FALSE	FALSE	FALSE	FALSE	FALSE	FALSE	FALSE	FALSE	FALSE	3	3	2	3	3	3	2	3	3	2	2	35013.2	39736.6	20058.291015625	37331.8	33836.3
O15182	CETN3	Homo sapiens	Centrin-3	CETN3_HUMAN	homo_sapiens_UP000005640_9606_2022	0	19550	ITFEDFNEVVTDWILERDPHEEILK	TRUE	81	TRUE	3	3	2	3	3	3	2	3	3	2	2	FALSE	FALSE	FALSE	FALSE	FALSE	FALSE	FALSE	FALSE	FALSE	FALSE	FALSE	3	3	2	3	3	3	2	3	3	2	2	35013.2	39736.6	20058.291015625	37331.8	33836.3
O15212	PFDN6	Homo sapiens	Prefoldin subunit 6	PFD6_HUMAN	homo_sapiens_UP000005640_9606_2022	0	14582.7	RLDYITAEIK	TRUE	79	TRUE	4	4	3	3	3	2	2	3	4	2	3	FALSE	FALSE	FALSE	FALSE	FALSE	FALSE	FALSE	FALSE	FALSE	FALSE	FALSE	4	4	3	3	3	2	2	3	4	2	3	264868	160327	164288	65927	197257
O15212	PFDN6	Homo sapiens	Prefoldin subunit 6	PFD6_HUMAN	homo_sapiens_UP000005640_9606_2022	0	14582.7	LLGPVLVK	TRUE	59	TRUE	4	4	3	3	3	2	2	3	4	2	3	FALSE	FALSE	FALSE	FALSE	FALSE	FALSE	FALSE	FALSE	FALSE	FALSE	FALSE	4	4	3	3	3	2	2	3	4	2	3	264868	160327	164288	65927	197257
O15212	PFDN6	Homo sapiens	Prefoldin subunit 6	PFD6_HUMAN	homo_sapiens_UP000005640_9606_2022	0	14582.7	EELALLDGSNVVFK	TRUE	45	TRUE	4	4	3	3	3	2	2	3	4	2	3	FALSE	FALSE	FALSE	FALSE	FALSE	FALSE	FALSE	FALSE	FALSE	FALSE	FALSE	4	4	3	3	3	2	2	3	4	2	3	264868	160327	164288	65927	197257
O15212	PFDN6	Homo sapiens	Prefoldin subunit 6	PFD6_HUMAN	homo_sapiens_UP000005640_9606_2022	0	14582.7	ETLAQLQQEFQR	TRUE	106	TRUE	4	4	3	3	3	2	2	3	4	2	3	FALSE	FALSE	FALSE	FALSE	FALSE	FALSE	FALSE	FALSE	FALSE	FALSE	FALSE	4	4	3	3	3	2	2	3	4	2	3	264868	160327	164288	65927	197257
O15226	NKRF	Homo sapiens	NF-kappa-B-repressing factor	NKRF_HUMAN	homo_sapiens_UP000005640_9606_2022	0	77672.9	SESHTDLTFSR	TRUE	616	TRUE	16	17	15	16	18	18	18	18	18	17	18	FALSE	FALSE	FALSE	FALSE	FALSE	FALSE	FALSE	FALSE	FALSE	FALSE	FALSE	16	17	15	16	18	18	18	18	18	17	18	262628	220272	159798	248319	198849
O15226	NKRF	Homo sapiens	NF-kappa-B-repressing factor	NKRF_HUMAN	homo_sapiens_UP000005640_9606_2022	0	77672.9	FEPVHFVASSSKDER	TRUE	57	TRUE	16	17	15	16	18	18	18	18	18	17	18	FALSE	FALSE	FALSE	FALSE	FALSE	FALSE	FALSE	FALSE	FALSE	FALSE	FALSE	16	17	15	16	18	18	18	18	18	17	18	262628	220272	159798	248319	198849
O15226	NKRF	Homo sapiens	NF-kappa-B-repressing factor	NKRF_HUMAN	homo_sapiens_UP000005640_9606_2022	0	77672.9	DIEQIIR	TRUE	605	TRUE	16	17	15	16	18	18	18	18	18	17	18	FALSE	FALSE	FALSE	FALSE	FALSE	FALSE	FALSE	FALSE	FALSE	FALSE	FALSE	16	17	15	16	18	18	18	18	18	17	18	262628	220272	159798	248319	198849
O15226	NKRF	Homo sapiens	NF-kappa-B-repressing factor	NKRF_HUMAN	homo_sapiens_UP000005640_9606_2022	0	77672.9	GAVEDVISR	TRUE	525	TRUE	16	17	15	16	18	18	18	18	18	17	18	FALSE	FALSE	FALSE	FALSE	FALSE	FALSE	FALSE	FALSE	FALSE	FALSE	FALSE	16	17	15	16	18	18	18	18	18	17	18	262628	220272	159798	248319	198849
O15226	NKRF	Homo sapiens	NF-kappa-B-repressing factor	NKRF_HUMAN	homo_sapiens_UP000005640_9606_2022	0	77672.9	EGLGLDVER	TRUE	589	TRUE	16	17	15	16	18	18	18	18	18	17	18	FALSE	FALSE	FALSE	FALSE	FALSE	FALSE	FALSE	FALSE	FALSE	FALSE	FALSE	16	17	15	16	18	18	18	18	18	17	18	262628	220272	159798	248319	198849
O15226	NKRF	Homo sapiens	NF-kappa-B-repressing factor	NKRF_HUMAN	homo_sapiens_UP000005640_9606_2022	0	77672.9	TQPTYPSVK	TRUE	412	TRUE	16	17	15	16	18	18	18	18	18	17	18	FALSE	FALSE	FALSE	FALSE	FALSE	FALSE	FALSE	FALSE	FALSE	FALSE	FALSE	16	17	15	16	18	18	18	18	18	17	18	262628	220272	159798	248319	198849
O15226	NKRF	Homo sapiens	NF-kappa-B-repressing factor	NKRF_HUMAN	homo_sapiens_UP000005640_9606_2022	0	77672.9	EDNIGNQLLR	TRUE	551	TRUE	16	17	15	16	18	18	18	18	18	17	18	FALSE	FALSE	FALSE	FALSE	FALSE	FALSE	FALSE	FALSE	FALSE	FALSE	FALSE	16	17	15	16	18	18	18	18	18	17	18	262628	220272	159798	248319	198849
O15226	NKRF	Homo sapiens	NF-kappa-B-repressing factor	NKRF_HUMAN	homo_sapiens_UP000005640_9606_2022	0	77672.9	QEGQVGHYELVMPQAN	TRUE	675	TRUE	16	17	15	16	18	18	18	18	18	17	18	FALSE	FALSE	FALSE	FALSE	FALSE	FALSE	FALSE	FALSE	FALSE	FALSE	FALSE	16	17	15	16	18	18	18	18	18	17	18	262628	220272	159798	248319	198849
O15226	NKRF	Homo sapiens	NF-kappa-B-repressing factor	NKRF_HUMAN	homo_sapiens_UP000005640_9606_2022	0	77672.9	NLSNPEMTSGSDK	TRUE	184	TRUE	16	17	15	16	18	18	18	18	18	17	18	FALSE	FALSE	FALSE	FALSE	FALSE	FALSE	FALSE	FALSE	FALSE	FALSE	FALSE	16	17	15	16	18	18	18	18	18	17	18	262628	220272	159798	248319	198849
O15226	NKRF	Homo sapiens	NF-kappa-B-repressing factor	NKRF_HUMAN	homo_sapiens_UP000005640_9606_2022	0	77672.9	FEPVHFVASSSK	TRUE	57	TRUE	16	17	15	16	18	18	18	18	18	17	18	FALSE	FALSE	FALSE	FALSE	FALSE	FALSE	FALSE	FALSE	FALSE	FALSE	FALSE	16	17	15	16	18	18	18	18	18	17	18	262628	220272	159798	248319	198849
O15226	NKRF	Homo sapiens	NF-kappa-B-repressing factor	NKRF_HUMAN	homo_sapiens_UP000005640_9606_2022	0	77672.9	EDLLDQLK	TRUE	667	TRUE	16	17	15	16	18	18	18	18	18	17	18	FALSE	FALSE	FALSE	FALSE	FALSE	FALSE	FALSE	FALSE	FALSE	FALSE	FALSE	16	17	15	16	18	18	18	18	18	17	18	262628	220272	159798	248319	198849
O15226	NKRF	Homo sapiens	NF-kappa-B-repressing factor	NKRF_HUMAN	homo_sapiens_UP000005640_9606_2022	0	77672.9	EVNEQTHFASMPR	TRUE	82	TRUE	16	17	15	16	18	18	18	18	18	17	18	FALSE	FALSE	FALSE	FALSE	FALSE	FALSE	FALSE	FALSE	FALSE	FALSE	FALSE	16	17	15	16	18	18	18	18	18	17	18	262628	220272	159798	248319	198849
O15226	NKRF	Homo sapiens	NF-kappa-B-repressing factor	NKRF_HUMAN	homo_sapiens_UP000005640_9606_2022	0	77672.9	MGWTGGGLGK	TRUE	562	TRUE	16	17	15	16	18	18	18	18	18	17	18	FALSE	FALSE	FALSE	FALSE	FALSE	FALSE	FALSE	FALSE	FALSE	FALSE	FALSE	16	17	15	16	18	18	18	18	18	17	18	262628	220272	159798	248319	198849
O15226	NKRF	Homo sapiens	NF-kappa-B-repressing factor	NKRF_HUMAN	homo_sapiens_UP000005640_9606_2022	0	77672.9	LTATIWK	TRUE	177	TRUE	16	17	15	16	18	18	18	18	18	17	18	FALSE	FALSE	FALSE	FALSE	FALSE	FALSE	FALSE	FALSE	FALSE	FALSE	FALSE	16	17	15	16	18	18	18	18	18	17	18	262628	220272	159798	248319	198849
O15226	NKRF	Homo sapiens	NF-kappa-B-repressing factor	NKRF_HUMAN	homo_sapiens_UP000005640_9606_2022	0	77672.9	DERQEDPYGPQTK	TRUE	69	TRUE	16	17	15	16	18	18	18	18	18	17	18	FALSE	FALSE	FALSE	FALSE	FALSE	FALSE	FALSE	FALSE	FALSE	FALSE	FALSE	16	17	15	16	18	18	18	18	18	17	18	262628	220272	159798	248319	198849
O15226	NKRF	Homo sapiens	NF-kappa-B-repressing factor	NKRF_HUMAN	homo_sapiens_UP000005640_9606_2022	0	77672.9	QEDPYGPQTK	TRUE	72	TRUE	16	17	15	16	18	18	18	18	18	17	18	FALSE	FALSE	FALSE	FALSE	FALSE	FALSE	FALSE	FALSE	FALSE	FALSE	FALSE	16	17	15	16	18	18	18	18	18	17	18	262628	220272	159798	248319	198849
O15226	NKRF	Homo sapiens	NF-kappa-B-repressing factor	NKRF_HUMAN	homo_sapiens_UP000005640_9606_2022	0	77672.9	YEAAGEAVK	TRUE	501	TRUE	16	17	15	16	18	18	18	18	18	17	18	FALSE	FALSE	FALSE	FALSE	FALSE	FALSE	FALSE	FALSE	FALSE	FALSE	FALSE	16	17	15	16	18	18	18	18	18	17	18	262628	220272	159798	248319	198849
O15226	NKRF	Homo sapiens	NF-kappa-B-repressing factor	NKRF_HUMAN	homo_sapiens_UP000005640_9606_2022	0	77672.9	TNPEYIYAPLK	TRUE	212	TRUE	16	17	15	16	18	18	18	18	18	17	18	FALSE	FALSE	FALSE	FALSE	FALSE	FALSE	FALSE	FALSE	FALSE	FALSE	FALSE	16	17	15	16	18	18	18	18	18	17	18	262628	220272	159798	248319	198849
O15226	NKRF	Homo sapiens	NF-kappa-B-repressing factor	NKRF_HUMAN	homo_sapiens_UP000005640_9606_2022	0	77672.9	HLSTCDGQNPPK	TRUE	33	TRUE	16	17	15	16	18	18	18	18	18	17	18	FALSE	FALSE	FALSE	FALSE	FALSE	FALSE	FALSE	FALSE	FALSE	FALSE	FALSE	16	17	15	16	18	18	18	18	18	17	18	262628	220272	159798	248319	198849
O15226	NKRF	Homo sapiens	NF-kappa-B-repressing factor	NKRF_HUMAN	homo_sapiens_UP000005640_9606_2022	0	77672.9	ILQMAEGIDIGEMPSYDLVLSKPSK	TRUE	4	TRUE	16	17	15	16	18	18	18	18	18	17	18	FALSE	FALSE	FALSE	FALSE	FALSE	FALSE	FALSE	FALSE	FALSE	FALSE	FALSE	16	17	15	16	18	18	18	18	18	17	18	262628	220272	159798	248319	198849
O15234	CASC3	Homo sapiens	Protein CASC3	CASC3_HUMAN	homo_sapiens_UP000005640_9606_2022	0	76278	SRQELIALYGYDIR	TRUE	232	TRUE	4	3	4	4	1	4	5	4	4	4	4	FALSE	FALSE	FALSE	FALSE	FALSE	FALSE	FALSE	FALSE	FALSE	FALSE	FALSE	4	3	4	4	1	4	5	4	4	4	4	203059	185106	141207	132669	213111
O15234	CASC3	Homo sapiens	Protein CASC3	CASC3_HUMAN	homo_sapiens_UP000005640_9606_2022	0	76278	NPAYIPR	TRUE	178	TRUE	4	3	4	4	1	4	5	4	4	4	4	FALSE	FALSE	FALSE	FALSE	FALSE	FALSE	FALSE	FALSE	FALSE	FALSE	FALSE	4	3	4	4	1	4	5	4	4	4	4	203059	185106	141207	132669	213111
O15234	CASC3	Homo sapiens	Protein CASC3	CASC3_HUMAN	homo_sapiens_UP000005640_9606_2022	0	76278	GLFFEHDLR	TRUE	186	TRUE	4	3	4	4	1	4	5	4	4	4	4	FALSE	FALSE	FALSE	FALSE	FALSE	FALSE	FALSE	FALSE	FALSE	FALSE	FALSE	4	3	4	4	1	4	5	4	4	4	4	203059	185106	141207	132669	213111
O15234	CASC3	Homo sapiens	Protein CASC3	CASC3_HUMAN	homo_sapiens_UP000005640_9606_2022	0	76278	FREDEQAPK	TRUE	223	TRUE	4	3	4	4	1	4	5	4	4	4	4	FALSE	FALSE	FALSE	FALSE	FALSE	FALSE	FALSE	FALSE	FALSE	FALSE	FALSE	4	3	4	4	1	4	5	4	4	4	4	203059	185106	141207	132669	213111
O15234	CASC3	Homo sapiens	Protein CASC3	CASC3_HUMAN	homo_sapiens_UP000005640_9606_2022	0	76278	SAHNPDDIKPR	TRUE	246	TRUE	4	3	4	4	1	4	5	4	4	4	4	FALSE	FALSE	FALSE	FALSE	FALSE	FALSE	FALSE	FALSE	FALSE	FALSE	FALSE	4	3	4	4	1	4	5	4	4	4	4	203059	185106	141207	132669	213111
O15239	NDUFA1	Homo sapiens	NADH dehydrogenase [ubiquinone] 1 alpha subcomplex subunit 1	NDUA1_HUMAN	homo_sapiens_UP000005640_9606_2022	0	8072.38	VAHFGYHWSLMER	TRUE	38	TRUE	1	1	0	1	1	1	1	0	0	0	0	TRUE	TRUE	TRUE	TRUE	TRUE	TRUE	TRUE	TRUE	TRUE	TRUE	TRUE	0	0	0	0	0	1	1	0	0	0	0	NaN	NaN	NaN	NaN	NaN
O15258	RER1	Homo sapiens	Protein RER1	RER1_HUMAN	homo_sapiens_UP000005640_9606_2022	0	22958	QNEEFRPFIR	TRUE	105	TRUE	1	0	1	0	1	0	0	0	0	0	0	TRUE	TRUE	TRUE	TRUE	TRUE	TRUE	TRUE	TRUE	TRUE	TRUE	TRUE	1	0	1	0	1	0	0	0	0	0	0	845621	NaN	157894	NaN	63292.6
O15260	SURF4	Homo sapiens	Surfeit locus protein 4	SURF4_HUMAN	homo_sapiens_UP000005640_9606_2022	0	30394	QYLPHVAR	TRUE	23	TRUE	1	1	1	1	0	1	2	0	0	1	0	FALSE	FALSE	FALSE	FALSE	FALSE	FALSE	FALSE	FALSE	FALSE	FALSE	FALSE	1	1	1	1	0	1	2	0	0	1	0	26270.291015625	18431.9	12441.3955078125	19311.513671875	NaN
O15260	SURF4	Homo sapiens	Surfeit locus protein 4	SURF4_HUMAN	homo_sapiens_UP000005640_9606_2022	0	30394	GQNDLMGTAEDFADQFLR	TRUE	2	TRUE	1	1	1	1	0	1	2	0	0	1	0	FALSE	FALSE	FALSE	FALSE	FALSE	FALSE	FALSE	FALSE	FALSE	FALSE	FALSE	1	1	1	1	0	1	2	0	0	1	0	26270.291015625	18431.9	12441.3955078125	19311.513671875	NaN
O15269	SPTLC1	Homo sapiens	Serine palmitoyltransferase 1	SPTC1_HUMAN	homo_sapiens_UP000005640_9606_2022	0	52743.9	SIALTQAR	TRUE	423	TRUE	5	5	5	5	6	4	5	4	5	5	6	FALSE	FALSE	FALSE	FALSE	FALSE	FALSE	FALSE	FALSE	FALSE	FALSE	FALSE	5	5	5	5	6	4	5	4	5	5	6	135366	91209.5	182808	85557.8	96635.2
O15269	SPTLC1	Homo sapiens	Serine palmitoyltransferase 1	SPTC1_HUMAN	homo_sapiens_UP000005640_9606_2022	0	52743.9	EKEELIEEWQPEPLVPPVPK	TRUE	56	TRUE	5	5	5	5	6	4	5	4	5	5	6	FALSE	FALSE	FALSE	FALSE	FALSE	FALSE	FALSE	FALSE	FALSE	FALSE	FALSE	5	5	5	5	6	4	5	4	5	5	6	135366	91209.5	182808	85557.8	96635.2
O15269	SPTLC1	Homo sapiens	Serine palmitoyltransferase 1	SPTC1_HUMAN	homo_sapiens_UP000005640_9606_2022	0	52743.9	VVGESLSPAFHLQLEESTGSR	TRUE	385	TRUE	5	5	5	5	6	4	5	4	5	5	6	FALSE	FALSE	FALSE	FALSE	FALSE	FALSE	FALSE	FALSE	FALSE	FALSE	FALSE	5	5	5	5	6	4	5	4	5	5	6	135366	91209.5	182808	85557.8	96635.2
O15269	SPTLC1	Homo sapiens	Serine palmitoyltransferase 1	SPTC1_HUMAN	homo_sapiens_UP000005640_9606_2022	0	52743.9	SFVIDHQR	TRUE	322	TRUE	5	5	5	5	6	4	5	4	5	5	6	FALSE	FALSE	FALSE	FALSE	FALSE	FALSE	FALSE	FALSE	FALSE	FALSE	FALSE	5	5	5	5	6	4	5	4	5	5	6	135366	91209.5	182808	85557.8	96635.2
O15269	SPTLC1	Homo sapiens	Serine palmitoyltransferase 1	SPTC1_HUMAN	homo_sapiens_UP000005640_9606_2022	0	52743.9	HNDMADLER	TRUE	211	TRUE	5	5	5	5	6	4	5	4	5	5	6	FALSE	FALSE	FALSE	FALSE	FALSE	FALSE	FALSE	FALSE	FALSE	FALSE	FALSE	5	5	5	5	6	4	5	4	5	5	6	135366	91209.5	182808	85557.8	96635.2
O15269	SPTLC1	Homo sapiens	Serine palmitoyltransferase 1	SPTC1_HUMAN	homo_sapiens_UP000005640_9606_2022	0	52743.9	ALQGISGLK	TRUE	376	TRUE	5	5	5	5	6	4	5	4	5	5	6	FALSE	FALSE	FALSE	FALSE	FALSE	FALSE	FALSE	FALSE	FALSE	FALSE	FALSE	5	5	5	5	6	4	5	4	5	5	6	135366	91209.5	182808	85557.8	96635.2
O15269	SPTLC1	Homo sapiens	Serine palmitoyltransferase 1	SPTC1_HUMAN	homo_sapiens_UP000005640_9606_2022	0	52743.9	IFLEESLSFGVLGEHGR	TRUE	271	TRUE	5	5	5	5	6	4	5	4	5	5	6	FALSE	FALSE	FALSE	FALSE	FALSE	FALSE	FALSE	FALSE	FALSE	FALSE	FALSE	5	5	5	5	6	4	5	4	5	5	6	135366	91209.5	182808	85557.8	96635.2
O15270	SPTLC2	Homo sapiens	Serine palmitoyltransferase 2	SPTC2_HUMAN	homo_sapiens_UP000005640_9606_2022	0	62924.3	DAIVYGQPR	TRUE	294	TRUE	5	3	2	3	3	4	3	5	5	4	4	FALSE	FALSE	FALSE	FALSE	FALSE	FALSE	FALSE	FALSE	FALSE	FALSE	FALSE	5	3	2	3	3	4	3	5	5	4	4	124035	169221	132603	146316	100828
O15270	SPTLC2	Homo sapiens	Serine palmitoyltransferase 2	SPTC2_HUMAN	homo_sapiens_UP000005640_9606_2022	0	62924.3	ELIDYLR	TRUE	393	TRUE	5	3	2	3	3	4	3	5	5	4	4	FALSE	FALSE	FALSE	FALSE	FALSE	FALSE	FALSE	FALSE	FALSE	FALSE	FALSE	5	3	2	3	3	4	3	5	5	4	4	124035	169221	132603	146316	100828
O15270	SPTLC2	Homo sapiens	Serine palmitoyltransferase 2	SPTC2_HUMAN	homo_sapiens_UP000005640_9606_2022	0	62924.3	LVPLLDR	TRUE	544	TRUE	5	3	2	3	3	4	3	5	5	4	4	FALSE	FALSE	FALSE	FALSE	FALSE	FALSE	FALSE	FALSE	FALSE	FALSE	FALSE	5	3	2	3	3	4	3	5	5	4	4	124035	169221	132603	146316	100828
O15270	SPTLC2	Homo sapiens	Serine palmitoyltransferase 2	SPTC2_HUMAN	homo_sapiens_UP000005640_9606_2022	0	62924.3	VLEEYGAGVCSTR	TRUE	195	TRUE	5	3	2	3	3	4	3	5	5	4	4	FALSE	FALSE	FALSE	FALSE	FALSE	FALSE	FALSE	FALSE	FALSE	FALSE	FALSE	5	3	2	3	3	4	3	5	5	4	4	124035	169221	132603	146316	100828
O15270	SPTLC2	Homo sapiens	Serine palmitoyltransferase 2	SPTC2_HUMAN	homo_sapiens_UP000005640_9606_2022	0	62924.3	EIDEVGDLLQLK	TRUE	527	TRUE	5	3	2	3	3	4	3	5	5	4	4	FALSE	FALSE	FALSE	FALSE	FALSE	FALSE	FALSE	FALSE	FALSE	FALSE	FALSE	5	3	2	3	3	4	3	5	5	4	4	124035	169221	132603	146316	100828
O15287	FANCG	Homo sapiens	Fanconi anemia group G protein	FANCG_HUMAN	homo_sapiens_UP000005640_9606_2022	0	68553.6	DVLLTAFAYR	TRUE	205	TRUE	0	2	1	2	2	2	2	1	1	2	2	FALSE	FALSE	FALSE	FALSE	FALSE	FALSE	FALSE	FALSE	FALSE	FALSE	FALSE	0	0	1	2	2	2	2	0	1	2	2	NaN	NaN	11826.9326171875	2922.253173828125	5275.86767578125
O15287	FANCG	Homo sapiens	Fanconi anemia group G protein	FANCG_HUMAN	homo_sapiens_UP000005640_9606_2022	0	68553.6	ALLYLVAALK	TRUE	265	TRUE	0	2	1	2	2	2	2	1	1	2	2	FALSE	FALSE	FALSE	FALSE	FALSE	FALSE	FALSE	FALSE	FALSE	FALSE	FALSE	0	0	1	2	2	2	2	0	1	2	2	NaN	NaN	11826.9326171875	2922.253173828125	5275.86767578125
O15294	OGT	Homo sapiens	UDP-N-acetylglucosamine--peptide N-acetylglucosaminyltransferase 110 kDa subunit	OGT1_HUMAN	homo_sapiens_UP000005640_9606_2022	0	116925	ISPTFADAYSNMGNTLK	TRUE	390	TRUE	22	22	21	21	21	20	23	20	24	20	23	FALSE	FALSE	FALSE	FALSE	FALSE	FALSE	FALSE	FALSE	FALSE	FALSE	FALSE	22	22	21	21	21	20	23	20	24	20	23	273093	283495	366305	283514	310149
O15294	OGT	Homo sapiens	UDP-N-acetylglucosamine--peptide N-acetylglucosaminyltransferase 110 kDa subunit	OGT1_HUMAN	homo_sapiens_UP000005640_9606_2022	0	116925	EQGNIEEAVR	TRUE	339	TRUE	22	22	21	21	21	20	23	20	24	20	23	FALSE	FALSE	FALSE	FALSE	FALSE	FALSE	FALSE	FALSE	FALSE	FALSE	FALSE	22	22	21	21	21	20	23	20	24	20	23	273093	283495	366305	283514	310149
O15294	OGT	Homo sapiens	UDP-N-acetylglucosamine--peptide N-acetylglucosaminyltransferase 110 kDa subunit	OGT1_HUMAN	homo_sapiens_UP000005640_9606_2022	0	116925	AFLDSLPDVK	TRUE	743	TRUE	22	22	21	21	21	20	23	20	24	20	23	FALSE	FALSE	FALSE	FALSE	FALSE	FALSE	FALSE	FALSE	FALSE	FALSE	FALSE	22	22	21	21	21	20	23	20	24	20	23	273093	283495	366305	283514	310149
O15294	OGT	Homo sapiens	UDP-N-acetylglucosamine--peptide N-acetylglucosaminyltransferase 110 kDa subunit	OGT1_HUMAN	homo_sapiens_UP000005640_9606_2022	0	116925	LVSIVADQLEK	TRUE	489	TRUE	22	22	21	21	21	20	23	20	24	20	23	FALSE	FALSE	FALSE	FALSE	FALSE	FALSE	FALSE	FALSE	FALSE	FALSE	FALSE	22	22	21	21	21	20	23	20	24	20	23	273093	283495	366305	283514	310149
O15294	OGT	Homo sapiens	UDP-N-acetylglucosamine--peptide N-acetylglucosaminyltransferase 110 kDa subunit	OGT1_HUMAN	homo_sapiens_UP000005640_9606_2022	0	116925	AATGEEVPR	TRUE	817	TRUE	22	22	21	21	21	20	23	20	24	20	23	FALSE	FALSE	FALSE	FALSE	FALSE	FALSE	FALSE	FALSE	FALSE	FALSE	FALSE	22	22	21	21	21	20	23	20	24	20	23	273093	283495	366305	283514	310149
O15294	OGT	Homo sapiens	UDP-N-acetylglucosamine--peptide N-acetylglucosaminyltransferase 110 kDa subunit	OGT1_HUMAN	homo_sapiens_UP000005640_9606_2022	0	116925	EYQAGDFEAAER	TRUE	31	TRUE	22	22	21	21	21	20	23	20	24	20	23	FALSE	FALSE	FALSE	FALSE	FALSE	FALSE	FALSE	FALSE	FALSE	FALSE	FALSE	22	22	21	21	21	20	23	20	24	20	23	273093	283495	366305	283514	310149
O15294	OGT	Homo sapiens	UDP-N-acetylglucosamine--peptide N-acetylglucosaminyltransferase 110 kDa subunit	OGT1_HUMAN	homo_sapiens_UP000005640_9606_2022	0	116925	IVLNGIDLK	TRUE	734	TRUE	22	22	21	21	21	20	23	20	24	20	23	FALSE	FALSE	FALSE	FALSE	FALSE	FALSE	FALSE	FALSE	FALSE	FALSE	FALSE	22	22	21	21	21	20	23	20	24	20	23	273093	283495	366305	283514	310149
O15294	OGT	Homo sapiens	UDP-N-acetylglucosamine--peptide N-acetylglucosaminyltransferase 110 kDa subunit	OGT1_HUMAN	homo_sapiens_UP000005640_9606_2022	0	116925	IIFSPVAPK	TRUE	900	TRUE	22	22	21	21	21	20	23	20	24	20	23	FALSE	FALSE	FALSE	FALSE	FALSE	FALSE	FALSE	FALSE	FALSE	FALSE	FALSE	22	22	21	21	21	20	23	20	24	20	23	273093	283495	366305	283514	310149
O15294	OGT	Homo sapiens	UDP-N-acetylglucosamine--peptide N-acetylglucosaminyltransferase 110 kDa subunit	OGT1_HUMAN	homo_sapiens_UP000005640_9606_2022	0	116925	LQEALMHYK	TRUE	377	TRUE	22	22	21	21	21	20	23	20	24	20	23	FALSE	FALSE	FALSE	FALSE	FALSE	FALSE	FALSE	FALSE	FALSE	FALSE	FALSE	22	22	21	21	21	20	23	20	24	20	23	273093	283495	366305	283514	310149
O15294	OGT	Homo sapiens	UDP-N-acetylglucosamine--peptide N-acetylglucosaminyltransferase 110 kDa subunit	OGT1_HUMAN	homo_sapiens_UP000005640_9606_2022	0	116925	MLSFQGLAELAHR	TRUE	18	TRUE	22	22	21	21	21	20	23	20	24	20	23	FALSE	FALSE	FALSE	FALSE	FALSE	FALSE	FALSE	FALSE	FALSE	FALSE	FALSE	22	22	21	21	21	20	23	20	24	20	23	273093	283495	366305	283514	310149
O15294	OGT	Homo sapiens	UDP-N-acetylglucosamine--peptide N-acetylglucosaminyltransferase 110 kDa subunit	OGT1_HUMAN	homo_sapiens_UP000005640_9606_2022	0	116925	DSGNIPEAIASYR	TRUE	441	TRUE	22	22	21	21	21	20	23	20	24	20	23	FALSE	FALSE	FALSE	FALSE	FALSE	FALSE	FALSE	FALSE	FALSE	FALSE	FALSE	22	22	21	21	21	20	23	20	24	20	23	273093	283495	366305	283514	310149
O15294	OGT	Homo sapiens	UDP-N-acetylglucosamine--peptide N-acetylglucosaminyltransferase 110 kDa subunit	OGT1_HUMAN	homo_sapiens_UP000005640_9606_2022	0	116925	SAHFSTLAIK	TRUE	74	TRUE	22	22	21	21	21	20	23	20	24	20	23	FALSE	FALSE	FALSE	FALSE	FALSE	FALSE	FALSE	FALSE	FALSE	FALSE	FALSE	22	22	21	21	21	20	23	20	24	20	23	273093	283495	366305	283514	310149
O15294	OGT	Homo sapiens	UDP-N-acetylglucosamine--peptide N-acetylglucosaminyltransferase 110 kDa subunit	OGT1_HUMAN	homo_sapiens_UP000005640_9606_2022	0	116925	IDPSTLQMWANILK	TRUE	853	TRUE	22	22	21	21	21	20	23	20	24	20	23	FALSE	FALSE	FALSE	FALSE	FALSE	FALSE	FALSE	FALSE	FALSE	FALSE	FALSE	22	22	21	21	21	20	23	20	24	20	23	273093	283495	366305	283514	310149
O15294	OGT	Homo sapiens	UDP-N-acetylglucosamine--peptide N-acetylglucosaminyltransferase 110 kDa subunit	OGT1_HUMAN	homo_sapiens_UP000005640_9606_2022	0	116925	LGTDLEYLK	TRUE	983	TRUE	22	22	21	21	21	20	23	20	24	20	23	FALSE	FALSE	FALSE	FALSE	FALSE	FALSE	FALSE	FALSE	FALSE	FALSE	FALSE	22	22	21	21	21	20	23	20	24	20	23	273093	283495	366305	283514	310149
O15294	OGT	Homo sapiens	UDP-N-acetylglucosamine--peptide N-acetylglucosaminyltransferase 110 kDa subunit	OGT1_HUMAN	homo_sapiens_UP000005640_9606_2022	0	116925	ISSPLFNTK	TRUE	1002	TRUE	22	22	21	21	21	20	23	20	24	20	23	FALSE	FALSE	FALSE	FALSE	FALSE	FALSE	FALSE	FALSE	FALSE	FALSE	FALSE	22	22	21	21	21	20	23	20	24	20	23	273093	283495	366305	283514	310149
O15294	OGT	Homo sapiens	UDP-N-acetylglucosamine--peptide N-acetylglucosaminyltransferase 110 kDa subunit	OGT1_HUMAN	homo_sapiens_UP000005640_9606_2022	0	116925	AIQINPAFADAHSNLASIHK	TRUE	421	TRUE	22	22	21	21	21	20	23	20	24	20	23	FALSE	FALSE	FALSE	FALSE	FALSE	FALSE	FALSE	FALSE	FALSE	FALSE	FALSE	22	22	21	21	21	20	23	20	24	20	23	273093	283495	366305	283514	310149
O15294	OGT	Homo sapiens	UDP-N-acetylglucosamine--peptide N-acetylglucosaminyltransferase 110 kDa subunit	OGT1_HUMAN	homo_sapiens_UP000005640_9606_2022	0	116925	LAYMPHTFFIGDHANMFPHLK	TRUE	696	TRUE	22	22	21	21	21	20	23	20	24	20	23	FALSE	FALSE	FALSE	FALSE	FALSE	FALSE	FALSE	FALSE	FALSE	FALSE	FALSE	22	22	21	21	21	20	23	20	24	20	23	273093	283495	366305	283514	310149
O15294	OGT	Homo sapiens	UDP-N-acetylglucosamine--peptide N-acetylglucosaminyltransferase 110 kDa subunit	OGT1_HUMAN	homo_sapiens_UP000005640_9606_2022	0	116925	INVLHKPPYEHPK	TRUE	535	TRUE	22	22	21	21	21	20	23	20	24	20	23	FALSE	FALSE	FALSE	FALSE	FALSE	FALSE	FALSE	FALSE	FALSE	FALSE	FALSE	22	22	21	21	21	20	23	20	24	20	23	273093	283495	366305	283514	310149
O15294	OGT	Homo sapiens	UDP-N-acetylglucosamine--peptide N-acetylglucosaminyltransferase 110 kDa subunit	OGT1_HUMAN	homo_sapiens_UP000005640_9606_2022	0	116925	NRQEYEDIAVK	TRUE	972	TRUE	22	22	21	21	21	20	23	20	24	20	23	FALSE	FALSE	FALSE	FALSE	FALSE	FALSE	FALSE	FALSE	FALSE	FALSE	FALSE	22	22	21	21	21	20	23	20	24	20	23	273093	283495	366305	283514	310149
O15294	OGT	Homo sapiens	UDP-N-acetylglucosamine--peptide N-acetylglucosaminyltransferase 110 kDa subunit	OGT1_HUMAN	homo_sapiens_UP000005640_9606_2022	0	116925	SDLGNLLK	TRUE	161	TRUE	22	22	21	21	21	20	23	20	24	20	23	FALSE	FALSE	FALSE	FALSE	FALSE	FALSE	FALSE	FALSE	FALSE	FALSE	FALSE	22	22	21	21	21	20	23	20	24	20	23	273093	283495	366305	283514	310149
O15294	OGT	Homo sapiens	UDP-N-acetylglucosamine--peptide N-acetylglucosaminyltransferase 110 kDa subunit	OGT1_HUMAN	homo_sapiens_UP000005640_9606_2022	0	116925	TIIVTTR	TRUE	826	TRUE	22	22	21	21	21	20	23	20	24	20	23	FALSE	FALSE	FALSE	FALSE	FALSE	FALSE	FALSE	FALSE	FALSE	FALSE	FALSE	22	22	21	21	21	20	23	20	24	20	23	273093	283495	366305	283514	310149
O15294	OGT	Homo sapiens	UDP-N-acetylglucosamine--peptide N-acetylglucosaminyltransferase 110 kDa subunit	OGT1_HUMAN	homo_sapiens_UP000005640_9606_2022	0	116925	ALGRLEEAK	TRUE	169	TRUE	22	22	21	21	21	20	23	20	24	20	23	FALSE	FALSE	FALSE	FALSE	FALSE	FALSE	FALSE	FALSE	FALSE	FALSE	FALSE	22	22	21	21	21	20	23	20	24	20	23	273093	283495	366305	283514	310149
O15294	OGT	Homo sapiens	UDP-N-acetylglucosamine--peptide N-acetylglucosaminyltransferase 110 kDa subunit	OGT1_HUMAN	homo_sapiens_UP000005640_9606_2022	0	116925	IHQDGIHILVNMNGYTK	TRUE	628	TRUE	22	22	21	21	21	20	23	20	24	20	23	FALSE	FALSE	FALSE	FALSE	FALSE	FALSE	FALSE	FALSE	FALSE	FALSE	FALSE	22	22	21	21	21	20	23	20	24	20	23	273093	283495	366305	283514	310149
O15294	OGT	Homo sapiens	UDP-N-acetylglucosamine--peptide N-acetylglucosaminyltransferase 110 kDa subunit	OGT1_HUMAN	homo_sapiens_UP000005640_9606_2022	0	116925	HGNLCLDK	TRUE	527	TRUE	22	22	21	21	21	20	23	20	24	20	23	FALSE	FALSE	FALSE	FALSE	FALSE	FALSE	FALSE	FALSE	FALSE	FALSE	FALSE	22	22	21	21	21	20	23	20	24	20	23	273093	283495	366305	283514	310149
O15294	OGT	Homo sapiens	UDP-N-acetylglucosamine--peptide N-acetylglucosaminyltransferase 110 kDa subunit	OGT1_HUMAN	homo_sapiens_UP000005640_9606_2022	0	116925	VPNSVLWLLR	TRUE	868	TRUE	22	22	21	21	21	20	23	20	24	20	23	FALSE	FALSE	FALSE	FALSE	FALSE	FALSE	FALSE	FALSE	FALSE	FALSE	FALSE	22	22	21	21	21	20	23	20	24	20	23	273093	283495	366305	283514	310149
O15305;Q92871	PMM2;PMM1	Homo sapiens	Phosphomannomutase 2;Phosphomannomutase 1	PMM2_HUMAN;PMM1_HUMAN	homo_sapiens_UP000005640_9606_2022	0.00024021138601969732	28082.14;29746.8	GTFIEFR	FALSE	117;126	TRUE	1	0	1	1	1	1	1	1	1	1	0	TRUE	TRUE	TRUE	TRUE	TRUE	TRUE	TRUE	TRUE	TRUE	TRUE	TRUE	0	0	0	0	1	1	1	0	0	1	0	NaN	NaN	NaN	NaN	1.0049644708633423
O15315	RAD51B	Homo sapiens	DNA repair protein RAD51 homolog 2	RA51B_HUMAN	homo_sapiens_UP000005640_9606_2022	0	42195.7	LVILDSVASVVR	TRUE	206	TRUE	0	1	0	0	0	1	0	1	1	1	1	TRUE	TRUE	TRUE	TRUE	TRUE	TRUE	TRUE	TRUE	TRUE	TRUE	TRUE	0	0	0	0	0	1	0	1	0	0	0	NaN	NaN	NaN	NaN	NaN
O15318	POLR3G	Homo sapiens	DNA-directed RNA polymerase III subunit RPC7	RPC7_HUMAN	homo_sapiens_UP000005640_9606_2022	0	25914.5	LPDVVLKPPPLFPDTDYKPVPLK	TRUE	27	TRUE	0	1	1	1	1	1	1	1	1	0	0	TRUE	TRUE	TRUE	TRUE	TRUE	TRUE	TRUE	TRUE	TRUE	TRUE	TRUE	0	1	1	1	1	1	1	1	1	0	0	NaN	25243.6	15495.9658203125	30024.6	20217.6
O15344	MID1	Homo sapiens	E3 ubiquitin-protein ligase Midline-1	TRI18_HUMAN	homo_sapiens_UP000005640_9606_2022	0	75250.7	SASLISQAEHSLK	TRUE	309	TRUE	3	3	3	3	4	3	2	3	4	3	2	FALSE	FALSE	FALSE	FALSE	FALSE	FALSE	FALSE	FALSE	FALSE	FALSE	FALSE	3	3	3	3	4	3	2	3	4	3	2	45768.4	35589.6	35690.8	41375.2	47385
O15344	MID1	Homo sapiens	E3 ubiquitin-protein ligase Midline-1	TRI18_HUMAN	homo_sapiens_UP000005640_9606_2022	0	75250.7	LIEPIPDSHIR	TRUE	161	TRUE	3	3	3	3	4	3	2	3	4	3	2	FALSE	FALSE	FALSE	FALSE	FALSE	FALSE	FALSE	FALSE	FALSE	FALSE	FALSE	3	3	3	3	4	3	2	3	4	3	2	45768.4	35589.6	35690.8	41375.2	47385
O15344	MID1	Homo sapiens	E3 ubiquitin-protein ligase Midline-1	TRI18_HUMAN	homo_sapiens_UP000005640_9606_2022	0	75250.7	VSHDNLTVERDESSSK	TRUE	499	TRUE	3	3	3	3	4	3	2	3	4	3	2	FALSE	FALSE	FALSE	FALSE	FALSE	FALSE	FALSE	FALSE	FALSE	FALSE	FALSE	3	3	3	3	4	3	2	3	4	3	2	45768.4	35589.6	35690.8	41375.2	47385
O15344	MID1	Homo sapiens	E3 ubiquitin-protein ligase Midline-1	TRI18_HUMAN	homo_sapiens_UP000005640_9606_2022	0	75250.7	DHQVAALSER	TRUE	206	TRUE	3	3	3	3	4	3	2	3	4	3	2	FALSE	FALSE	FALSE	FALSE	FALSE	FALSE	FALSE	FALSE	FALSE	FALSE	FALSE	3	3	3	3	4	3	2	3	4	3	2	45768.4	35589.6	35690.8	41375.2	47385
O15355	PPM1G	Homo sapiens	Protein phosphatase 1G	PPM1G_HUMAN	homo_sapiens_UP000005640_9606_2022	0	59271.6	AIGDHFYK	TRUE	399	TRUE	5	5	5	6	5	6	5	6	6	4	6	FALSE	FALSE	FALSE	FALSE	FALSE	FALSE	FALSE	FALSE	FALSE	FALSE	FALSE	5	5	5	6	5	6	5	6	6	4	6	828186	675691	715283	693577	798424
O15355	PPM1G	Homo sapiens	Protein phosphatase 1G	PPM1G_HUMAN	homo_sapiens_UP000005640_9606_2022	0	59271.6	ALEDAFLAIDAK	TRUE	93	TRUE	5	5	5	6	5	6	5	6	6	4	6	FALSE	FALSE	FALSE	FALSE	FALSE	FALSE	FALSE	FALSE	FALSE	FALSE	FALSE	5	5	5	6	5	6	5	6	6	4	6	828186	675691	715283	693577	798424
O15355	PPM1G	Homo sapiens	Protein phosphatase 1G	PPM1G_HUMAN	homo_sapiens_UP000005640_9606_2022	0	59271.6	YLPDIIK	TRUE	74	TRUE	5	5	5	6	5	6	5	6	6	4	6	FALSE	FALSE	FALSE	FALSE	FALSE	FALSE	FALSE	FALSE	FALSE	FALSE	FALSE	5	5	5	6	5	6	5	6	6	4	6	828186	675691	715283	693577	798424
O15355	PPM1G	Homo sapiens	Protein phosphatase 1G	PPM1G_HUMAN	homo_sapiens_UP000005640_9606_2022	0	59271.6	ELAQIAGRPTEDEDEK	TRUE	113	TRUE	5	5	5	6	5	6	5	6	6	4	6	FALSE	FALSE	FALSE	FALSE	FALSE	FALSE	FALSE	FALSE	FALSE	FALSE	FALSE	5	5	5	6	5	6	5	6	6	4	6	828186	675691	715283	693577	798424
O15355	PPM1G	Homo sapiens	Protein phosphatase 1G	PPM1G_HUMAN	homo_sapiens_UP000005640_9606_2022	0	59271.6	ETPSQENGPTAK	TRUE	198	TRUE	5	5	5	6	5	6	5	6	6	4	6	FALSE	FALSE	FALSE	FALSE	FALSE	FALSE	FALSE	FALSE	FALSE	FALSE	FALSE	5	5	5	6	5	6	5	6	6	4	6	828186	675691	715283	693577	798424
O15355	PPM1G	Homo sapiens	Protein phosphatase 1G	PPM1G_HUMAN	homo_sapiens_UP000005640_9606_2022	0	59271.6	VNGGLNLSR	TRUE	390	TRUE	5	5	5	6	5	6	5	6	6	4	6	FALSE	FALSE	FALSE	FALSE	FALSE	FALSE	FALSE	FALSE	FALSE	FALSE	FALSE	5	5	5	6	5	6	5	6	6	4	6	828186	675691	715283	693577	798424
O15355	PPM1G	Homo sapiens	Protein phosphatase 1G	PPM1G_HUMAN	homo_sapiens_UP000005640_9606_2022	0	59271.6	AYTGFSSNSER	TRUE	210	TRUE	5	5	5	6	5	6	5	6	6	4	6	FALSE	FALSE	FALSE	FALSE	FALSE	FALSE	FALSE	FALSE	FALSE	FALSE	FALSE	5	5	5	6	5	6	5	6	6	4	6	828186	675691	715283	693577	798424
O15355	PPM1G	Homo sapiens	Protein phosphatase 1G	PPM1G_HUMAN	homo_sapiens_UP000005640_9606_2022	0	59271.6	QLIVANAGDSR	TRUE	340	TRUE	5	5	5	6	5	6	5	6	6	4	6	FALSE	FALSE	FALSE	FALSE	FALSE	FALSE	FALSE	FALSE	FALSE	FALSE	FALSE	5	5	5	6	5	6	5	6	6	4	6	828186	675691	715283	693577	798424
O15357	INPPL1	Homo sapiens	Phosphatidylinositol 3,4,5-trisphosphate 5-phosphatase 2	SHIP2_HUMAN	homo_sapiens_UP000005640_9606_2022	0	138599	DFLSGIQK	TRUE	273	TRUE	4	4	3	5	3	6	2	4	5	5	5	FALSE	FALSE	FALSE	FALSE	FALSE	FALSE	FALSE	FALSE	FALSE	FALSE	FALSE	4	4	3	5	0	6	2	4	5	5	5	324324	451914	316175	193520	NaN
O15357	INPPL1	Homo sapiens	Phosphatidylinositol 3,4,5-trisphosphate 5-phosphatase 2	SHIP2_HUMAN	homo_sapiens_UP000005640_9606_2022	0	138599	ERLYEWISIDK	TRUE	883	TRUE	4	4	3	5	3	6	2	4	5	5	5	FALSE	FALSE	FALSE	FALSE	FALSE	FALSE	FALSE	FALSE	FALSE	FALSE	FALSE	4	4	3	5	0	6	2	4	5	5	5	324324	451914	316175	193520	NaN
O15357	INPPL1	Homo sapiens	Phosphatidylinositol 3,4,5-trisphosphate 5-phosphatase 2	SHIP2_HUMAN	homo_sapiens_UP000005640_9606_2022	0	138599	LLLDTLQLSK	TRUE	1249	TRUE	4	4	3	5	3	6	2	4	5	5	5	FALSE	FALSE	FALSE	FALSE	FALSE	FALSE	FALSE	FALSE	FALSE	FALSE	FALSE	4	4	3	5	0	6	2	4	5	5	5	324324	451914	316175	193520	NaN
O15357	INPPL1	Homo sapiens	Phosphatidylinositol 3,4,5-trisphosphate 5-phosphatase 2	SHIP2_HUMAN	homo_sapiens_UP000005640_9606_2022	0	138599	AAAEELLAR	TRUE	29	TRUE	4	4	3	5	3	6	2	4	5	5	5	FALSE	FALSE	FALSE	FALSE	FALSE	FALSE	FALSE	FALSE	FALSE	FALSE	FALSE	4	4	3	5	0	6	2	4	5	5	5	324324	451914	316175	193520	NaN
O15357	INPPL1	Homo sapiens	Phosphatidylinositol 3,4,5-trisphosphate 5-phosphatase 2	SHIP2_HUMAN	homo_sapiens_UP000005640_9606_2022	0	138599	TLSEVDYAPAGPAR	TRUE	1129	TRUE	4	4	3	5	3	6	2	4	5	5	5	FALSE	FALSE	FALSE	FALSE	FALSE	FALSE	FALSE	FALSE	FALSE	FALSE	FALSE	4	4	3	5	0	6	2	4	5	5	5	324324	451914	316175	193520	NaN
O15357	INPPL1	Homo sapiens	Phosphatidylinositol 3,4,5-trisphosphate 5-phosphatase 2	SHIP2_HUMAN	homo_sapiens_UP000005640_9606_2022	0	138599	VLSGLEILSK	TRUE	225	TRUE	4	4	3	5	3	6	2	4	5	5	5	FALSE	FALSE	FALSE	FALSE	FALSE	FALSE	FALSE	FALSE	FALSE	FALSE	FALSE	4	4	3	5	0	6	2	4	5	5	5	324324	451914	316175	193520	NaN
O15357	INPPL1	Homo sapiens	Phosphatidylinositol 3,4,5-trisphosphate 5-phosphatase 2	SHIP2_HUMAN	homo_sapiens_UP000005640_9606_2022	0	138599	ISHVSTSSVK	TRUE	522	TRUE	4	4	3	5	3	6	2	4	5	5	5	FALSE	FALSE	FALSE	FALSE	FALSE	FALSE	FALSE	FALSE	FALSE	FALSE	FALSE	4	4	3	5	0	6	2	4	5	5	5	324324	451914	316175	193520	NaN
O15360	FANCA	Homo sapiens	Fanconi anemia group A protein	FANCA_HUMAN	homo_sapiens_UP000005640_9606_2022	0	162775	SLLTDYISLAK	TRUE	505	TRUE	2	2	2	2	2	2	2	2	2	2	2	FALSE	FALSE	FALSE	FALSE	FALSE	FALSE	FALSE	FALSE	FALSE	FALSE	FALSE	2	2	2	2	2	2	2	2	2	2	2	28249.5	13140.6904296875	10828.083984375	26045.228515625	20063
O15360	FANCA	Homo sapiens	Fanconi anemia group A protein	FANCA_HUMAN	homo_sapiens_UP000005640_9606_2022	0	162775	LFLLQLIPR	TRUE	1401	TRUE	2	2	2	2	2	2	2	2	2	2	2	FALSE	FALSE	FALSE	FALSE	FALSE	FALSE	FALSE	FALSE	FALSE	FALSE	FALSE	2	2	2	2	2	2	2	2	2	2	2	28249.5	13140.6904296875	10828.083984375	26045.228515625	20063
O15371	EIF3D	Homo sapiens	Eukaryotic translation initiation factor 3 subunit D	EIF3D_HUMAN	homo_sapiens_UP000005640_9606_2022	0	63972.8	NMLQFNLQILPK	TRUE	113	TRUE	13	12	12	12	12	12	12	13	13	12	12	FALSE	FALSE	FALSE	FALSE	FALSE	FALSE	FALSE	FALSE	FALSE	FALSE	FALSE	13	12	12	12	12	12	12	13	13	12	12	137302	133026	112697	115912	149410
O15371	EIF3D	Homo sapiens	Eukaryotic translation initiation factor 3 subunit D	EIF3D_HUMAN	homo_sapiens_UP000005640_9606_2022	0	63972.8	TLNEWDSR	TRUE	395	TRUE	13	12	12	12	12	12	12	13	13	12	12	FALSE	FALSE	FALSE	FALSE	FALSE	FALSE	FALSE	FALSE	FALSE	FALSE	FALSE	13	12	12	12	12	12	12	13	13	12	12	137302	133026	112697	115912	149410
O15371	EIF3D	Homo sapiens	Eukaryotic translation initiation factor 3 subunit D	EIF3D_HUMAN	homo_sapiens_UP000005640_9606_2022	0	63972.8	GAVIATELK	TRUE	418	TRUE	13	12	12	12	12	12	12	13	13	12	12	FALSE	FALSE	FALSE	FALSE	FALSE	FALSE	FALSE	FALSE	FALSE	FALSE	FALSE	13	12	12	12	12	12	12	13	13	12	12	137302	133026	112697	115912	149410
O15371	EIF3D	Homo sapiens	Eukaryotic translation initiation factor 3 subunit D	EIF3D_HUMAN	homo_sapiens_UP000005640_9606_2022	0	63972.8	YNFPNPNPFVEDDMDKNEIASVAYR	TRUE	335	TRUE	13	12	12	12	12	12	12	13	13	12	12	FALSE	FALSE	FALSE	FALSE	FALSE	FALSE	FALSE	FALSE	FALSE	FALSE	FALSE	13	12	12	12	12	12	12	13	13	12	12	137302	133026	112697	115912	149410
[truncated: 27,526 more rows]
[truncated: 17 more columns]
